# Supplementary material for: The genetic and functional analysis of flavor in commercial tomato: the FLORAL4 gene underlies a QTL for floral aroma volatiles in tomato fruit
Source: Plant J. 2020 Jun 21;103(3):1189–204. doi: 10.1111/tpj.14795 (PMC7496274; doi:10.1111/tpj.14795)
Supplement: Supplementary file 2 — Table S1. Significant QTLs detected in the tomato diversity panel, and F2 and F6 populations. Table S2. Representation of the QTL haplotypes in the breeders’ commercial tomato germplasm. Table S3. SNP markers and their physical position used to make haplotypes of the 18 important QTL regions and asses their representation in the breeders’ germplasm. Table S4. Results of a Kruskal–Wallis marker/PHET association after the fine mapping of the PHEV trait on chromosome 4. Table S5. Genes predicted by the tomato genome annotation in the fine‐mapped PHEV‐associated region on chromosome 4. Table S6. Relative abundances of the VOCs identified in the CRISPR‐CAS9 floral4 mutant fruits. Table S7. Quantitative differences in primary polar and secondary semi‐polar non‐volatile compounds between ripe fruits of the FLORAL4 Crisp‐Cas9 mutants and the wild type (WT) fruits. Table S8. Sequences of the SNP marker of the tomato Infinium SNP array. Table S9. Plant amino acid decarboxylase proteins. Table S10. Sensory attributes used by the sensory panels. Table S11. Overview of types of quantitative data generated per population, and number of experiments per data type. [file TPJ-103-1189-s002.xlsx]

## Sheet: Supporting Table S1
Supporting Table S1. Significant QTLs (LogP>3.5) detected in the tomato diversity panel (DP), F2 and F6 populations. A traits minimum and a maximum are expressed in log10, except BRIX and sensory attributes, which the raw refracrtion and sensory score (0-100) are provided
%ExplVar - % of explained variation and a trait minimum and maximum are calculated based on the F6 RIL trials
Data type	Plant material	Compound class	Trait name		chromosome	Position, bp	Marker QTL	Position, cM	LogP	%ExplVar	Trait minimum, log10	Trait maximum, log10
Volatiles	F2	Carotenoid VOC (CRTV)	Geranylacetone	Geranylacetone (F2)	1	420640	rs463	4.29	4.5		4.22	6.43
volatiles	F6	Fatty acid VOC (FAV)	Hexanal	Hexanal (F6)	1	420640	rs463	4.29	4.23	15.4	5.3	5.88
volatiles	F6	Fatty acid VOC (FAV)	2-Hexenal, (E)-	2-Hexenal, (E)- (F6)	1	420640	rs463	4.29	7.38	27.48	4.46	5.33
Volatiles	F2	Fatty acid VOC (FAV)	1-Penten-3-ol	1-Penten-3-ol (F2)	1	1654424	rs8309	18.26	3.78		4.02	5.02
Primary metabolites	DP	Sugars	Sucrose	Sucrose (DP)	1	1654424	rs8309	18.26	4.79
Instrumental	DP	Sugars	BRIX	BRIX (DP)	1	1654424	rs8309	18.26	6.7925
Sensory	F2		Mouthfeel firm	Mouthfeel firm (F2)	1	1654424	rs8309	18.26	6.56		18.9	71
Volatiles	F2	Fatty acid VOC (FAV)	2-Pentenal, (E)-	2-Pentenal, (E)- (F2)	1	2714114	rs3736	31.89	3.9		3.97	4.67
Volatiles	F2	Fatty acid VOC (FAV)	2-Penten-1-ol, (Z)-	2-Penten-1-ol, (Z)- (F2)	1	2746777	rs8290	34.02	4.3		3.76	4.57
volatiles	F6	Fatty acid VOC (FAV)	2-Hexenal, (E)-	2-Hexenal, (E)- (F6)	1	4572620	rs8267	45.16	3.68	24.47	5.01	5.4
volatiles	F6	Fatty acid VOC (FAV)	2,4-Decadienal, (E,E)-	2,4-Decadienal, (E,E)- (F6)	1	4572620	rs8267	45.16	4.08	27.28	4.08	5.16
volatiles	F6	Fatty acid VOC (FAV)	2,4-Hexadienal, (E,E)-	2,4-Hexadienal, (E,E)- (F6)	1	4572620	rs8267	45.16	4.08	27.26	4.58	4.97
Volatiles	DP	Branched-chain amino acid VOC (BCAAV)	2-Isobutylthiazole	2-Isobutylthiazole (DP)	1	48091088	rs2847	47.08	4.56
volatiles	F6	Branched-chain amino acid VOC (BCAAV)	1-Butanol, 3-methyl-	1-Butanol, 3-methyl- (F6)	1	69430752	rs2047	51.63	3.58	12.49	2.7	5.47
volatiles	F6	Branched-chain amino acid VOC (BCAAV)	Butanoic acid, 3-methyl-	Butanoic acid, 3-methyl- (F6)	1	69684232	rs7523	53.49	5.24	19.06	2.7	5.68
volatiles	F6	Fatty acid VOC (FAV)	2-Pentenal, (E)-	2-Pentenal, (E)- (F6)	1	74315112	rs6666	81.29	4.1	14.57	2.7	4.81
volatiles	F6	Fatty acid VOC (FAV)	2,4-Heptadienal, (E,E)-	2,4-Heptadienal, (E,E)- (F6)	1	74315112	rs6666	81.29	7.78	28.38	3.98	4.91
Volatiles	DP	Phenylalanine derived VOC (PHEV)	2-Phenylethanol	2-Phenylethanol (DP)	1	74315112	rs6666	81.29	5.36
volatiles	F6	Fatty acid VOC (FAV)	E-2-Heptenal	E-2-Heptenal (F6)	1	75885096	rs6219	86.06	4.22	15.07	4.47	4.93
volatiles	F6	Fatty acid VOC (FAV)	Hexanal	Hexanal (F6)	1	77111080	rs8507	91.93	3.99	14.13	5.07	5.82
volatiles	F6	Fatty acid VOC (FAV)	2-Penten-1-ol, (Z)-	2-Penten-1-ol, (Z)- (F6)	1	75885096	rs6219	86.06	5.91	21.62	4.02	4.83
Volatiles	F2	Fatty acid VOC (FAV)	Pentanal	Pentanal (F2)	1	77111080	rs8507	91.93	4.11		3.83	4.47
volatiles	F6	Fatty acid VOC (FAV)	2,4-Hexadienal, (E,E)-	2,4-Hexadienal, (E,E)- (F6)	1	77111080	rs8507	91.93	4.53	16.3	3.77	4.5
volatiles	F6	Fatty acid VOC (FAV)	2-Hexenal, (E)-	2-Hexenal, (E)- (F6)	1	77111080	rs8507	91.93	4.86	17.62	4.42	5.04
Volatiles	F2,F6	Fatty acid VOC (FAV)	Z-3-Hexenol	Z-3-Hexenol (F2,F6)	1	77186021	rs8507-rs4624	89.84	4.19	13.29	4.08	5.21
Volatiles	F2,F6	Terpene (TRPN)	D-Limonene	D-Limonene (F2,F6)	1	85285648	rs6417-rs8992	126.62	6.92	32.7	2.85	3.855
Volatiles	F2,F6	Terpene (TRPN)	Ocimenol	Ocimenol (F2,F6)	1	85346228	rs6439-rs6454	126.87	9.74	39.37	2.7	4.02
Volatiles	F2,F6	Terpene (TRPN)	Linalool	Linalool (F2,F6)	1	85517181	rs6431-rs7852	128.17	6.46	32.3	3.33	4.56
Volatiles	F2,F6	Terpene (TRPN)	trans-Linalool furanoxide	trans-Linalool furanoxide (F2,F6)	1	85901912	rs6454-rs7845	130.82	8.66	28.03	3.43	4.785
Volatiles	F2,F6	Terpene (TRPN)	alpha-Terpinol	alpha-Terpinol (F2,F6)	1	86007043	rs6454-rs7852	131.55	10.77	43.81	3.58	4.95
Volatiles	F2	AA VOC	Ethanol, 2-(methylthio)-	Ethanol, 2-(methylthio)- (F2)	1	87043376	rs211	138.52	10.25		2.53	4.14
volatiles	F6	Carotenoid VOC (CRTV)	beta-Cyclocitral	beta-Cyclocitral (F6)	2	34194796	rs8258	37.24	3.53	12.29	3.63	4.2
Sensory	F2		Taste earthy	Taste earthy (F2)	2	37039852	rs2046	48.35	3.71		2.63	32.41
Volatiles	F2	Terpene (TRPN)	Ocimenol	Ocimenol (F2)	2	38633512	rs7441	62.39	3.79		2.7	3.4
Sensory	F2		Taste green unripe	Taste green unripe (F2)	2	38633512	rs7441	62.39	4.96		2.64	33.5
Sensory	F2		Aftertaste salty	Aftertaste salty (F2)	2	39021568	rs7448	63.5	3.52		8.1	26.84
Instrumental	DP,F2	Sugars	BRIX	BRIX (DP,F2)	2	39339264	rs8258-rs8840	65.52	6.29
Sensory	F2		Taste fresh	Taste fresh (F2)	2	40088880	rs7470	69.84	5.49		11.6	47.88
Sensory	F2		Aftertaste sweet	Aftertaste sweet (F2)	2	40088880	rs7470	69.84	7.4		13.94	55.18
Primary metabolites	F2	Amino acid (AA)	Leucine	Leucine (F2)	2	40402776	rs7479	71.63	3.94		1.11	2.54
Volatiles	F2	Branched-chain amino acid VOC (BCAAV)	1-Butanol, 3-methyl-	1-Butanol, 3-methyl- (F2)	2	40402776	rs7479	71.63	4.94		2.7	5.24
Primary metabolites	F2	Sugars	Glucose	Glucose (F2)	2	40402776	rs7479	71.63	4.49		3.22	4.42
Volatiles	DP,F6	Phenylalanine derived VOC (PHEV)	2-Phenylethanol	2-Phenylethanol (DP,F6)	2	40598372	rs8805-rs8855	68.35	5.83	32.83	4.74	6.44
Sensory	F2		Taste tomato	Taste tomato (F2)	2	40730636	rs7490	73.73	6.26		13.8	69.4
Volatiles	F6	PHP VOC (PHPV)	Guaiacol	Guaiacol (F6)	2	41374454	rs7466-rs6677	73.545	6.1	30.7	3.39	4.89
Volatiles	F2		Taste sweet	Taste sweet (F2)	2	42476020	rs840	77.77	9.09		18	76.07
Volatiles	F6	Phenylalanine derived VOC (PHEV)	Phenylacetaldehyde	Phenylacetaldehyde (F6)	2	43356161	rs7466-rs8855	81.63	4.78	21.07	3.74	5.72
Volatiles	F2	Branched-chain amino acid VOC (BCAAV)	Butanal, 3-methyl-	Butanal, 3-methyl- (F2)	2	43461104	rs7479-rs8855	82.195	6.44
Primary metabolites	F2	Amino acid (AA)	Glutamate	Glutamate (F2)	2	43635344	rs1911	84.07	5.09		2.14	3.89
Sensory	F2		Mouthfeel contracting	Mouthfeel contracting (F2)	2	43635344	rs1911	84.07	4.07		10.64	47.97
Primary metabolites	DP,F2,F6	Sugars	Sucrose	Sucrose (DP,F2,F6)	2	44793818	rs7483-rs8840	86.64	6.62	23.53	4.43	5.13
volatiles	F6	Phenylalanine derived VOC (PHEV)	1-Nitro-2-phenylethane	1-Nitro-2-phenylethane (F6)	2	45101698	rs7479-rs1744	88.48	4.48	20.12	3.17	5.69
Primary metabolites	DP,F2,F6	Carboxylic acid (CA)	Citrate	Citrate (DP,F2,F6)	2	46371380	rs1911-rs1744	92.76	4.58	35.36	5.32	5.65
Primary metabolites	F2	Amino acid (AA)	Phenylalanine	Phenylalanine (F2)	2	46519432	rs8855	92.76	6.13		1.3	2.73
Volatiles	F2	Branched-chain amino acid VOC (BCAAV)	Butanoic acid, 3-methyl-	Butanoic acid, 3-methyl- (F2)	2	46519432	rs8855	92.76	3.84
volatiles	F6	PHP VOC (PHPV)	Methyl salicylate (MESA)	Methyl salicylate (MESA) (F6)	2	46519432	rs8855	92.76	6.18	19.97	3.28	4.41
volatiles	F6	Terpene (TRPN)	trans Linalool furanoxide	trans Linalool furanoxide (F6)	2	46519432	rs8855	92.76	7.36	23.82	4.27	5.4
volatiles	F6	Fatty acid VOC (FAV)	2,4-Heptadienal, (E,E)-	2,4-Heptadienal, (E,E)- (F6)	2	47423768	rs8840	95.28	3.82	11.81	4.25	4.66
Primary metabolites	F2	Sugars	Fructose	Fructose (F2)	2	47423768	rs8840	95.28	4.89		4.4	5.23
Phenotypic	F2		Fruit weight	Fruit weight (F2)	2	47423768	rs8840	95.28	4.3		5.4	91.17
Instrumental	F6	Sugars	BRIX	BRIX (F6)	2	47423768	rs8840	95.28	4.11	27.52	5.77	8.73
Phenotypic	F2		Mean weight	Mean weight (F2)	2	47423768	rs8840	95.28	4.3		5.4	91.17
Primary metabolites	F6	Sugars	Galactonate	Galactonate (F6)	2	47731992	rs8831	96.94	3.66	24.3	1.11	3.13
volatiles	F6	Branched-chain amino acid VOC (BCAAV)	Butanal, 3-methyl-	Butanal, 3-methyl- (F6)	3	466104	rs483	1.67	5.13	34.26	2.7	4.18
Instrumental	DP	Sugars	BRIX	BRIX (DP)	3	806624	rs8472-rs8496	6.09	3.63
Sensory	F2		Mouthfeel moist	Mouthfeel moist (F2)	3	1875015	rs8498	24.66	5.43		36.73	76.11
Sensory	F2		Aroma spicy	Aroma spicy (F2)	3	47127176	rs7679	55.85	4.63		31.84	61.31
volatiles	F6	Fatty acid VOC (FAV)	1-Pentanol	1-Pentanol (F6)	3	48105896	rs5357	58.89	3.84	27.73	4.63	5.03
Sensory	F6		Mouthfeel moist	Mouthfeel moist (F6)	3	48105896	rs5357	58.89	4.68	30.8	19.44	70.44
Volatiles	F2	Fatty acid VOC (FAV)	Z-3-Hexenal	Z-3-Hexenal (F2)	3	52901412	rs8795	64.58	3.84		5.47	6.15
Volatiles	DP	PHP VOC (PHPV)	Methyl salicylate (MESA)	Methyl salicylate (MESA) (DP)	3	54352996	rs8798	70.59	3.59
Volatiles	F2	Terpene (TRPN)	alpha-Phelladren-8-ol	alpha-Phelladren-8-ol (F2)	3	57837080	rs8408	94.14	4.81		3.03	3.96
Volatiles	DP,F6	Branched-chain amino acid VOC (BCAAV)	2-Isobutylthiazole	2-Isobutylthiazole (DP,F6)	3	57914166	rs8413-rs8402	94.61	7.89	29.06	3.56	5.05
volatiles	F6	Terpene (TRPN)	alpha-Terpinol	alpha-Terpinol (F6)	3	58200284	rs8407	99.07	4.03	14.31	4.23	5.04
Sensory	F2		Taste chemical perfume	Taste chemical perfume (F2)	3	58231988	rs8404	99.89	4.17		2.67	17.78
Sensory	F6		Aftertaste chemical/perfume	Aftertaste chemical/perfume (F6)	3	58231988	rs8404	99.89	3.84	25.1	11.11	30.44
volatiles	F6	PHP VOC (PHPV)	Eugenol	Eugenol (F6)	3	58328940	rs8402	100.38	4.43	15.91	2.7	5.33
volatiles	F6	PHP VOC (PHPV)	Guaiacol	Guaiacol (F6)	3	59378476	rs8396	103.79	6.42	23.52	2.7	5.83
volatiles	F6	Terpene (TRPN)	Ocimenol	Ocimenol (F6)	3	60041768	rs8386	106.52	4.36	15.61	2.7	4.07
volatiles	F6	Branched-chain amino acid VOC (BCAAV)	Butanal, 3-methyl-	Butanal, 3-methyl- (F6)	3	60153368	rs8382	107.28	5.96	21.81	2.7	4.43
Volatiles	F2,F6	Branched-chain amino acid VOC (BCAAV)	2- and 3-Methylbutanol	2- and 3-Methylbutanol (F2,F6)	3	60831796	rs1678-rs8402	113.01	4.8	23.34	2.7	5.29
volatiles	F6	Fatty acid VOC (FAV)	1-Penten-3-one	1-Penten-3-one (F6)	3	61519220	rs8371	114.57	4.1	14.89	4.26	5.08
volatiles	F6	Fatty acid VOC (FAV)	2,4-Heptadienal, (E,E)-	2,4-Heptadienal, (E,E)- (F6)	3	61519220	rs8371	114.57	4.46	16.35	4.08	4.7
Phenotypic	F2		Fruit weight	Fruit weight (F2)	4	3085673	rs8553	22.09	6.76		5.4	91.17
Phenotypic	F2		Mean weight	Mean weight (F2)	4	3085673	rs8553	22.09	6.76		5.4	91.17
volatiles	F6	Branched-chain amino acid VOC (BCAAV)	2-Isobutylthiazole	2-Isobutylthiazole (F6)	4	4711066	rs95	35.93	3.6	12.81	2.7	4.89
Sensory	F2		Aroma sweet	Aroma sweet (F2)	4	6179278	rs6583	45.28	4.6		17	54.96
Volatiles	F2	Carotenoid VOC (CRTV)	Damascenone	Damascenone (F2)	4	11747731	rs4381	48.4	6.17		3.84	4.67
Volatiles	F2	Fatty acid VOC (FAV)	1-Penten-3-ol	1-Penten-3-ol (F2)	4	51623680	rs8115-rs6691	53.295	4.18
Primary metabolites	F6	Amino acid (AA)	Leucine	Leucine (F6)	4	51776644	rs6696	53.3	4.44	29.73	2.6	3.73
Primary metabolites	F6	Amino acid (AA)	valine	valine (F6)	4	51776644	rs6696	53.3	4.8	32.16	2.34	3.6
Volatiles	F2	Fatty acid VOC (FAV)	2-Pentenal, (E)-	2-Pentenal, (E)- (F2)	4	51776644	rs6696	53.3	4.21		4.21	4.96
Volatiles	F2	Fatty acid VOC (FAV)	1-Penten-3-one	1-Penten-3-one (F2)	4	51776644	rs6696	53.3	5.49		4.77	5.42
Primary metabolites	F2,F6	Amino acid (AA)	Isoleucine	Isoleucine (F2,F6)	4	52743714	rs6696-rs3404	56.345	5.645	34.22	2.04	3.6
volatiles	F2,F6	Phenylalanine derived VOC (PHEV)	1-Nitro-2-phenylethane	1-Nitro-2-phenylethane (F2,F6)	4	54785444	rs4160	62.28	6.87	45.14	3.58	6
volatiles	F2,F6	Phenylalanine derived VOC (PHEV)	Phenylacetaldehyde	Phenylacetaldehyde (F2,F6)	4	54868896	rs3404-rs6783	62.72	6.32	42.875	3.79	5.79
Volatiles	DP,F6,F2	Phenylalanine derived VOC (PHEV)	2-Phenylethanol	2-Phenylethanol (DP,F6,F2)	4	54948153	rs4304-rs4054	63.48	7.47	43	4	6.2
Volatiles	F2	AA VOC	Ethanol, 2-(methylthio)-	Ethanol, 2-(methylthio)- (F2)	4	55209992	rs7040	64.02	8.36		3	4.38
volatiles	F6	Branched-chain amino acid VOC (BCAAV)	1-Butanol, 2-methyl-	1-Butanol, 2-methyl- (F6)	4	56475308	rs6777	69.76	5.95	21.79	2.7	5.72
Primary metabolites	F2	Sugars	Fructose	Fructose (F2)	4	56657764	rs6777-rs8169	71.16	5.53
Sensory	F2		Aroma other	Aroma other (F2)	4	58174884	rs9039	79.35	4.04		4.7	43.3
Sensory	F6		Taste sweet	Taste sweet (F6)	4	58174884	rs9039	79.35	4.41	29	18.11	59.44
Primary metabolites	F2	Amino acid (AA)	Glutamate	Glutamate (F2)	4	58257760	rs9039-rs9033	80.455	11
Primary metabolites	DP,F2,F6	Sugars	Sucrose	Sucrose (DP,F2,F6)	4	58498347	rs6783-rs7168	81.17	4.4	29.51	4.11	5.06
Primary metabolites	F2	Sugars	Glucose	Glucose (F2)	4	58969378	rs8553-rs7224	86.22	5.82
Volatiles	F2	Benzoic VOC (BAV)	Benzyl Alcohol	Benzyl Alcohol (F2)	4	59883176	rs4651	88.79	4.87		3	3.77
Instrumental	DP	Sugars	BRIX	BRIX (DP)	4	59981507	rs6783-rs7246	90.132	5.6
Sensory	F6		Taste pungent	Taste pungent (F6)	4	61089840	rs7185	98.84	3.7	24.61	19.11	44.78
Volatiles	F2	Fatty acid VOC (FAV)	2-Penten-1-ol, (Z)-	2-Penten-1-ol, (Z)- (F2)	4	62821436	rs1000	110.2	4.15		4.2	4.85
Volatiles	F2	Carotenoid VOC (CRTV)	beta-Ionone	beta-Ionone (F2)	5	6379689	rs5951	46.53	3.54		2.7	4.1
volatiles	F2,F6	Carotenoid VOC (CRTV)	beta-Damascenone	beta-Damascenone (F2,F6)	5	6420472	rs5951-rs7559	47.475	7.7	28.61	4	5.01
volatiles	F6	Carotenoid VOC (CRTV)	alpha-Citral	alpha-Citral (F6)	5	6461255	rs7559	48.42	3.87	25.8	4.32	5.45
Phenotypic	F2		Fruit weight	Fruit weight (F2)	5	6461255	rs7559	48.42	4.01		5.4	91.17
Phenotypic	F2		Mean weight	Mean weight (F2)	5	6461255	rs7559	48.42	4.01		5.4	91.17
Volatiles	F2	Fatty acid VOC (FAV)	2-Hexenal, (E)-	2-Hexenal, (E)- (F2)	5	6711122	rs7561	49.94	5		4.64	5.49
Sensory	F6		Mouthfeel firm	Mouthfeel firm (F6)	5	58044800	rs7595	57.8	6.39	41.87	23.11	64
Sensory	F6		Mouthfeel toughskin	Mouthfeel toughskin (F6)	5	60264392	rs2852	64.35	4.12	27.56	30	76.22
Sensory	F2		Mouthfeel toughskin	Mouthfeel toughskin (F2)	5	60723436	rs679	67.43	3.64		51.9	88.11
volatiles	F6	Terpene (TRPN)	m-Cymene	m-Cymene (F6)	5	60979960	rs6185	72.23	4.89	15.57	3.5	4.21
Instrumental	DP	Sugars	BRIX	BRIX (DP)	5	62259177	rs6190-rs6195	81.29	6.08
Primary metabolites	DP	Sugars	Sucrose	Sucrose (DP)	5	62355232	rs6195	82.74	7.3
Volatiles	F2	Fatty acid VOC (FAV)	1-Pentanol	1-Pentanol (F2)	6	126178	rs2904	0	3.73		3.98	4.69
volatiles	F6	Terpene (TRPN)	m-Cymene	m-Cymene (F6)	6	126178	rs2904	0	4.88	33.86	3.74	4.26
Volatiles	F2	Carotenoid VOC (CRTV)	beta-Cyclocitral	beta-Cyclocitral (F2)	6	1965887	rs2698	2.41	4.2		3	4.02
Volatiles	F2	Terpene (TRPN)	alpha-Terpinol	alpha-Terpinol (F2)	6	2850258	rs1730	3.42	5.33		3.81	4.94
Volatiles	F2	Fatty acid VOC (FAV)	2-Penten-1-ol, (Z)-	2-Penten-1-ol, (Z)- (F2)	6	19223846	rs4202	4.03	11.49		3.76	4.57
Volatiles	F2	Fatty acid VOC (FAV)	2-Pentenal, (E)-	2-Pentenal, (E)- (F2)	6	19223846	rs4202	4.03	13.97		3.97	4.67
Volatiles	F2	Fatty acid VOC (FAV)	1-Penten-3-ol	1-Penten-3-ol (F2)	6	19223846	rs4202	4.03	14.92		4.02	5.02
Volatiles	F2	Fatty acid VOC (FAV)	2,4-Hexadienal, (E,E)-	2,4-Hexadienal, (E,E)- (F2)	6	19223846	rs4202	4.03	15.88		4.16	4.9
Volatiles	F2	Fatty acid VOC (FAV)	1-Penten-3-one	1-Penten-3-one (F2)	6	19223846	rs4202	4.03	19.23		4.06	5.18
Volatiles	F2	Terpene (TRPN)	beta-Phellandrene	beta-Phellandrene (F2)	6	19223846	rs4202	4.03	12.16		4.03	4.95
Volatiles	F2	Fatty acid VOC (FAV)	Z-3-Hexenal	Z-3-Hexenal (F2)	6	28759156	rs8984	4.59	20.37		5.46	6.34
volatiles	F6	PHP VOC (PHPV)	Methyl salicylate (MESA)	Methyl salicylate (MESA) (F6)	6	28759156	rs8984	4.59	3.84	25.63	3.42	3.99
volatiles	F6	PHP VOC (PHPV)	Guaiacol	Guaiacol (F6)	6	29257252	rs6813	5.34	4.77	31.92	3.18	4.57
Volatiles	F2	Fatty acid VOC (FAV)	2-Hexenal, (E)-	2-Hexenal, (E)- (F2)	6	31039064	rs4063	7.79	4.69		4.76	5.3
Volatiles	F2	Fatty acid VOC (FAV)	2,4-Heptadienal, (E,E)-	2,4-Heptadienal, (E,E)- (F2)	6	31039064	rs4063	7.79	5.85		3.6	5.1
Volatiles	F2	Terpene (TRPN)	trans Linalool furanoxide	trans Linalool furanoxide (F2)	6	31039064	rs4063	7.79	4.07		2.67	4.73
Volatiles	F2	Terpene (TRPN)	Ocimenol	Ocimenol (F2)	6	31039064	rs4063	7.79	5.84		2.7	3.4
Volatiles	F2,F6	Benzoic VOC (BAV)	Benzaldehyde	Benzaldehyde (F2,F6)	6	34712240	rs7939	16	7	23	4	5
Volatiles	F2,F6	Benzoic VOC (BAV)	Benzyl Alcohol	Benzyl Alcohol (F2,F6)	6	34474900	rs378-rs3555	15.09	8	23.4	3	5
Volatiles	DP	PHP VOC (PHPV)	Methyl salicylate (MESA)	Methyl salicylate (MESA) (DP)	6	37127336	rs6620	30.5	3.65
Volatiles	DP	PHP VOC (PHPV)	Eugenol	Eugenol (DP)	6	37127336	rs6620	30.5	3.8
Primary metabolites	F2	Sugars	Sucrose	Sucrose (F2)	6	37534520	rs6643	35.48	4.04		2.21	4.21
Sensory	F2		Taste sour	Taste sour (F2)	6	38949704	rs6247	45.87	11.04		21.45	62.7
Sensory	F6		Taste intensity	Taste intensity (F6)	6	39585680	rs6274	51.02	3.59	23.38	24.11	61
Sensory	F6		Taste pungent	Taste pungent (F6)	6	39585680	rs6274	51.02	3.95	25.89	12.22	55.67
Sensory	F6		Taste sour	Taste sour (F6)	6	39833960	rs6280	51.8	3.99	26.21	13.11	66.33
Sensory	F2		Aftertaste sour	Aftertaste sour (F2)	6	40190880	rs423	52.64	6.44		13.2	48.2
Primary metabolites	F2,F6	Carboxylic acid (CA)	Malate	Malate (F2,F6)	6	41202631	rs5505-rs8087	57.5	15.65	76.5	4	5
Volatiles	F2	Terpene (TRPN)	alpha-Terpinol	alpha-Terpinol (F2)	6	41243768	rs8092	56.64	4.81		3.81	4.94
Volatiles	F2	Terpene (TRPN)	Linalool	Linalool (F2)	6	41243768	rs8092	56.64	7		2.7	4.57
volatiles	F6	Carotenoid VOC (CRTV)	beta-Damascenone	beta-Damascenone (F6)	6	41505624	rs8087	58.29	4.36	26.83	4.67	5.69
Primary metabolites	F2,F6	Carboxylic acid (CA)	Citrate	Citrate (F2,F6)	6	41844651	rs8092-8060	59.753	9.67	44.64	5.07	5.57
volatiles	F6	Fatty acid VOC (FAV)	Z-3-hexenol	Z-3-hexenol (F6)	6	42593544	rs419	63.37	4.44	13.98	4.26	5.26
Volatiles	DP	Branched-chain amino acid VOC (BCAAV)	2-Isobutylthiazole	2-Isobutylthiazole (DP)	6	43046416	rs8060	65.98	3.61
Volatiles	F2	Terpene (TRPN)	p-Cymenol	p-Cymenol (F2)	7	428378	rs4549	0	3.54		2.7	4.29
Volatiles	F2	Benzoic VOC (BAV)	Benzaldehyde	Benzaldehyde (F2)	7	1602592	rs2765	7.22	3.53		3.85	5.35
Volatiles	F2	Phenylalanine derived VOC (PHEV)	Phenylacetaldehyde	Phenylacetaldehyde (F2)	7	1602592	rs2765	7.22	5.22		3.03	6.59
Volatiles	DP	Phenylalanine derived VOC (PHEV)	2-Phenylethanol	2-Phenylethanol (DP)	7	2090621	rs4548	11.22	4.29
volatiles	F6	Benzoic VOC (BAV)	Benzaldehyde	Benzaldehyde (F6)	7	36573548	rs6167	35.06	3.65	23.79	4.6	5.41
volatiles	F6	Branched-chain amino acid VOC (BCAAV)	Butanal, 3-methyl-	Butanal, 3-methyl- (F6)	7	55863428	rs7637	41.93	4.29	15.67	2.7	4.07
volatiles	F2,F6	Benzoic VOC (BAV)	Benzyl Alcohol	Benzyl Alcohol (F2,F6)	7	55998194	rs7645-rs8821	42.86	4.84	27.09	4.07	5.35
volatiles	F6	Branched-chain amino acid VOC (BCAAV)	1-Butanol, 2-methyl-	1-Butanol, 2-methyl- (F6)	7	56515618	rs8819-rs8814	45.18	5.96	30.19	3.45	5.51
volatiles	F2,F6	AA VOC	Methional	Methional (F2,F6)	7	56652660	rs8819-rs7711	45.91	6.385	12.99	2.7	4.19
Primary metabolites	F6	Amino acid (AA)	Isoleucine	Isoleucine (F6)	7	56925252	rs1496	47.98	3.89	25.97	2.45	3.42
Sensory	F2		Taste bitter	Taste bitter (F2)	7	56925252	rs1496	47.98	4.76		2.4	13.01
Sensory	F2		Mouthfeel rough	Mouthfeel rough (F2)	7	56925252	rs1496	47.98	5.4		9.1	26.8
Primary metabolites	F6	Amino acid (AA)	Leucine	Leucine (F6)	7	57095528	rs7707	49.75	3.67	24.38	2.82	3.72
volatiles	F6	Terpene (TRPN)	Ocimenol	Ocimenol (F6)	7	58389520	rs7774	58.18	4.51	14.26	2.7	3.88
Volatiles	F2	Fatty acid VOC (FAV)	1-Pentanol	1-Pentanol (F2)	7	58766976	rs7767	61.82	3.7		3	4.07
Volatiles	F6	Carotenoid VOC (CRTV)	beta-Cyclocitral	beta-Cyclocitral (F6)	7	59679056	rs7775-rs7916	66.865	3.945	26.09	4.2	4.6
volatiles	F6	Terpene (TRPN)	D-Limonene	D-Limonene (F6)	7	60289256	rs7763	72.02	4.54	14.36	2.7	3.55
volatiles	F6	Terpene (TRPN)	alpha-Terpinol	alpha-Terpinol (F6)	7	60289256	rs7763	72.02	6.29	20.35	3.89	4.81
volatiles	F6	Terpene (TRPN)	p-Cymenol	p-Cymenol (F6)	7	60928044	rs7922	75.36	4.89	18.08	2.7	4.47
Volatiles	F2	Benzoic VOC (BAV)	Benzaldehyde	Benzaldehyde (F2)	7	62852048	rs5715	86.95	5.24		4.24	5.44
Instrumental	DP	Sugars	BRIX	BRIX (DP)	8	367571	rs8000-rs8008	2.48	3.52
volatiles	F6	Terpene (TRPN)	p-cymenene	p-cymenene (F6)	8	426803	rs400	1.96	8.35	52.01	4.28	5.15
Volatiles	F2,F6	Terpene (TRPN)	m-Cymene	m-Cymene (F2,F6)	8	532224	rs7996-rs8014	4.3	12.99	59.49	3.6	4.6
Volatiles	F2,F6	Terpene (TRPN)	alpha-Phelladren-8-ol	alpha-Phelladren-8-ol (F2,F6)	8	583903	rs400-rs401	5.022	14.46	46.58	2.7	4.54
Volatiles	F2,F6	Terpene (TRPN)	p-Cymenol	p-Cymenol (F2,F6)	8	585830	rs400-rs8013	5.6025	7.78	56	4	4.7
volatiles	F6	Benzoic VOC (BAV)	Benzyl Alcohol	Benzyl Alcohol (F6)	8	749673	rs8013	8.23	4.34	31.35	3.9	5.38
volatiles	F6	Terpene (TRPN)	Ocimenol	Ocimenol (F6)	8	57099504	rs3778	60.03	5.27	35.14	3.44	4.29
Phenotypic	F2		Fruit weight	Fruit weight (F2)	8	59267080	rs8615	72.18	6.74		5.4	91.17
Phenotypic	F2		Mean weight	Mean weight (F2)	8	59267080	rs8615	72.18	6.74		5.4	91.17
Volatiles	F2	Carotenoid VOC (CRTV)	alpha-Citral	alpha-Citral (F2)	8	60219728	rs8636	81.74	3.71		4.28	5.46
Sensory	F2		Aroma intensity	Aroma intensity (F2)	9	679193	rs6899	4.79	3.94		44.61	68.54
Volatiles	F2	Fatty acid VOC (FAV)	1-Pentanol	1-Pentanol (F2)	9	2412506	rs6349	22.54	4.29		4.2	4.87
Volatiles	F2	Phenylalanine derived VOC (PHEV)	Phenylacetaldehyde	Phenylacetaldehyde (F2)	9	3060665	rs6340	30.8	4.42		3.03	6.59
Instrumental	DP	Sugars	BRIX	BRIX (DP)	9	3352721	rs6349-rs6321	33.3375	5.1525
Primary metabolites	F6	Carboxylic acid (CA)	malate	malate (F6)	9	3924880	rs1861	38.96	4.77	31.98	4.2	4.71
Volatiles	F2	Branched-chain amino acid VOC (BCAAV)	Butanal, 3-methyl-	Butanal, 3-methyl- (F2)	9	4108504	rs2859	43.27	4.03		2.7	4.5
Primary metabolites	F2	Amino acid (AA)	Glutamate	Glutamate (F2)	9	5555479	rs1617	51.85	5.99		2.14	3.89
Phenotypic	F2		Fruit weight	Fruit weight (F2)	9	58945316	rs6714	54.39	3.7		5.4	91.17
Phenotypic	F2		Mean weight	Mean weight (F2)	9	58945316	rs6714	54.39	3.7		5.4	91.17
Sensory	F2		Taste intensity	Taste intensity (F2)	9	60488088	rs6706	59.54	4.35		22.66	78.76
Volatiles	DP,F2,F6	PHP VOC (PHPV)	Eugenol	Eugenol (DP,F2,F6)	9	64654676	NSGT1	86	15	33	2.7	5.4
Volatiles	DP,F2,F6	PHP VOC (PHPV)	Guaiacol	Guaiacol (DP,F2,F6)	9	64654676	NSGT1	86	15	48.8	3.4	6.15
Volatiles	DP,F2,F6	PHP VOC (PHPV)	Methyl salicylate (MESA)	Methyl salicylate (MESA) (DP,F2,F6)	9	64654676	NSGT1	86	15	62.2	3.45	6.14
Sensory	F2		Aroma smoky	Aroma smoky (F2)	9	64794424	rs9061	87.48	4.08		3.84	48.2
Sensory	F6		Taste smoky	Taste smoky (F6)	9	64794424	rs9061	87.48	4.49	29.55	10.33	36.33
Sensory	F6		Aroma smoky	Aroma smoky (F6)	9	64794424	rs9061	87.48	6.12	39.62	11.44	48.33
Primary metabolites	F2	Amino acid (AA)	GABA	GABA (F2)	9	66549136	rs2843	106.96	4.62		2.62	3.77
Volatiles	DP	Branched-chain amino acid VOC (BCAAV)	2-Isobutylthiazole	2-Isobutylthiazole (DP)	9	66549136	rs2843	106.96	4.23
volatiles	F6	Terpene (TRPN)	m-Cymene	m-Cymene (F6)	10	3199266	rs7667	18.01	5.91	21.61	3.85	4.69
Volatiles	F2	Fatty acid VOC (FAV)	1-Hexanol	1-Hexanol (F2)	10	4408471	rs5569	21.4	5.98		4.16	5.08
Volatiles	F2,F6	Carotenoid VOC (CRTV)	beta-Ionone	beta-Ionone (F2,F6)	10	59476312	rs5544	35.17	3.98	11.57	3.3	4.44
Volatiles	F6	Carotenoid VOC (CRTV)	Geranylacetone	Geranylacetone (F6)	10	59476312	rs5544	35.17	4.1	20.065	4.735	6.105
volatiles	F6	Carotenoid VOC (CRTV)	alpha-Citral	alpha-Citral (F6)	11	4106782	rs97	17.46	5.44	36.24	4.65	5.41
Primary metabolites	F2	Amino acid (AA)	Isoleucine	Isoleucine (F2)	11	5148394	rs8437	27.88	3.56		1.23	2.49
Primary metabolites	F2	Amino acid (AA)	Phenylalanine	Phenylalanine (F2)	11	5148394	rs8437	27.88	3.85		1.3	2.73
volatiles	F6	Carotenoid VOC (CRTV)	beta-Ionone	beta-Ionone (F6)	11	5148394	rs8437	27.88	4.57	30.63	3.89	4.83
Volatiles	F2	Terpene (TRPN)	alpha-Terpinene	alpha-Terpinene (F2)	11	5148394	rs8437	27.88	4.85		3.13	4.12
volatiles	F6	AA VOC	Methional	Methional (F6)	11	5329790	rs8442	29.31	3.62	11.07	2.7	4.22
Instrumental	DP	Sugars	BRIX	BRIX (DP)	11	5375957	rs478	29.31	3.79
Volatiles	DP,F6	Branched-chain amino acid VOC (BCAAV)	2-Isobutylthiazole	2-Isobutylthiazole (DP,F6)	11	5801567	rs1691	32.54	3.88	26.93	2.95	5.49
volatiles	F6	PHP VOC (PHPV)	Methyl salicylate (MESA)	Methyl salicylate (MESA) (F6)	11	31195484	rs3141	47.07	3.55	12.34	3.57	5.24
Volatiles	F2,F6	Branched-chain amino acid VOC (BCAAV)	Butanoic acid, 3-methyl-	Butanoic acid, 3-methyl- (F2,F6)	11	50012724	rs5372-rs3576	66.35	4.23	29.26	4.2	5.5
Volatiles	F2	AA VOC	Ethanol, 2-(methylthio)-	Ethanol, 2-(methylthio)- (F2)	11	50753760	rs7976	74.08	8.32		3	4.64
Primary metabolites	DP,F2	Sugars	Sucrose	Sucrose (DP,F2)	11	51101310	rs1503-rs6920	78.34	3.6
Phenotypic	F2		total weight	total weight (F2)	11	51207404	rs7967	78.09	5.41		20	693
Sensory	F2		Taste spicy	Taste spicy (F2)	11	51936800	rs6905	86.83	7.44		11.91	59.88
volatiles	F6	Branched-chain amino acid VOC (BCAAV)	1-Butanol, 2-methyl-	1-Butanol, 2-methyl- (F6)	11	52248696	rs6920	90.17	4.42	13.95	2.7	5.23
Primary metabolites	F2	Amino acid (AA)	Glutamate	Glutamate (F2)	11	52381452	rs4068	90.9	3.75		2.14	3.89
Volatiles	F2	Branched-chain amino acid VOC (BCAAV)	2-Isobutylthiazole	2-Isobutylthiazole (F2)	11	52634724	rs6926	92.37	5.66		3.95	5.88
Volatiles	F2	Terpene (TRPN)	m-Cymene	m-Cymene (F2)	11	52634724	rs6926	92.37	5.38		3.4	4.18
Phenotypic	F2		Fruit weight	Fruit weight (F2)	11	52832460	rs4069	93.84	6.25		5.4	91.17
Phenotypic	F2		Mean weight	Mean weight (F2)	11	52832460	rs4069	93.84	6.25		5.4	91.17
Primary metabolites	F6	Amino acid (AA)	GABA	GABA (F6)	12	66590	rs7042	0	5.29	36.56	3.55	4.07
Primary metabolites	F6	Amino acid (AA)	Glutamate	Glutamate (F6)	12	1450075	rs7072	16.15	4.62	32.14	3.41	4.13
Volatiles	F2	Carotenoid VOC (CRTV)	beta-Damascenone	beta-Damascenone (F2)	12	2270606	rs6495	26.59	5.73		3.84	4.67
Volatiles	F2	Terpene (TRPN)	Linalool	Linalool (F2)	12	2270606	rs6495	26.59	3.54		2.7	4.57
Volatiles	F2	Phenylalanine derived VOC (PHEV)	2-Phenylethanol	2-Phenylethanol (F2)	12	3093577	rs6511	36.26	3.83		2.7	6.8
Volatiles	F2	Terpene (TRPN)	trans Linalool furanoxide	trans Linalool furanoxide (F2)	12	4397607	rs8216	45.12	3.54		2.67	4.73
Sensory	F6		Aftertaste salty	Aftertaste salty (F6)	12	4397607	rs8216	45.12	3.85	25.19	11.56	29.22
volatiles	F6	Fatty acid VOC (FAV)	2,4-Heptadienal, (E,E)-	2,4-Heptadienal, (E,E)- (F6)	12	4476735	rs5534	46.01	3.97	26.55	4.56	5.11
Sensory	F6		Taste green unripe	Taste green unripe (F6)	12	4476735	rs5534	46.01	5.06	33.22	16.33	53.78
Volatiles	DP	Phenylalanine derived VOC (PHEV)	2-Phenylethanol	2-Phenylethanol (DP)	12	43932648	rs2319	58.7	3.64
Instrumental	DP	Sugars	BRIX	BRIX (DP)	12	45609412	rs6223	66.04	3.6925
Volatiles	F2	PHP VOC (PHPV)	Methyl salicylate (MESA)	Methyl salicylate (MESA) (F2)	12	47843028	rs7804	76.78	5.66		2.41	5.72

## Sheet: Supporting Table S2
Supporting Table S2. Representation of the QTL’s haplotypes (HPT) in the breeder’s commercial tomato germplasm.
Traits: FAV – fatty acid derived VOC, BCAAV – branched-chain amino acid derived VOC, TRPN – terpene VOC, SUG – sugars or BRIX, CTRV – carotenoid derived VOC,
IZBTOL – 2-isobutylthiazole, PHPV – phenylpropanoid VOC, AA – amino acids, PHEV – phenolic VOC, FIRM – fruit firmness, MF_TS – mouthfeel tough skin,
BNZOL – benzyl alcohol, CIT – citric acid, MAL – malic acid. The half diallel parents which have identical haplotype are highlighted by an identical colour and counted up together.
The haplotype positions in Mbp are according to the Tomato Genome chromosome assembly v2.40.
Chr.HPT	HPT start-end, Mbp	Traits	Unique HPT	Number of genotypes with HTP present of:					Genotypes with other than diallel’s HPT	Total genotypes	% of diallel HPT
				Heinz	R104	R075	C085	C074
1.1	0.03-0.76	FAV	8	379		91	46		163	679	76
1.2	61.77-74.31	FAV, BCAAV	9	177	0	86	143		229	635	36.1
1.3	84.47-86.14	TRPN	4	700			207		20	927	97.8
2.1	34.2-38.86	BRIX, SUC, CIT, PHEV, PHPV, LNFOX	16		0	154		72	675	901	25.1
3.1	43.64-57.84	Pentanol, IZBTOL	9		146	309	59		291	805	63.9
3.2	59.38-61.88	PHPV, BCAAV, FAV	13		12	0	0	0	666	678	1.8
4.1	4.65-5.3	ISBZOL	4	129	379		250		16	774	81.3
4.2	50.92-52.51	AA	8		591		297		127	1015	87.5
4.3	53.41-55.2	PHEV	8	0	174	162	294		182	812	77.6
4.4	55.43-60.15	BCAAV, SUG	15	7	134	177	55	144	363	880	58
5.1	58.24-62.57	FIRM, MF_TS	22	14		18	63	5	740	840	11.9
6.1	28.11-34.54	PHPV, BNZOL	12	2	0	2	118	65	482	669	27.7
6.2	40.59-41.52	CIT, MAL	4		0	621	0	1	88	710	87.6
7.1	56.74-57.28	BCAAV, AA	4		0	287	179	67	201	734	72.6
8.1	0.02-0.81	TRPN	4	744			120		86	950	90.9
9.1	5.01-5.55	MAL	7	509			143	139	99	890	88.9
9.2	61.83-65.05	PHPV	9	375		139	30	34	193	771	75
11.1	49.24-53.09	BCAAV	12		0	432	221	17	208	878	76.3

## Sheet: Supporting Table S3
Supporting Table S3. SNP markers and their position (ITAG chromosome assembly 2.40) used to make haplotypes of the 18 important QTL regions and asses their representation in the breeder's germplasm.
in the breeder's commercial tomato germplasm. Each haplotype is defined by the scores of a set of up to 10 markers spanning the respective QTL region.
Chr.HPT	Marker	Position, bp
1.1	seq-rs8339	31865	GATATTGCGGGATTTCTATCAGGCAGGGGTCTCCAGAGAAGATCATCTTCGCTATTATC[T/G]CACTCAATTGATCATCCCTCAAGGTCTTTTAGTAGAGAGCTTGGTGGTTT
	seq-rs1677	153175	TTATGTTATGACTAATATTTTGTTCAAGTAACTTTGGGGAAGACATTGATCCACCTAGTT[T/C]AATCATCCACCCATTCGTCCCCAATCATGTGGTAACCAATTTTACTAACTTTTTTTGTTC
	seq-rs465	154712	TCGAGTTGGAAAAGAAGTATGAAATGGTATGTGTGAGTTGAAACTCGAGTAGGGATTATA[A/G]TAGGGGTGATAATTAGGAGGGCCAAAAGACGAAACAACATCAACAAGTCCATTTCGTCTT
	seq-rs8337	168978	TCCTCTGCATAGGAGATGACCGATCAGATGAAGACATGTTTGAGGTGATCATGAGCTCGG[T/C]GTCTGGACCGTCCATGGCTCCAGCAGCCGAAGTCTTTGCTTGTACTGTTG
	seq-rs463	420701	GATCTTCGGAGATTCAAGGCAGATTCTGGGGCGCGTCTTCCACGTAATTGATCCCAAGAG[A/G]GCTTGGAGCAAGCTAAAGCTATGCAAAACGAGAAACTTCCATAAAGGTGCTAGGAATGCT
	seq-rs8329	676611	GTTACCTCTGGTGAAAATGACTCTAGTGCTTTTGAGGAAATGCATGTCCAAGTATCAGC[A/G]GAGACATATGAAAAGGTTGATGCTGCAGTTGCTTTAATTGAACTTCTGG
	seq-rs8325	679629	CGAGATCACTCCTTTCCCAGCTGGTCCTTTAACAGATACTGACTATGCTAAGGCTGAAA[A/C]ACTAGAGAGGGTACTTAGATCAGGTCCTTCTGTCTGATTAAAGAGTGTCA
	seq-rs1676	757703	GATCCAGATATGGAAAGAGTAAAACTTCCATCAGGGAAGCCTTTGGTAGGATTTGCTTTT[T/C]GTGCTACGTGTCATTTTGATGGTTGTTTCTGTTTCTGTTTCTTATGGTTCTGCAACTTCA
1.2	seq-rs6230	61766880	TCAGATTTAGAGCCCTATATCGGTTTGCATTATCCTGCTACAGATATTCCTCAAGCTTCA[T/C]GGTTTTTGTTTAAGCAGAACAGGGTGAGAATGATTGTGGACTGCCATGCT
	seq-rs7528	67512280	GGCCAGATGAAAGGCCGCCGGAAAATATCGCCGTCGTTGAGAGGTTCCCGGCGCCGGA[T/G]CAAAAGGCCGGCGGCGGTGGAGGAGCTAAGAAAAAGAAGAAAAAGAAAAG
	seq-rs4581	72402912	CACCAATAGTATTATATGTTTATGCTAGATGTAGCTCAAATATACATGATATAATAACCT[A/C]AGAGGTAAAATATTACACGAGTACATCAAGCTACACTGATCATTGGAAGGCCTACCAGAC
	seq-rs4582	72481504	GTGATCTTCTATTTTGTCCTTGCCCTTAGCAGTTGATTCAAACGAATGCACATATGGAGA[T/C]TGCAAAACCTTAGAAGGTACCCTGTTACGCTTAGCAGGAGTTTTAGTATCAACATCACTG
	seq-rs6215	72654520	ATCAGGTCCAATGGCATAAACACATAGTTGAGTCGTGGTGACAGAGCCTCTTGTCTCTC[A/G]ACTTTCTGCAGATCCCTGGTTATCATGCCAGGAAATGGAACTCTTCCAT
	seq-rs6666	74314720	TGTTGATTCGGTTTTTTATTCTACAAGGAAGGTTGGATCAGAAGCACTTGATATTATATT[T/C]GATGAACATGCCCCAAAAGTGGCATTGCCTCAAAGTCTAATGGTGCCAAT
1.3	seq-rs6425	84465576	TTGCAGTGGCTAGGTGGTTGTAGGTACATTGCTGATCAATCTTGTTATCTTCATATGCTT[A/G]TAGTTTCATGGCTACTCTTTATCTTTTAACTGTTTTTCTTTGGCATC
	seq-rs6431	84791384	GTAGATATGGATCTTTCATCTCCGTAAAGGTTTAGTCAGGAAATGGGCTTTTATAAGAA[A/G]TGGTGTTTTGTGTTTGGTTGGCTTTTGTGGCAGCTATATGTGTCATGC
	seq-rs6433	84847824	GTGGAAAAGATTTATCAGCTGTCTCTGAAGTTCTCAAGACTGGCCTTACTCCACTAGAA[T/C]GCAATTTAAAGGAAGTATTCAGAAAAATTATGAGTTGCCGGGCAGAGG
	seq-rs6439	85058888	TCAAGGGACTTCTAAAAGGACGAGAAGTATGAAACATTAGTAGATGCAGATCTTCAGGG[T/C]AATTATAATGAAGAAGAGGTGAAACAGCTTATTCAGGTAGCTCTACTCT
	seq-rs3876	85115392	CATAGTTCAATCAACGGTGAGGTCTCATTTTCAGTCTGATCCAACAGTGGCACCAGGATT[A/G]TTGAGAATGCACTTTCATGATTGTTTCGTACAAGGTTGTGACGGTTCCATCCTCATTTCT
	seq-rs6447	85393672	CTTCAAATAATTTAGTTCAATGGAATCTTCTATACTTCTGATCCTGCATATATTGCTCCA[T/C]AAGCAATATTTATTGTTATGGTTAACATAGGAAATTCAACATCTTAATTG
	seq-rs9002	85769176	GTCGGTGGCGGTGGCAGTGGTGGGGGAGGAATAGAGTCTATGGACAACCCTACTCCTC[A/G]CATTCGCTACGACCAACATCATCACTCTCATTCTCACGCGCTTCACAACG
	seq-rs7843	86007008	TGCACAGCAGGTTGGAAACGCGGATTTTCTGTTTGGTTCAGAGAAAGGGATGGTACCGCC[A/G]CATGTGAAATTGAGAGATCCGAACTCTGAGCAAGTTGTTAAGGAACCAGA
	seq-rs3438	86138392	CCAAGGATCATAACGTGGCCTTGTTCTGCCATGCCACCAATAGCAACCAGATTCTTCGAA[T/C]GTGAGGTTGAAGGTATGCTGCTAAGTTTTGCAATAGTATTGAGGTTCATTTGAAAGCTCA
2.1	seq-rs8258	34195736	CAAATGATGATGCAGCTGCTGATGAAGATGATGATTTGGCAGACACTGCCTCATCTGATC[A/G]ACCTGAGCCAAAACAAAGTTCTGATCATCCTGCACCCTCTAGTTTGTC
	seq-rs8260	34250204	TGTACTCTTCTTCTTCTTCGTTAGGCATAATTTTGTGCTAGCATTTCTGTTAGCAAGT[T/C]TCTACCAATGGTATTGAAGTCTTCTGTTTACGACAGTGCTTTAATGGA
	seq-rs5607	34915096	CAGATGATTATAAAATGTAATTGGCATATCCAAATATGATCAGAACAAAAAAGGCAACCT[T/C]AAATCAACTCAACTAAAGCACCAGAATTGCATAAATCTGAAGTTGCTCTTCAATGGACTT
	seq-rs8803	35155456	GTTTTTAAGGCGTCTTCGTTGTTTTCAAATGTGATTATCAATCTGGGAACTTCAATTGTA[A/C]CAATATTTGCGATGTTGTTCTTGAAAGATAGAATGAATGGGTTGAAGGT
	seq-rs2037	36437972	CTACCAACTCCAATCAAATTGAGTGGGTGTATGAAGTCAAACAACTCTACTTTTTTAAAA[A/G]GAGAAAACACTTTTAGAGAAAAATAAACTTGGGCAAACCGGGACAGGCGATCCCTAAATC
	seq-rs7406	36572180	ATGCTGGAGTAGGAGTAATTGCTCATGTCGCAGACCACATAAAGCAACAAGAGATGCAA[T/C]CCGAATCGACCTCCTTAATTACTCCTAGCTTGTAACTCATATAGTAGAAA
	seq-rs7407	36644988	GTCAACAGTACACATGCAGAAGCCAAGAGAAAACAGCAGCAGTGCAAATAAGTAGTTAT[A/C]AAGTCGTGCCTGAAGGTGAAACATCACTATTACAAGCCGTAACTAAACAG
	seq-rs7408	36716512	AACTAACTCAAAAGTATGTAACGGTATAACCTATGCTTGCTCGGGCTCTTGAAAAATGAG[T/C]CGGGTCCAAAAGAAACACATAGCTTTTAGAAGATTCAGTACACAACAGT
	seq-rs7410	36842784	TTGGAGGCAAGATGAAGGTCTCCTGAAGGACTACGGCTACGGGGGCCATATTCAAGCTTT[A/G]TGATTTGGAAACTCTGTTTTGAACTCTTAATGGATGGAATGTGAATGAT
	seq-rs7445	38857152	AACTTCTTCTAATATTACTGGGTTACAACGGCCCCATAATGTTGTTAGCTCTGGTGGATA[T/C]GAGATGCAGTCACCAGCATCTTCTGAACCATCTGAGCGGCCCAAATTAAA
3.1	seq-rs6665	43641496	TTCGCTTTCACCCTACTGATGTTGAGCTGATAATGTACTATCTAAAGCGGAAGATCATGG[T/G]GAAAAAGATCCTTTTTGAAGTCATATCAGAACTCAACATTTATAAGTTCT
	seq-rs1852	44672376	ACCGTTTTATTTGTGAGGTTGCGAACACTAGATATATCCCTATGTATGAATTTCTTGCTC[A/G]GAACGGTGAAACTTGAATTGGATCTATCATTGATTTTCAAATCAATATTATCCATAAATA
	seq-rs7679	47126676	ACGGCTTTGTCCGTGAGCCTTAATAAAGCCGGATCTACAAAAGGATTCGTCAGCAAG[A/C]TGTTGAAATTCAAGGGATTGAAGCCGAGAGAGTATGCAGCTATCAAGG
	seq-rs5357	48105560	AATACATCCCATTCAATTTTGGATAGATCATATCAGTCAACGTCTCGACGCATCACGTCC[T/C]GATTACGTGTACATCACTTAACATCTGATACATCACGTCCCGATACATTCTTTTCCCGAT
	seq-rs8795	52901116	AAAGACTGTTCTTACCTACTAATAATGATGATGCTCTGTGTAGCCGGTAGCGAAAAGGCG[A/G]TCTTAAAAGACTAGTTTGATGTATTTTATTCGGAATTTTTGTGTGTACAT
	seq-rs8798	54352696	TCTCAAGGTCGGTGGCAGGATCATATGACAATGAGGGGGTTGCTATATTTGCACTGCT[A/G]CTTACTTTCTATTTATTTGTTAAGGCAGTGAAAACAGGTTCACTTGCTT
	seq-rs8413	57499168	GCCAATATTTATGTCTACCGTTATGCTTAACTGTTGCCTTGCTCAGCTTTCCACATTTTC[T/G]GTACAACAAGCAGCCACTATGAACACATATATTGGAGCTCTAAAAGTTCC
	seq-rs8411	57704492	TTGACCAAGTCAAAAAGCCAACATGGGAGGAGATATGTGCACAAGGATGTTGATAAAGCT[A/G]TTGTCTTGCAAGAAAAGGGTGAAATCAAGAAAATACCCAATAAGGAGAAG
	seq-rs3767	57730552	TTCACACATGTTTCTTATATCAGAAAGCTTCTTGTGGACATGACAATACGCGAGGGAAGA[T/G]ATGTCTTTCTTGTGACCCTCACAAATGGACTCGTTGTAATAGAAACTAGAGTTCCTCTTT
	seq-rs8408	57836864	AAAACGAAAACTTCAAGACGATCCAACGACACAATCAATACCATCCCCTG[T/C]AGTTACAGCCCATGACATTGAGTCATCACCAGAATCTCAACAGCCTTTGTCAAAGCAATC
3.2	seq-rs8396	59378260	AATTAGAAAGGAAGAAAGTTCAAAAGGAAGAAATAGAGAACGCCAAAGGAGTTAATCTCA[A/G]TAAGAAGGGTTTCAAGTGAATCGGGAATGATATCATTGTTTCAGGGTGAA
	seq-rs8395	59416744	AACTTCTAAGTCAAATAGCAGAGATGAATCAGGTATTTGTGGCTATGCACAAACGTAA[T/C]CTGTCCAAGAATTAGCTGAAATTAGTATGTATCAATATTATGCAGTGTA
	seq-rs8394	59603072	GGAGGACGATACTGTGGATGATTTTAGCTTTAGGAAGTGTGTTGATCAGATTCAAC[T/C]CCTTCCGGCAAACATGCAAACAAAACATCATGCTAATGGTGGAGGAAGAG
	seq-rs8392	59614264	CCTTCAGCAGCACCAGCAAACCCAACTACCCATGTTGCAACACCAACTGGCCAGGTCACA[A/G]CTCCTCCTCCGGAGCTAGTATAAATGGCTTTGCTCAGCTGGCATGTTAA
	seq-rs8389	59977816	AGATGCTGCACGGGTTGACAGGAAACCTTGGACTGGGGAAACAGCTCGTATTTGGAGAAA[T/C]CGTGGAAAGTGTCCACTTACCCCCAATGAAACTGCATTCGTACTTAAAGC
	seq-rs4494	59988472	TATAACGTATATGTACTAAAGTAATGTGATGATTATCCAATATATATAGGCATTGATTTT[T/C]AGAAGATGTGATCAGCTTCGAGTTAGGGGAGTAACGATGATTAGAAGTCCTAGAAGTCAT
	seq-rs8386	60041552	GATAAGGAATAAGAGGCAGTTGGAGAAGTACCTGAAAACACACAATGGAAATCCTGGT[A/G]TGTCAGAATTTGATTGGACTACTGGTGAGGCTCCGAGGAGATCAGCAC
	seq-rs4493	60301300	CTTCACATTTCTGTTAGGATCTCTTATGTTTGGAATAATCATTTCTAATAATTTGCTGAT[T/C]TCTAGGGCCGATGATTAGTCCTTGGGGCTCTTTGAACCAGATATGGAGATGCTATGTCTA
	seq-rs1608	61763456	GACACTATGTGGTCAATCATATGGAGCAAAACAATATCATATGCTTGGTTTACATCTTCA[A/G]AGATCATTTATTGTCTTAACAATTACCACAACACTTCTACTCCCATTATTTCTATTCACA
	seq-rs8367	61878372	CTGGACGAAGAGGCCGACCTAGGAAGAACGTGTCTGTTAGTGTTAATGCCGATGCAGCCA[A/G]CATTCCTTCTGGTAATCCCAATATTCCTGTTGGTGGTAGTGACCTTACTG
4.1	seq-rs4614	4654335	GAATACACAGAACAGCAGAAGCAGAGCTAGGATTGATAGCATTTGACAAAAAGAGTGTGC[A/G]AAGATTACTCCATAACGAGCTCCATATGGCGGTTGAGATCCTGGATATAATGTGTGCTTG
	seq-rs96	4711216	AAATTTAATTGTATCAAGAAATTTAAAAAATTATTAAAAC[A/G]TTACATATGTGACGTAAAATAATCGCTACAATAGAATTTTTCTTTATACT
	seq-rs95	4711277	TTCTCATTATTCCTCTTATACTCACGATCGTACAGACAGTGTCGTAATCA[A/G]AAATTTAATTGTATCAAGAAATTTAAAAAATTATTAAAAC
	seq-rs3965	4936161	TTCTCGAATTCCTTTCTTTTCCTTCATGTTCTGCTATTGCGCTGAATATTTTGATCTTTA[T/C]ACTGTTTACAGGATGCAGTTCCTTACCTTAAGAAGGGTTCATCAGTTGTTCTAATTTCCT
	seq-rs6567	4938224	AAGGCAGGTTATGGAGCAAAAGTTGTCCCATTTGTCAAGCCAACTACAGTCATTGATGT[A/G]ACAAAGAATAACAAAGAGTTGTCTCCCAACTTCCTGCACTGGCTTGCT
	seq-rs6572	5295614	ATGTGTCGACACCTGGGAATCATGAAGTTAATGGAACCAGAAGCTCACTTGAGTCTTCT[A/G]CCGATCAAGAAAAGAAAACATCTAACCAAACGAGTGGCAAGAACAGTTCA
	seq-rs3968	5460004	TCAAAGCATAAGTCGAGTAGAGTTATGATCAACTTGAAGGTTCAGATTTTAAGTGTTCTG[T/C]CATTTGACACCTCTGAACAGTCAAAGTGATGCATATACCTTCGAGTTGAAGGGGACGTTC
	seq-rs6576	5548825	AAAATCCAAAACCCAGAATCCAAAATCCAGAAAAACTGTTCAAAATTCCTCTAAAAGTTG[T/C]GTAATCAGAGCTATGAGTGGAAACGAATTCAGGTTTTTCTTATCGTGTGA
	seq-rs1680	5560730	GTGATATATCTTTCCGACTAGGAGGGAACTTGTAGTCTATGTTGCTCGAACTCTTCAAAA[A/G]TGTTGCCGCACCCATGTTGGATCCTCCTAATGCACTATTTTTGGAGGACCCAACACACAC
	seq-rs829	5595036	AGGGAACTCACTTTAACACCTTCTAAGCCTACTCGTTCCATGTATAGATAGGATCCCATA[T/C]TACTACCTACACGTTGTAAAACCTATAAGTAACTAGAGTGTACATCCCACATGATGGGAA
	seq-rs6579	5825776	AAAACTAGCAAGGACTTGGTTCAAGACTGTTGATCAACTCCCTATGAATGTTGGTGATT[T/C]ACATTATGACCCTTTGTTCCCTTTTGGATTTGGACTTACCACAGAACC
	seq-rs6583	6179489	ACCTGTCCCAAAAGAAGATATTGGTAAATTCTACAGTGGAGATTGCTATGTGGTTC[T/C]CTACAACTACCATTCTCATGAAAGGAGAGACGATTACTATCTATGTTGGT
	seq-rs6585	6219513	CCCAGTTTGTGATTTCGAGTAAGAAAGAGAAGGAAAGTGGAGAACCCATTTGGGGTAA[A/G]AAAATTCGGGTTTATGAGGATTTTGGTAACTCAATCGAGTTAAGTCTA
	seq-rs830	6533871	CTCTTTCCTGTTCCATCTCAAAAAGAAAATCTCTTTCCTGTAGATCAAAATATTTGTGTC[T/C]TTTTGTCAAAATGTTAAAAATATTTGAGTGTTAATTCTGTTCAATTACACCCAAGGTTGT
4.2	seq-rs424	50919624	CCGCTTGAAGATGTCATGTACTCAACAAAGAAAGAGTAAGTGCTGTATCTGTACACAACC[A/G]CAGTGTATTATCACGTGACTATCCCACTAAGTGCAACATATATAAGCTGTTACAAAATAA
	seq-rs6701	51446792	ATTTAAGGAATGCTCTGAACTCCCAAATGGGTGAAATAGAATTGCGCATTCTTGTCGAGG[A/G]TTGCTTGAATCACTATTTTGATCTCTTTCGCTTGAAAGCTACAGCCGCA
	seq-rs6696	51777464	AGGAGGGTCGATCAGTACCCAACCACGGGTACTGTTGCGAGATATGAGGATCCTTCCTAT[A/G]TCAACATGTTTAGTGATGACAATCCTAATGCTTGTTCCATCATGTAACTT
	seq-rs6692	52505792	GATTAAATCTCTGCCTTCTGAAGAGCTTAGTGATGCCATCAAGGACTTCTTGTATGACCT[A/G]CGGCATTCAGTTGGACACCACTCCGAGGAACTGCAAAAGAAGAAACTACT
4.3	seq-rs2382	53407496	AAAAAaTTCTCCACTTTTCATGCCTCAAATGTGATCTAGCAACAACAATAATGAGAGAAA[T/G]GTTTCAAAAAGTATTCTGAACTAATTTCTCATTTTCTTGTGGCTGAGCAAAATAATGACT
	seq-rs7746	53676408	TCTCTCTATTAGTTTCCTTTTCATATGAGTATTATGCTTTGAGCTGGTGGATTCTTTGC[T/C]TTTGCAACCACTCATAAAGGTATCATTTTGGTGCAAGTGGGGGCGCTTA
	seq-rs2384	53685860	GATCATCTGGAGCTACAGAGACACTTGCATTGTGTATCTTGAGCAGCCTCAGGTTGTACG[T/G]TTGTTTGAAGGCTTCTGCACCAACATTTATGTCTTTCGGAATAGGTAAGTGCAACCATAT
	seq-rs3404	53710784	AACAGATATATTCAAAATTGTATAAGTTGCAAATTTCGGAGTCATATGATGAAACACTTC[A/G]AGAAAAACTGTTGAGGTGTTGACATGGAGGCATTAGAGGCCGACAGAGAACCAACTTAGG
	seq-rs8228	54159336	CAGTTTTTAGTTTTAGCTAGCTTCCATAGGTTAAAGCCCTCAGGGGCTTCCAAGTCCTT[T/G]GTACTGATAATTCTTTGCCACCAACAGAATTGTAAAGCACTTATTCTGCT
	seq-rs7035	54980356	GCTATGAATCAATTGCTCTTCTTTAGAAGATTTGGTGAAAGTGCTTTTGGCAAGTG[T/C]TTTTGGGGGTACATCAGGCAAGGTCTAGTTGCAATGTCAAATTATTCAGC
	seq-rs7038	55204960	ATCCAGGGGGGAAGCAGTAAGCATCATCTCTGAGCTGTCTATGAGTTTTTTCCAGCCA[T/C]ACATGCAAGCGCATCAGACTATCCACGTAGCGGGTGGTGACTGTTGGAG
4.4	seq-rs3215	55430964	TTGGTCAAAGTACCCAAAATCAGTTGACTAAATCGGATACGGATCCCACACACATACCCA[T/C]GTTGTGTCGACACGGGTGCGGCACCAAAAGTAAAGAGTCCGAGCAACTTAGGGATTGCCT
	seq-rs1800	57835360	CCAAATATGCTTCCAGGGCAAGTCTACAAGTATGCCAGTCTGGGCGCACTAGTAGTTGTA[A/G]CTTTCCTTCAGTGTAGATCTCTAATAGGTTTTTCTTGTTATCATAATTTGCAAATTGCTG
	seq-rs1799	57873024	TTATATCTTTGATCAAGTGGCATGTAAGCAATGATTGTGTGACTATAAAGAGTTGCCTCT[A/G]TTTACAGGAGACCAGGTGTTGGGCCTTCCATCTGCAGTAAAGGACAGGACATTGAATCCC
	seq-rs7144	58889320	GCCTGAGTACAATCGGAAATTCAAAGTCAACGGTGGATATAAAAGTGGTTAACAGTGAAG[T/G]AACTGAGACTGTATTGAGGAAGCAGCAACTATGGTTACACAATACAATGA
	seq-rs7149	59098284	TATTTGACGGCCAACTTCTTGATGTTCATTTTACACGGTCCTTCTACAAGCACATACTTG[A/G]TGCTAAAGTGACATATCATGATATCGAAGCTATTGATCCTGACTACTTCA
	seq-rs7167	60154264	ATGATTCTATCACTCCTAATAGTACTCTTCACCAGCTGATTTACAGTTGGTTTTCTCA[A/G]AAGTATTTGGCTATGAAAAAGAGGTCAGAGGATGTGCAAGGAAGGGTTTT
5.1	seq-rs7598	58240336	AAAATGTTGAGATTCCAAGTTGGAAGACTAACATTGTTCTTCTTGGAGATGGAAGTGATG[T/C]TACTGTAATTACTGGTAATAGAAGTGTTGTTGATGGTTGGACTACTTTC
	seq-rs652	59109516	CAACAATAAGTAACAAATTCTTCTTATCAAGCCAATAAAGTAAACATGGATTATCAACAC[A/G]ACTTCCCAAAGATCTCCAACAACTTCACTAGGTATGGTCCTAACTCTCAACTAGATAGAA
	seq-rs6171	59238640	GATTTGGAGGATGTTGGATTGTTGTACGGACAGTTTTCTGCTCCGTTGAAGGTTAATAC[A/G]ATGTCGTCTTCAAAACTTGATTAAGGAGGAAGAACAGAAGAGGAATTAC
	seq-rs4577	59784052	GAACTAACAACTACACTCAATAAACCTTGAAAATTGATAATCTTGAACTTTTGATCTACC[A/G]TTTGCTATATGGAAAACCTTGGAGGTTGAGGTCGAGGTCGACGTCAAAGTCAAAACTTGG
	seq-rs2852	60265136	CTTATAGCTCTAATTCAGCCACTTTCTTCACTGATTTTGCTAACGCCATGGTGAAAATGG[A/G]TAATCTTAGCCCACTTACTGGCTCAAATGGTCAAATCCGCAAAAATTGCAGGAAGATCAA
	seq-rs4572	59634512	TCTTCGTTCTATCACTGATCTTTTCTATATCTTTCACATTATCTTGCAATTTCGTACTGG[T/C]TACATTGCTCCTCCTTCTCGAATTTTTGGAAGAGGTGAGTTGGTTGAAGATTCCTATGAT
	seq-rs6199	62456024	CTTGCAATGCTTGGGGTCGTGTTATCTGTGGTTGCTATTATTCCGTAGATACATCTGAAC[A/G]AGCGTCGTGTCCTGGATTAGGTGTGATTTCCTGTTATTGAGTTAAAATT
	seq-rs6202	62570196	GATTCAGCTAGAAGCAGTAATGTTATCCCAGCTATTCGTTCGGGTAGCTATACTGATAT[T/C]GGACCTCGTAGATCCAATGAAGATGAGCATATTCGTGTTGATGATCTTTC
6.1	seq-rs8972	28105452	TTCCATATCTCCGACAAGGTCTTATCATTCTTCTCCTCATTTTTTCTCTTGTATCTAGTG[A/G]TTCCTGTGAGTGAACAGGGAAACAAATATTTTCAGAGCATTTTTGTTAGA
	seq-rs8983	28612434	GTATCCGTGCAAGAACTCTGTGTACTTGAAATCAAAGGATGATTTTGAGTGTGCAAGCTC[A/G]GTTGGTCCATTGGACGAGAATGAGTCGATGAGAATCTGGAATGAGATGAA
	seq-rs8984	28759608	ATTGGTGAATGGATGAATGAATCGGTGGTGGATATTGTGAAGAACTTGAAACAAGCGCCG[T/C]TGTTGGTTGAGATTTACAGCGAGGATGGAAAAGGGGGAGTGAGAATCAA
	seq-rs6815	29454324	TTTGTAGAAGGATTGAAAGTAAATTTGATGCAAGAAGTTTCTGAGTTTGTGTCCAGT[T/C]CCGGTGTACATCCGGAGAACCAAATTCCAAATCTTAATGAGCTGTCAGC
	seq-rs6816	29483332	TCTACTTCAGATCTTCAAGTAGAGAAGCAGAAACATAAAAATGGTGAGTGGTGATAATA[A/C]TAGTAGATCTCATCATCATTCTGCAGATTTTCTACTAATCAAACAAGAT
	seq-rs6819	29685614	GAAAACCTTACTTATTATTTCCTTCCTTGTAAGCTACCTGAAGTTATTTCCTGGGTCACG[A/G]CCGTTGGTCCTTGCTCCCAAGACAACACTCTACACCTGGTACAAAGAAG
	seq-rs4063	31039564	GCAGAATTTGCTTATCCTGACAGCTATCAAAGCCGATCCATCCAGAGTGATGGACTATAT[A/C]AATAGACTTGATAATTTTGATGGACCTGCAGTAGGGGAGGTTGCTGTTGAAGCGCAACTT
	seq-rs9017	33932616	TTCCAGAAAATGGTAATTACCTTAACAGATCATCTGAGAACGGGAGTGAAGAGGCCAAG[T/C]CTCTGCATTCAGCAAAATTGACAGATATTGATATTTATGAAAGTTCTCG
	seq-rs9018	33932768	TGGTAATGGTGTTCGTCCAACTTCTGGTTCAACTCTCTTTCCTCACAGTATTCGATCCAC[A/G]AATGGGAAAGGCCAGCCTTCTCATGGTTCGACTGGTGCATCCTCTTTCAA
	seq-rs3736	34540816	TAGAGATTTAGCGAAAAAaTATGGATCGATTCTACACCTTCAACTAGGTGAAGTTTCTCT[A/G]GTTGTTGTTACTTCTCCTATCATGGCCAAACAAGTGTTAAAAACTCATGACCTCGCTTTT
6.2	seq-rs5505	40594868	ACCACATAAGACACAGTCACCAAAACATCAAACTCAGTCTAGCAAGTTATAGATAGCATA[A/G]TCTACTGAAAGCATAATATATTGCAAGAAATACTGATAACTAGATTCTAATTCTCTCCGG
	seq-rs3643	41153364	GGTATGACTCCTGAGTTCATATCTAGTTTTGCTTTTATATTGGTAAGCACAAAAAAGTCC[T/C]TGCTTTGCACTTCTCATTTCTCTTCTGTAATCAGGTTATAAATCTGCGCTCGATCCGACC
	seq-rs8083	41664104	AACTCGTTCATTGCCATGAATTTGTAATAAAAGTTGCATAGTAGTTGTTTTAATGA[T/C]TCGGGACTGTAGTTGCTCGATATACAAGTATGTTATCGCCTTAATAATAA
	seq-rs8080	41819308	GGAGGCAGTGGTCCCCGGGGAGTTGGAGGCCCAAATTATCCCCACGGTGCCCCATATGG[A/G]TCTTCTGGCACTGGACGTGGCTCAAATGTGAATCGCAATCAACAACAATA
	seq-rs8079	41843288	TTTTTCTCCTAGATATTGCAATCAACGAAGAACATTAGGGAGAGATGCTCAGAATCTTCT[T/C]GATTACTTCAAGAAAATGCAGGCTGAGAATCCCGGATTTTACTATGCCAT
	seq-rs8078	42002920	GGTAGCTGGTTGTAACCACAATCCTTTGGTGCACGGGCTAAATCATTGTAATGACATAC[A/C]TGGTTTGTCGTTTCGCTTTTGTGAAAGCAAATAAGAGCATACCTTGAT
	seq-rs8063	43002120	TGGACAATGTTTCAGGATCGATTAGCCAGTGCAGATAAGGCATATTATGCACTAAATGG[A/G]AAAACCAGATTATAACATCGCCTACAACTTGTTTGTAAATTGCTTCTTT
	seq-rs8112	40009620	GTGGAATGCTATTTGAGTGCATATGTTTGTGCAGACATATGAGCAGCCAGCTTATACTA[T/C]ATATCTAATAAATAAGCTAGTTATTTCGGATAATTTGCTCTCACTCGAA
	seq-rs8100	41073472	AAACCTGCCGGAATCAAGCAGGCCTCCAAGGTTGTTCAGATTCCGGTCCATTTCGTTAG[T/G]TCGGATCCCGAGCGGTCCGTTTTGGCCTCGGCGACAAAGAAACCTGAGC
	seq-rs8086	41522216	TCAATCACAGCATCTTGACCTCTGAACTATGGACTCAACCGTGGAAAATGTAGCTTATTC[T/C]CCCAAAAATGTATTCATTCTATCTGGGCAAAGCAACATGGCTGGTCGTG
7.1	seq-rs1499	56743924	CTGATTGGTTATGCCGAACCTAACTTAAGTGTAGATCCATACCTTGGGGGACAAAGAGAT[A/G]CTCAATGCAGATATAGGATGTCACTTAATATCTGATATACCCATGTAATATTAACGCAAC
	seq-rs7710	56968544	CGTTAGAGGCTCATGCATCATTCGCTTTTAATAGTTATTATCAGAAAAAAGGCCGTGC[A/G]ATGGGATCGTGTTATTTTGGTGGGGCCGCATTCATTGTTCATCAACAAC
	seq-rs5366	56974596	TGGAAAAGCAAAAGAACCCAACTTTAAAGAAGCTAAACCTAAACAAGAACAGATCAAGGA[A/G]AAACGAAAGTCTACATTAAGTTCAAGTTCATCTAAAGGATGGGAAGCTGTATTAAATGAG
	seq-rs1494	57044896	TAATTTTCTAAATTTAATGATCCCAAGCATCATCAGAGTATCAATAGGTGGACTTTAGAG[T/C]TCTGTTTCACACTTCAGGATAAATTCAGATGTGATAAAATTGACACATGTATTCGTGATT
	seq-rs7707	57093864	GTACGAGGACCACTCCGAAACTTTGTCAGAACAGGGAAGTGTCAAATCAATTGGGACTAC[T/C]CCGGTAACCCAACTGCCCAGGCTGCACAAGAATGTCAGCGACTCAATGTT
	seq-rs7706	57128708	TGTTACAATTCTCGTCTCTTTTCTATCCCTCCTCATGAGCTTTTTACTCCTCTTTTCAAT[A/G]TAAAATCTTGGCTAGCTAAGGTTATTATATTGGGCTATGTCACTTGTATT
	seq-rs7703	57276740	AGATCTGAATCCGATATAGTTCAATGGCAGAATTACATCCGGAACTACGACCGTACAAA[A/G]CTCTTCTCCTTCGTCGGAGCTAAGCGTGAGAAAATCAAAAACGATTTC
	seq-rs7711	56868372	GGGATATGGGATATCAGCAGGCACAATGGTCCTCGGGGTCGCTGTATTGATTGGTGGAAC[A/G]ACGTTGTATCGATTCAAGAAGCCTCAAGGAAGTCCTTTGACTATCATAT
	seq-rs7704	57276432	ATTTCTGGAGAGGAACATTTAAAGGTCAGTATGAATGGCATCTGCCATGGATGGCGGA[A/G]AGCTACACAGTATTCATCGATCATGATAATGTGAGAGATACAAATGGAAG
8.1	seq-rs7994	18327	CGCGAATCAACGCCGGAGAAGCAGCTGAAGCAAACTTCTAACAGCTGAAACGACGCCG[T/C]TTGCTCATTTTCCGATTCGCTTGTCAGTTTAGACCGGAGTGTTTTGTAA
	seq-rs7997	34832	TGAGGAAGTGACGGATACTGAATGGTTTTTCTGATTTCAATGACCCAATCGTTTGTTAA[T/C]GGTAACGGGCTTCCGGGCTTGGCGATGTACAGTTCAAGCCCAATTTGG
	seq-rs8000	111865	AACAATACAGATGTGATTGGATGTGATTCTTTCATGGATACTAGTGCAGTTGAGGGAAAA[A/G]TGGGACTAGATATTATTGGTAGTTGTTTGTCTCCTGGTGCTGATATTGAC
	seq-rs400	426864	TGTCTTACAGGCTGCTACAAGGAGCTGCTTCTATGCGGGTTTTGCCGCTCAGAGGAATTT[T/C]GCTGAGGTAATTTCTTTACTTCTATATTCTTACTTTGGTTGTCAAAATATGTTGGGATCA
	seq-rs8013	749733	AGAGTAAAATTGGCCAAAATTGTGTAGTTCAAAGCCGCCATTGTTATGGAGAAACTCAT[A/C]TATTCAACAACCCAATGTCCCTCTAAACTCCATCACCAAAATCGTT
	seq-rs8017	977982	GGAGAGCAGATTAGTTAATATTGCTCAAGAGAAGAGAAAGAACAACTTACATATTGTAT[T/G]TCAAGAACTGATCCACTTCCTCTCATCTGAACTTTGTACCGGCAGAACAA
	seq-rs8002	197163	TGCTGTCGGCAGGTACGACTCTAAGTGGAAACATATGGACCCCAAAGCTGTGAGTGAG[A/G]TGTTCCTCAAGGGTATCAGTTCATCTGCAAGTGCAAACATAATTGACT
	seq-rs8006	488828	AGTCAGACAAAAAGAGCTATGAAGGAGGAATAATGTCAGTAATGTCTAAAGTTGTCGC[A/G]AATACCGAGGAACCGGGCTATGGTGTGGTTATACAAACACCATCATTG
	seq-rs8014	807282	GCCGTCAGCTTCGAGTGAGAAACTCCCTTCTTCAGATGATGTAATTGCTGAAACAAAAC[T/C]AGCAGAGTGTGGATCAAGTTCATAGTCACAGACACCCCTCTTATTTAAT
9.1	seq-rs6304	5009446	AAGACGGTCAATCAGAATGTTTCACAATTGACCTCTTCCGGAGATCACCAAAACCAGTGG[T/C]TAGGGAGTAAGGAAAATAAAGATGACGAGCTTGTCAAGTACATGTCCAA
	seq-rs1858	5108683	TTATTTGACACATTCATGCATATAACTTCAAGTAGCTTTACAGACATTTGATCTGCACCC[A/G]AATGTTCATTCTTCAGCAACAGTATACTCCATCAAAATTGCAGCAGTTCGATACCCAAGT
	seq-rs6286	5132759	GTATGAAGTGAAACATTGGAAGGAGAAAGAGATAGACAGCAAGGAAAAGCGACTCCA[A/G]GGAGGCTGCCCCATGTCCCCTAGGGAGGCTGCTTTATTTCTCAAAGCGAT
	seq-rs6297	5037539	TGGGAAGATTGTGGAAGATGGCAAAACATTACATGAAGCAGTGATTAATGGTGTTTAG[A/G]CGATAAACTTTTCATGGAATGCCTTCACTGAGGCCCCCCTGGTAC
	seq-rs6288	5127716	ACTTGTGATAGAACTGGTTCTGGTGATGCTGTTGTCGCTGGAATAATGAGAAAGTTGAC[A/G]ACACAACCAGAGATGTACCACGATCAAGATGTTCTAGAGAGACAGCTTCG
	seq-rs8039	5485152	CCATGATGCAGGTTAGCAACTAGCTTTTGCAAAAGATAAATCTGTGAAACTACTCCAG[T/C]ATGCAGACAATGGAGCCTTTTTCTTTGCGGTGCACTCAATTTGCAATT
	seq-rs1617	5554382	TATAGACAATGTAAGCTACAATTTTAGTATAATATCACCTGAAAAAGTTAATTCCCCTTG[T/C]CCTTTAGCCCAATAGAAAAGGAAAAAGAATCCTGTTTCGAGAAGTCGATAAATTACCTGC
9.2	seq-rs1969	61828708	TACTCTTAAGAGTGTTTAGAGAAGTCACAATCTGTAAAGAGATTAGATCTAATTTCGGGT[A/G]TTATTTTGGACAATGACTTGTACTGTTGTTAAATGTTGAGCTTTTGGATGAATGCAGTAA
	seq-rs7109	61873740	GAACTTTTGTGTGGCGGGGATGATGGAGCTTATGGTTTCTCTGATTGGGTTATTTGGGAT[A/G]CTCCGTCTGTTGTTACTCTTGATGATTTGATTGCTAATAATAATGAGTCT
	seq-rs4560	64796872	GGGTTAATGTTCCTCCTACACCTGGTGCTCTTGTCGTGAACATCGGAGATCTTCTGCAGG[A/C]TAGTATACTTTGTTTTTCTAAACCATATACGACTACAATCAATAAGAGGCACTGATATCA
	seq-rs2842	66398300	GCAAGCAGGAACAAACTTTTACTAGCTTTGCTGCATATCTCAACTTGTCATATCCATCAA[T/C]AAAACTAATGGAAATTTATCCCTTTCAAGCGACCTTAAAGCTACAGCTGAACAGAAAGAT
	seq-rs8141	63747748	GATTTGTGCCCAGAGAAGGTGGATAACTATGAGCAGAAGTTGAAAAATTTCTATAC[A/G]GAGCACATACACGCAGATGAGGAGATACGTTACTGTCTGGAAGGGAGTG
	seq-rs8151	64117472	CGTCCGATCGAAAGCGTTCAAAATACCAACTCATACACACAGTACGAACACACAAAGG[T/C]GCCGATGACAAGAGCTATGGATGTGTGTTCCAAGAAGAAGACGATAATA
	seq-rs435	64308656	TTCTTCTCCTCTAGCTTCTCTTGGGAAACAAATAAGTAATCAGTGACCCAACACCTCATC[T/G]ACCCCATGGATCCCTTTTTCTAAACTATCCAACAATCTGCCATCCTTGAATTCTATATCC
	seq-rs9065	64947776	GGCTGCCACACAGTTTTCTAAGAATGGCAATCCCCTGTCCAATACATTCGAGGTAGGA[A/G]ATGATTCAAGGACAGGAAAAAGGTATCGGAGGGCTCAATGATGCGCGAGT
	seq-rs9071	65053696	TCCCGGATAAGAACGTAAATTTCTTGTGCGGAGAAGTGAAACTGTTACTGGGATTACA[T/C]AACATATATTGATATGATCCTGTGTTATGTGTAGGCTGGTGATGTTTAT
11.1	seq-rs7723	49236840	TGAAATTCAAGAGGTTCAGGTTCAACCAACAAATGAATCTGCGCAGATTTGCCGGGAG[A/G]CAGTATCGCCTGCTCCGTCTTCGTCAAGTGCATCGTCATCAGGTGGTAG
	seq-rs1501	49292480	ACAGTCTACCCTCCCCGAACACCACTTTGTGGGATTACACTGCCTGTTGTTGAAGTGTTT[T/G]tCACGTGTTGAAAATACTGGGTTCGGTTGAATCTGTAGCTAGTTAAGCTACATTGATCAT
	seq-rs5371	49957232	TGTTCTTATTTCCGATTCCAGCAAAAGTAGAAGAACAATTGGACAAGTTAAGGAGAAACT[T/C]TCTATGGCAAGGTAGCTATAGTTTAGTTAACTGGAAGACTGTACTTCTTAGCAAAGATCT
	seq-rs2454	50646952	TATAATATTGCACAAAGACTTCTGCTATCTTCTCTGGGTCTGTATGGGTCTGCTGGTCTT[T/C]GTCTTGGATTTGTGTAACTGCTTGAAATAGTTTTCTCTGCTTGATCATCCCCAAGTTTAA
	seq-rs6914	52219816	AGGACTCGAAAAGAGCATTGAAGTGAAAAAACAAGGATACACATCCTTCAAGCTTCAGTC[T/G]TCACAAATGCTTGAAAAGAAAGTTTTGCTTGATAATAAGCTATCAGCAC
	seq-rs6927	52769008	TAATAAAGTTGTGGAAGCATACAATGCTTTATCTTCTGAGTTGGATCAATCGAAAGCAC[A/G]TGCAAGTTCACTGGAAGACCTTGTTTGCAAACTCCAATCAGGTACTGGT
	seq-rs6932	53090992	ACCTCTCAGTGAAGCGGGGTAAAAAGAAGCTGGAGGATGAAACATGGCCTCCTTTAGTGG[A/G]AGTTCCCAGATCCCCAACTTCAGAAATGGTAGTAGAAGATGTAGATG

## Sheet: Supporting Table S4
Supporting Table S4. Results of a Kruskal-Wallis marker/PHET association after two rounds (see the scheme of the procedure in Supplemental Figure S2) of the fine mapping of the PHEV trait on chromosome 4. Significance: *:0.1 **:0.05 ***:0.01 ****:0.005 *****:0.001 ******:0.0005 *******:0.0001
The QTL interval (+/-2 logP units from the logPmax) is highlighted in green
Nr	Position	Locus	K*	Significance	LogP	PHET abundane ratio C085 allel/R104 allel	SNP marker sequence
1	54.3	ultra04-0001	10.721	****	2.6	0.404326	ATACAAATACAAATAATATACATATTGAAATGAATACGCCTTAGAAATGGAAATAAGATTCTGAAAAGAAAAATAAATGTA[T/C]AGTGAAAAAATATATGAGTACACATGTATTTCTTAAATAGCTACACATTTATTTGACATACATATTGGAATGAATATGAACCAATAAAGAAATACAAGTT
2	54.305	ultra04-0004	10.353	****	3.2	0.404326	TCTTATAGAAATATTTATACGTTTTTTTTAATGGATAAATTATAGTGAAATTAATTTATATTTGCAGACTATTCACGGAGATATTTATGATTGTGTGGAT[A/G]TTTATAAACAACCAACTCTTTTGCACCCGATGCCGCACAAAGAAAGAATCAAGGTGCAAGATTTATACTCATGCAACTGAACTGATTTCTTCTTCTTTTC
3	54.31	ultra04-0006	10.353	****	3.2	0.404326	AGGACAACGTTACGATGTTTTGGTACAAAGATTCTACTTATCATTGTTTGTTTACGTCATTTGTTACTTTTGGTGACTGTTGTAAAATGAAGTTGTAGGC[G/A]TGTTGGTAGACACGTGAAGTCTGATCAAGTGGAGTGGCTAGTTGAGGCAGGAGCTGCCGTCAGAAAAAATATAACAATATCTGAAGACGACGAAGGGACG
4	54.323	ultra04-0009	10.353	****	3.2	0.404326	AATGGAGCTGGCCAATATAGTTCCGCAGCAATATTTCATCAAAGTGCAGATAATGCCCCAAATTTCGAGCAAATACAAGCCGGATGGATTGTAAGTTTTT[T/A]TAAAAAAATCAATGATTTAAACCTATAAAGTACTTTTTTTGATGATTCGATTTCCTAAAGTCATGATGTATGTTTGATTTAGGTACATCCACAACTATAC
5	54.341	seq-rs8225	10.353	****	3.2	0.404326	ACAAGGGTTGGACAATTGAAAATGTCGACTATAAGGATACTTCAATACCAGAAGAAATAAGAATCAGGGGCTTCAAATTC[A/G]ACAAGGTAGAGCAGTTGGAGAAAACATATACCGAGCCCGGTAAATATTCTTTGAAGCCATAAGATTGACACATTCCATA
6	54.341	ultra04-0010	10.353	****	3.2	0.404326	AGTGGGAGGTTCCGTGCAGAACAAGGGTTGGACAATTGAAAATGTCGACTATAAGGATACTTCAATACCAGAAGAAATAAGAATCAGGGGCTTCAAATTC[G/A]ACAAGGTAGAGCAGTTGGAGAAAACATATACCGAGCCCGGTAAATATTCTTTGAAGCCATAAGATTGACACATTCCATACTCAGCTTGAAGATTTTGAGC
7	54.345	ultra04-0011	6.336	**	2.2	0.493873	CCTATGTCAGAATACTTTAAAAAAATGAAAGATACGACATGTCGGGTGATATTTTCGAAGGATTTATGTATAATAGTCGGCGTTACCTGGGACTGGATGT[A/G]ACATAAATACATTTCTCATGACCTACAACATAAAACAATAGAAATGTTAAGGTATTATGTTTCTTTTTCATAAAATTGTAATTGGTCTTTAATTTTTGTC
8	54.362	ultra04-0013	3.022	-	1	0.662007	TTTCTTTACTCAACCAAAAAGTCAATGAAAATAACCGCTAAACATTTTTCGAGTTATATTATTGTAGATGTGGAATGTACCCAGACATGGAGAAGTCTGC[C/T]ACGTTTAGCATCGTTGAAGGTGTTGCACCCGTCCACAAGTAGGTCTATTATTCTTGTTACTATATAGTTATTAAATTGAGAAATTTTAATTAAAGATTTA
9	54.373	ultra04-0014	1.921	-	0.7	0.852875	AACGATTGTGAAGTTTATGGAACGTGTGGTCCATTTGGGAGCTGCAATCACTTGGAGTCACCAGTCTGTTCTTGTCTGAAAGGTTTTGAGCCAAAGCACA[T/C]GGAAGAATGGGAAAAGGGGAATTGGACTAGTGGTTGTGTTAGGAGGAGTGCTTTGCAATGTGAAGTTAAGAATAACACCACGGATTCAAGTAAAGAAGAC
10	54.385	ultra04-0016	0.522	-	0.4	1.08883	GACGGTGAATCTCCACGCAGTTGTTTCATTCGACCTCCAAAAAGGAGAGCAACGTCGGCAATTGCAGCACAAACAAGCAACATCAGTCCTAAGCAACTAC[G/A]TGATAGGAATTCTGCCGTAGCTCAAGCACAACAAGACGGCTGTACTGGCAATTTTAGGATATTTGATTCTCCATTTGGAAATTTTCTTGTACCTGTAATT
11	54.401	ultra04-0019	0.314	-	0.4	1.42138	TATTCATAAATACTTCACCTAAAAACTTCTATATGCTATTGCTCTTGTTCTATT[G/T]TAGTTCTTTGTTTGACAAACGTTCATTTTCTTTGTTAGTTGTTGTTGTAGTTCTTTGTTTGATGAACGTTCATTTTTTTGTTATTGTTGTTGTTGTTCTT
12	54.414	ultra04-0021	1.584	-	0.6	1.71563	CTCTCCATCCCCGGCTGTCGGAGCTTCGGAACAGCTGCCGCCGCCGACGGCGGCGGATATGGATTGTCACCGGCAGTGGGTGTGGAAGTGAAAGACATAG[A/G]AAATGCTAGAGAAGGGGTTGTGGGGTTAGAGACAGTAGTGATATCTGATGAAAAACTTCTGAGAATGATGAAAAGGGAAAGGCATAGAAAAGAAAACCCC
13	54.449	ultra04-0024	1.584	-	0.6	1.71563	CATGTGAGGAAATACCTCAGCAAGCTTATTTCCTTGTTGTTGAAAGGACTCAACAAGTTTGATTGTATCTTCATCTCCATTAACATGAGAAATCTCTTCA[T/G]TTTTAGCAAGTTTTTCCTCGGGAAAAGTGGAATCTTCAGTAGGATCGAATGGGAGGTTTTGGAGTTGGGAAATAGGTCTTTTGTTAGGGTTCTTCTTGCT
14	54.468	ultra04-0027	3.367	-	1	2.08732	TATCATACACTATCAAGCCTCCAACTTTCACCAGCTGCATTAGTCTCTCGTGATAGTTTCCGTAGTTAGTCTTATCCGCGTCCACAAATGCAAAATCAAA[A/C]CTACTTTTGTTATCATCATCTTCCAGGAGTTTGTCAAGAACAGGTAAAGCCGGGGAGTGTTTGAAATTGATCTTATGCTCAACACCGGCTTTTTGAATGA
15	54.494	ultra04-0030	6.334	**	1.7	2.33368	TGGTAACTATCCAGCCCCTTTTCATCTCCAATCTCCTCCAAATACCTTCCCCTTCTGAACCGTTTCTCTCCCTGGAATGTTTCATCTTCTCCTCTCTTTG[T/C]ATTGACTAGAAAATCAGCAGAACTGCCTGAATACTGCCCCAAAATATTCGTGGAAGATATCTCTGAATTTTGAAGAGTTATACTGAATGATGATGATATC
16	54.504	ultra04-0031	11.461	****	2.8	3.43934	CAATCTTCCAAGCTCTTTTCACCTTCCTTCTCTGAGCTAATACACTAAGGTGAGAGACTGCAAAGAGTTTATAGATTTAGGTCGTTTCGTCCTAATAATT[T/C]TACTTTTTGCACTTGGAAGGATCTCTCTTGAAACACATATTAGAGTCATGGGATCCTACATTTCGATGACTTGTAAAGACGAGAATTGTTTGCAAGGTCA
17	54.52	ultra04-0032	19.192	*******	4.5	5.28355	AGGCGAAAGAAATGTGTGGACATGGAGTGCGATGATTCTTGGATCAGCTCAGCATGGATTTGCTGCACAAGCCTTGGAACTCTTTTGGAAAATGAAGGAT[T/C]GTTCTGTGAAGCCTAATTTTGTGTCCTTTCTTGGTGTGCTTTGTGCCTGTAGCCATGTTGGGATGGTGGAAGAAGGGTATCGTTTGTTTCAAGAGATGGA
18	54.543	ultra04-0034	28.854	*******	6.6	10.5686	TAAATAGAATAATTTTTGTAACTCCACACAATTGATAACTTCAGCGTCGCCGTCTTTCTCCTCTTCACCTCTCCCATTCCCGTCGTGAAACAGTTGTCGC[C/T]GTCAGCAAAGAAAGCCGTCACTACTATCACATATACTCTCTTCCTCCCTATCTCCATTTTTGCCGCATACCCTCGCCATATTTCCTTTCCTTATTTGCCA
19	54.581	ultra04-0039	31.962	*******	8.2	10.7037	GTACTTTAATTTGTTTTTAGTATGTAAGTATCGAATAATTATATATATATCCAATAAAATTGATAGATGATAAGTAGTAGTTTAGTTTTGACTATAGAAT[G/C]GAATCCGAGATCTCAGGACTTTTAATGATTCTAAATTAAAAGTTTATTTTAATTGTAAAATAAAATAAAATAAAATAAAATAAAACAAAACAAAATAAAA
21	54.601	ultra04-0041	34.409	*******	7.8	10.0192	CTTTTTATTCTGCATTTGGGGGGACTAGCTCACACCTCCTCCTGTGCAGGAATGAAGCTGGAATTTTGACCGCAAGGAAAGATTTGGACTATATAGGACG[G/A]GATGAACTCCTTGAGGCATTGAAGAGGGTAGGTGCTAAAAATTGAGATACGCAGCATCTGTTTTATGTTTGATTTAGTACATTATGTTCATGTTATATCG
22	54.613	ultra04-0042	34.409	*******	7.8	10.0192	ATGATTTTTCAAAGGATAACTTGCTTGGAGAAGGTGGATATGGTCATGTATACAAAGGTCGGTTAAAAGACGGTCAGGTCATTGCTGCAAAGGTGCGGAA[A/G]GAAGAAAGCACACAAGGATTTTCTGAGTTTCATTCTGAAGTTTATGTTTTGAGCTTTGCACGTCACAAAAACATTGTGATGCTTTTGGGTTATTGCTGCA
23	54.634	ultra04-0044	36.892	*******	8.3	10.5998	AGGTAGGAGTTTGTGGGGTGTAAAAAGATTACAACTTTGAGTAGAAACAAATGATAGGGGTAGAAGATTTGAGCTTGGATAAGCTGTTTGTGAACAATGG[T/C]AGCAGAGGTGGGGTTTGTAAAATGGGGGGTGGGGCGATGATCAGAGAGTGGAAGGATATACCTATGGAGTTGTTGTTGAGGATTGCTTCACTTGTGGATG
24	54.639	ultra04-0045	38.275	*******	8.6	10.2895	TGAGCTGACCTGCTTGTGAAAGTCGTTCTGCTTCAGATTCTACACGATGTATAAATCCCACTCTGTCACCACGAACGTATTGTTGAAGAAAATCTTTGAG[G/T]ATTCTAGCAAGTTTTTCTTCCCTTTCCTTTTGGACACCCTTCATAACATAGTTCTATTATAGTGAATCAACTGTAAAAACGTAAAATCTGAACTAAAGGA
26	54.647	ultra04-0046	37.965	*******	8.5	10.2649	TCATTTTTCTTTTTCCTGTTTTTCTATTTTTATCACCATAATATTCTATATTTCAAAGCTCTACCATTGATATGGTATATAAGTAGTGGTCAATCTGCTC[A/G]ACTGCTTTATCCTCGCCCTGAGTCTTGTTTCCTCTCTTTATTGGAACAAGGCTCTCCTTGTATTTGAAAACCCAACAGCCAGCATTGAAATGGTCCAGCT
27	54.724	ultra04-0054	37.965	*******	8.5	10.2649	GAGAATTGATGACCATACGTAAAACACATAACAATATTCTGACCTAGTTCATCACTTGCATTTACCATGCTTGGCCAAATTGCAAAGTTGAAAGAAAAAA[C/T]AAGAAGAAGATATACCAGGTCTCCTGTTGCACCTCCTTGCAATCAGCGTAACATCAATAATGTCTTTCCCAGTTGCAAATTGGAAATTGAGAAAATCTTA
28	54.75	ultra04-0056	37.965	*******	8.5	10.2649	ATTTACTGTTTGGCACAAGCGTAACTTAGGCCTCTGCTATTGAAATTGACCATTTTTTGCTTGCCATAAACACTTCTAAATCCTGAAGCTGAAGAGAAAC[A/T]TACTTTGAAGAAAACAATATCAGAATCGCCAGTCTATGACTCACAAAAAACATTTGAACAAAGCTAATTTTTTCAGGTAAAGGGTAAAAAAAATATATAT
29	54.753	ultra04-0057	37.965	*******	8.5	10.2649	TAAATTAATTAAAGACAACTTAGTGAAAATTGCATTGTTGTAATAAAGGATGACTATAATCAACATATTTGTCCCAGAGTGGCTTGTACTTCTCAATACC[A/G]ATCTTCAACCAGGGTTTTGAGTTACCATTGAAGTGCAGCACAGCTCCCTTTTCTATCAATTTGGAGTCGACATTCGT
31	54.753	ultra04-0058	37.205	*******	8.4	10.1482	CAGGATCAAAATGTTGACGAATAAGCGGGTGAGAATAATTTAGGTACTTGTGATATCTATGGAATGTCTCCATACAAGTCTCCACTGCACCATTTACATT[T/G]CCATTCAAATCTGTGGTGAATAGGGCTGAAAGATCCTTCTGCACTACAACATCATCATCGAGAAACACAACCTTCTTAAGTGCAGGAAAAACTTCTGGAA
32	54.754	ultra04-0059	37.205	*******	8.4	10.1482	GCAATAGAGACTTTTAGGGACTTCTTCAGCAGCAATTTGTCCATATTTTGAACTCTTCTCACTGAAGGAATTTGCCTGTTCTTCAAGGCTTTGGATTTTA[C/G]CTTTCAGTCTCATAAACATGGTTGCACTGTCATAGTGAAGTTGCTGGGCTTGGTAGAGTAGAAGTGCCATATCTCGAATTGCACTTTCTGATTCTCCGTT
33	54.778	ultra04-0061	37.205	*******	8.4	10.1482	TTAATTCATTTTAAGCTATTTGGTTATGAGATATAACTGTTGCAATTAATGCAGCTATTCCTTTGTCCATTGATCACAAGCCTGACAGATCAGATGAGCG[C/T]GAAAGGATAGAACAGGCCGGTGGTTTCATTATCTGGGCAGGTATAAGCCTGTTGCAATTTCTTTGTATGTATCAATTGCTGCTTGATTGGCCCAGTAAAT
34	54.786	ultra04-0062	37.205	*******	8.4	10.1482	TTGCTTTTCTTCCTGATGTTACTTGGTTGGAACCAACTTGATACAAAAACTGATCTTTTATTAAAGAGAAATAAGAAGTGACACGTGGAACTCTTACCGC[A/G]TTCAATTTAAATAAGGGGCTTTTGGGACCTTGTACATAGATTTAGTGTAATTTTTTTAAATTTCAAATTCCTTGCATTGTCAAACAATGTCACATTAAAA
36	54.805	ultra04-0064	35.218	*******	7.9	9.43949	TAAAGCTAAGAGAAAGAAGGAGACAAGGTTGTAGATGAAGAAACAAAGGAAAGCACACAAGAAAGTCACCATAACTCTCTTCCAAACTTTAGGAACAACA[T/C]TCATAACTTTCTTGTAACCGACTTCACGTGACGTGTATATAGAAGCAATTGTGTAAACCACTGCAGAGGTAGATAGAAGGGAGAAGATGATGAGGATAGT
37	54.813	ultra04-0065	33.015	*******	7.5	8.94225	TTGAAAAGCTTAAATTATTTTGACGTAAAGATTTTTGATCTATTGAGCTTTCTCTAAACAAATGACTCCCAATTCTTCCACAAAATTCAGGTGAACTAGA[C/A]GAATATGTAGTAGACATTGAGAAAACCCTATCTTTATTAGGGTTTTGAAATTCAAAAAAGTTAATTTTGGAGCCATAATTACCTTCTTGTATTCTCATAT
39	54.845	ultra04-0067	18.91	*******	4.4	3.11893	TAATGATGGAAGGGTGACAATGAAGCTTCAAGAACTTGAAAGGGTACTTTTCGATGATAACGAAATTGAAGGAGATGATGTATTTGCTCGTGGCGAGACT[G/A]TGGACATAGATGATGAATGGTTTAACCAGATCCGAACAGAGTTACTTCAGGAGTCTCCGAAGGAGTC
40	54.858	ultra04-0068	18.91	*******	4.4	3.11893	ACAATTAGCGCAAGCGCAATATATTGATTATTCAAAGTTCAAACTATTACCAACCTGAGAGCTAAAACTGGCTTTGGAACACCACAGCATTCTTTGAAAC[T/C]TTTGAGCACTTTAGACTGTGATAGATATAGAGATGCATCAAGGCCAGGGACATAGAGCATTACCACTTTAGGGATCAAAGGCTTATTCTGCAAGCAAAAA
41	54.864	ultra04-0070	18.91	*******	4.4	3.11893	GCTGCCGCTGCCGCTGCCTTTTACCTAGCAGAAGCAGAGAGGAGGAGAAAGAAGCAAATAGTGTGCAGAGGAAGAGAAAATAGAGATGTCGAAGACGCTA[C/G]TTCAGCCTGTAGGCCAAAAGAGACTTACCAATGTTGCTGTTGTGCGTCTCAAGAAGCATGGTAACCGTTTCGAAATCGCTTGTTATAAGAATAAGGTCCT
42	54.873	ultra04-0071	19.543	*******	4.5	3.37117	CATTAGGAGAATCCAATTTCTTATCCCATTCCACTGGATATGTTGTTGGTGAAGTGCAAGGAGAGGTAGATTTTGAACTCTCATTTGATGTTCTTGACCA[G/C]TCATTGCATTTGTTTCTGTTCAATGTTTTGCGACATACAAATTTTGTTAGTAATCTAGGTATGCCATTTAAGGATGAGGAGATTACAAGGCAGGGAATCG
43	54.893	ultra04-0074	15.743	******	3.7	2.89904	ACGCTCTTCGTCTTGATCACCAGTCTCTGTATACATAAATTCTTGAGTTTAAACTATGGTGAACTAATCACTTATGTTAAAATTGAACATCTAGTAGCAC[T/A]ACTCATCCCAACAGACTATGATGAAGTAACCAATATACAATGCTCGAGAAAGAGCACGAAAGGAACTTACTATGATGGATAGAGGAGATCCATACATAAT
44	54.943	seq-rs7034	13.123	****	3.2	2.77554	ACAAGATATGGGAGACTAACCACAAAGAAGGACTCATAAAAGCGAAGCGTCCATGATGATTCACCACGTGGAGCCAGGCA[G/A]AACTTGGCATTGCGGAGATGTTCAAAATATTCCTTCTTCCCTAGCTTGTCAGGACCACTGAATTTCAACTCTGGACATT

## Sheet: Supporting Table S5
Supporting Table S5. Genes predicted by the tomato genome annotation in the fine mapped PHEV associated region on chromosome 4 (The Tomato Genome et al., 2012). Uniprot pathway and function annotation was
obtained by blastx of the corresponding CDS of the genes agaisnt the Uniprot protein database.
ID	Chr Hit name	Position, bp	ITAG Hit description	Uniprot Accession	Uniprot Description	Uniprot Gene	Pathway	Function
Solyc04g063240	SL2.40ch04	54501008	Senescence-inducible chloroplast stay-green protein 1 (AHRD V1 **-- B6SRJ2_MAIZE)	Q94AQ9	SGRL_ARATH Protein STAY-GREEN LIKE, chloroplastic OS=Arabidopsis thaliana OX=3702 GN=SGRL PE=2 SV=1	SGRL At1g44000 F9C16.20		Promotes chlorophyll degradation in leaves. May be involved in LHCI proteins degradation, regulating the balance between LHCI and LHCII (By similarity). {ECO:0000250}.
Solyc04g063270	SL2.40ch04	54520151	Pentatricopeptide repeat-containing protein (AHRD V1 ***- D7LJ72_ARALY); contains Interpro domain(s) IPR002885 Pentatricopeptide repeat	Q9ZQA1	PP188_ARATH Pentatricopeptide repeat-containing protein At2g36730 OS=Arabidopsis thaliana OX=3702 GN=PCMP-E44 PE=3 SV=1	PCMP-E44 At2g36730 F13K3.13
Solyc04g063280	SL2.40ch04	54521832	Vacuolar protein sorting-associated protein 27 (AHRD V1 *--- B2W9Q9_PYRTR); contains Interpro domain(s) IPR018205 VHS subgroup	Q9LPL6	TOL3_ARATH TOM1-like protein 3 OS=Arabidopsis thaliana OX=3702 GN=TOL3 PE=1 SV=1	TOL3 TOM1F At1g21380 F24J8.3		Might contribute to the loading of the ESCRT machinery. {ECO:0000305|PubMed:16488176}.
Solyc04g063290	SL2.40ch04	54541133	30S ribosomal protein S5 (AHRD V1 ***- C5K1T7_AJEDS); contains Interpro domain(s) IPR005711 Ribosomal protein S5, eukaryotic/archaeal	Q93VB8	RS22_ARATH 40S ribosomal protein S2-2 OS=Arabidopsis thaliana OX=3702 GN=RPS2B PE=2 SV=1	RPS2B RF12 At1g59359 T4M14_3; At1g58983 T4M14.1; At1g58684 R18I.8
Solyc04g063300	SL2.40ch04	54545992	Pentatricopeptide repeat-containing protein (AHRD V1 ***- D7LR64_ARALY); contains Interpro domain(s) IPR002885 Pentatricopeptide repeat	Q9LRV2	PP256_ARATH Pentatricopeptide repeat-containing protein At3g26540 OS=Arabidopsis thaliana OX=3702 GN=PCMP-A5 PE=2 SV=1	PCMP-A5 At3g26540 MFE16.1
Solyc04g063350	SL2.40ch04	54558909	3-methyl-2-oxobutanoate dehydrogenase (2-methylpropanoyl-transferring) (AHRD V1 **** A1U0F1_MARAV); contains Interpro domain(s) IPR001017 Dehydrogenase, E1 component	Q9LPL5	ODBA1_ARATH 2-oxoisovalerate dehydrogenase subunit alpha 1, mitochondrial OS=Arabidopsis thaliana OX=3702 GN=At1g21400 PE=2 SV=1	At1g21400 F24J8.4		The branched-chain alpha-keto dehydrogenase complex catalyzes the overall conversion of alpha-keto acids to acyl-CoA and CO(2). It contains multiple copies of three enzymatic components: branched-chain alpha-keto acid decarboxylase (E1), lipoamide acyltransferase (E2) and lipoamide dehydrogenase (E3) (By similarity). Required during sugar starvation. {ECO:0000250, ECO:0000269|PubMed:11418132}.
Solyc04g063340	SL2.40ch04	54565883	Pentatricopeptide repeat-containing protein (AHRD V1 ***- D7L041_ARALY); contains Interpro domain(s) IPR002885 Pentatricopeptide repeat	Q9LP03	PPR73_ARATH Pentatricopeptide repeat-containing protein At1g43980, mitochondrial OS=Arabidopsis thaliana OX=3702 GN=PCMP-E58 PE=3 SV=1	PCMP-E58 At1g43980 F9C16.15
Solyc04g063360	SL2.40ch04	54590909	Cell division protease ftsH homolog (AHRD V1 *--- FTSH_CYACA); contains Interpro domain(s) IPR003959 ATPase, AAA-type, core	F4KF14	FTSI4_ARATH Probable inactive ATP-dependent zinc metalloprotease FTSHI 4, chloroplastic OS=Arabidopsis thaliana OX=3702 GN=FTSHI4 PE=1 SV=1	FTSHI4 EMB3144 At5g64580 MUB3.10		Functions in chloroplast biogenesis and chloroplast division. Required for plastid development during embryogenesis (PubMed:24964212). Might be involved in chaperone functions or play a structural role in the thylakoid FtsH complex (PubMed:12185496). {ECO:0000269|PubMed:24964212, ECO:0000303|PubMed:12185496}.
Solyc04g063370	SL2.40ch04	54608074	Receptor-like kinase (AHRD V1 *-*- A7VM65_9VIRI); contains Interpro domain(s) IPR002290 Serine/threonine protein kinase	Q9ZUE0	PEK12_ARATH Proline-rich receptor-like protein kinase PERK12 OS=Arabidopsis thaliana OX=3702 GN=PERK12 PE=2 SV=2	PERK12 IGI1 At1g23540 F28C11.17 F5O8.10		Regulates the auxin-related MAX (More Axillary Growth) pathway during the shoot branching. {ECO:0000269|PubMed:20473553}.
Solyc04g063380	SL2.40ch04	54634239	F-box/LRR-repeat protein 2 (AHRD V1 ***- B6TAC3_MAIZE); contains Interpro domain(s) IPR006553 Leucine-rich repeat, cysteine-containing subtype	Q9LPL4	SKP2A_ARATH F-box protein SKP2A OS=Arabidopsis thaliana OX=3702 GN=SKP2A PE=1 SV=1	SKP2A At1g21410 F24J8.5	Protein modification; protein ubiquitination.	Component of SCF(SKP2A) E3 ubiquitin ligase complexes, which mediate the ubiquitination and subsequent proteasomal degradation of target proteins (including cell cycle repressors). Acts as an auxin receptor. Regulates the stability of the transcription factors E2FC and DPB, repressors of cell proliferation. Confers increase tolerance to osmotic stress by promoting cell division, especially in mer…
Solyc04g063390	SL2.40ch04	54638510	Chaperone protein dnaJ 10 (AHRD V1 **** B4G111_MAIZE); contains Interpro domain(s) IPR003095 Heat shock protein DnaJ	Q8GYX8	DNJ10_ARATH Chaperone protein dnaJ 10 OS=Arabidopsis thaliana OX=3702 GN=ATJ10 PE=2 SV=2	ATJ10 C10 J10 At1g76700 F28O16.7		Have a continuous role in plant development probably in the structural organization of compartments. {ECO:0000250}.

## Sheet: Supporting Table S6
Supporting Table S6. Relative abundance (%) of the VOC identified in the CRISPR-CAS9 Sladc4 mutant fruits, ratios of the VOC abundance in the mutants compared to the WT and significnace of the differences.
Statistical significance of the quantitative diferences is deterimened by Student's t-test p-values adjusted by Benjamini-Hochberg false discovery rate adjustment.
VOC	SlADC4		Sladc4-cr1				Sladc4-cr2				Sladc4-cr3
	MEAN	SD	MEAN	SD	WT/Sladc4-cr1	p-val	MEAN	SD	WT/Sladc4-cr2	p-val	MEAN	SD	WT/Sladc4-cr3	p-val
2-Phenylethanol	69.965	17.1799	16.2163	5.13618	4.31448	1.31345e-09	15.6066	4.11371	4.48304	9.90527e-10	12.2303	2.95144	5.72064	7.11432e-10
Phenylacetaldehyde	86.0585	7.37105	14.1369	3.4816	6.08749	1.72428e-07	14.9236	1.85982	5.76661	1.79008e-07	13.0155	1.88151	6.612	1.94061e-07
1-Nitro-2-phenylethane	86.6874	12.8725	9.31089	2.93319	9.31032	0.000195291	10.1976	1.48975	8.50078	0.000173959	10.3497	2.39518	8.37585	2.90704e-05
2-Butanone	20.5518	14.5517	59.6478	9.66863	0.344552	0.000157411	65.7027	11.4676	0.3128	0.00047853	74.6405	2.45445	0.275344	6.50229e-05
2-Phenylacetonitrile	52.4546	31.814	3.03304	4.50824	17.2944	0.00110874	6.81636	4.29546	7.6954	0.000692481	4.20618	4.66147	12.4709	7.02067e-05
3-Methylvaleric acid	11.6056	4.33718	30.1805	6.24444	0.384539	0.00513597	50.5501	21.6592	0.229586	0.00336315	54.9695	18.957	0.211128	0.00187713
Methional	72.8089	18.123	32.6732	12.3311	2.2284	0.0308646	31.8974	9.84388	2.2826	0.00640939	45.1744	28.0893	1.61173	0.0361053
3-Methylbutanol	60.2829	33.8015	12.4894	18.4817	4.82672	0.0646179	11.7067	18.9267	5.14943	0.0444108	8.47227	18.2011	7.11531	0.0418793
Methyl salicylate	70.6092	18.1778	46.6366	31.4461	1.51403	0.0602838	32.853	11.0775	2.14924	0.0558998	28.765	4.51588	2.4547	0.0465057
Hexanal	92.3593	5.11435	84.9085	3.274	1.08775	0.361987	88.2238	5.90355	1.04687	0.0968238	85.4246	9.00511	1.08118	0.095621
Benzophenone	83.1257	10.0478	72.6413	15.0534	1.14433	0.37295	75.8742	5.34299	1.09557	0.189933	67.5855	7.35499	1.22993	0.123231
2-Octenal, (E)-	83.1548	10.2188	74.5697	6.69883	1.11513	0.431273	74.6214	8.59152	1.11436	0.244661	77.3095	10.9382	1.07561	0.137915
3-Methylbutanoic acid	23.6062	38.3698	31.9577	29.2183	0.738672	0.447335	58.6874	33.059	0.402237	0.365126	61.1794	15.3537	0.385853	0.166179
Hexanoic acid	85.9322	10.0377	78.1184	10.0029	1.10002	0.524198	82.8587	9.68502	1.03709	0.339193	79.72	11.7304	1.07792	0.157524
alpha-Terpineol	72.5605	8.06499	69.5325	9.58289	1.04355	0.490484	68.106	18.5474	1.06541	0.401895	62.2714	10.9472	1.16523	0.174848
2-Heptenal, (E)-	78.5967	12.02	71.3641	14.1445	1.10135	0.501641	77.1988	10.0364	1.01811	0.409755	62.9888	10.9775	1.24779	0.164039
2-Methyl-2-butenal	68.8674	18.2999	61.8955	17.3345	1.11264	0.649629	63.7216	15.8672	1.08075	0.392086	48.5462	13.6243	1.41859	0.186886
Dimethyl trisulfide	31.4442	40.0007	11.4024	19.2753	2.75768	0.731162	15.8448	18.5289	1.98452	0.398528	11.207	20.2598	2.80576	0.189487
Geranial	81.2332	13.0355	74.8524	15.5212	1.08524	0.711907	68.4176	14.3325	1.18731	0.404057	76.9059	15.8494	1.05627	0.421314
Furan, 2-ethyl-	47.9724	40.8606	75.8156	9.23519	0.632751	0.707175	85.9107	9.46011	0.558398	0.412056	72.2325	7.05453	0.664138	0.490716
Benzaldehyde	55.5521	6.78086	60.9581	21.2833	0.911317	0.681063	70.3642	15.6512	0.789494	0.543785	70.0415	21.9765	0.793132	0.525613
2-Hexenal, (E)-	51.6965	17.5026	64.7404	23.5843	0.79852	0.774773	55.1412	8.32914	0.937528	0.75239	60.6609	13.1877	0.852221	0.507315
6-Methyl-5-hepten-2-one	77.6962	9.38072	72.4004	15.9593	1.07315	0.812761	64.0005	14.8841	1.21399	0.772386	71.9553	13.0873	1.07978	0.579086
1-Penten-3-one	65.1164	9.49835	63.3309	20.7842	1.02819	0.801399	60.4595	10.3344	1.07703	0.749302	54.3983	7.80859	1.19703	0.56914
Thiazole, 2-isobutyl-	49.6401	17.5197	46.6277	34.3189	1.06461	0.803603	35.2274	15.7757	1.40914	0.770948	41.0108	11.3103	1.21042	0.561701
Dimethyl disulfide	43.8885	42.9456	32.2925	42.2761	1.35909	0.803273	23.9507	28.2414	1.83245	0.809961	41.913	34.8408	1.04713	0.563479
2,4-Hexadienal, (E,E)-	69.6556	11.2541	77.2312	15.2141	0.901911	0.820245	78.5318	8.71991	0.886974	0.832235	71.6584	7.37759	0.972052	0.555959
Heptanoic acid	76.2902	19.762	71.6841	16.4845	1.06426	0.800846	75.7603	7.22715	1.00699	0.834867	64.406	12.4328	1.18452	0.544746
2-Ethylhexanoic acid	69.2075	18.5288	64.7668	21.054	1.06856	0.821874	67.9593	11.8283	1.01837	0.902549	55.0912	17.0734	1.25623	0.532871
3-Hexenal, (Z)-	84.2152	8.26245	84.3513	14.3557	0.998387	0.919654	87.3026	5.57944	0.964636	0.903348	47.7834	44.0862	1.76244	0.517599
2,4-Heptadienal, (E,E)-	80.4824	11.1117	82.6803	7.72853	0.973418	0.912521	83.3956	13.3843	0.965068	0.874403	76.632	7.41037	1.05025	0.557678
3-Methylbutanal	67.3177	20.849	59.0273	23.5853	1.14045	0.884241	57.3687	20.1564	1.17342	0.850607	55.3642	8.95335	1.21591	0.569401
2-Pentenal, (E)-	58.4349	12.2155	61.9239	21.0204	0.943655	0.860981	60.9703	13.0569	0.958416	0.832533	57.802	6.68955	1.01095	0.63764
Octanoic acid	56.9675	15.6725	52.7794	15.3134	1.07935	0.876508	59.444	14.4497	0.95834	0.815377	47.5749	15.9183	1.19743	0.625451
Butanenitrile	52.1142	26.0554	27.8209	19.8381	1.8732	0.870654	32.4566	21.496	1.60566	0.837987	40.9436	11.7972	1.27283	0.642109
Pentanal	65.8438	10.3935	65.6519	14.2675	1.00292	0.852406	69.8936	20.231	0.942057	0.826422	60.4479	9.24619	1.08926	0.726397
Nonanal	79.1877	11.5382	84.0645	3.2838	0.941987	0.835754	79.0645	9.14906	1.00156	0.825067	78.7807	14.4137	1.00517	0.824254
E-Geranylacetone	55.2193	16.0623	43.7711	8.38894	1.26155	0.829131	50.8637	14.0798	1.08563	0.813916	62.0069	18.2045	0.890535	0.827593
Nonanoic acid	71.0641	20.9802	72.6485	15.444	0.978191	0.945262	76.67	14.8472	0.926883	0.826945	66.7308	17.6025	1.06494	0.837962
2-Methyl-3-buten-2-ol	77.3147	10.1149	75.9175	17.5946	1.0184	0.924909	76.0676	9.46796	1.0164	0.868913	78.4658	4.54088	0.985331	0.916505
2-Pentylfuran	64.9489	13.406	59.5755	10.1522	1.0902	0.928699	60.9846	19.8384	1.06501	0.902231	72.5469	20.9644	0.895268	0.905136
o-Cymene	52.1821	32.6821	54.8319	27.8201	0.951674	0.942227	42.8505	30.0854	1.21777	0.886096	56.0151	26.6777	0.931571	0.932666
beta-Ionone, (E)-	61.1965	15.2286	65.3641	15.6784	0.936241	0.925143	64.5613	12.6474	0.947882	0.935472	68.6505	23.5192	0.891421	0.959215
beta-Damascenone	73.6242	11.7673	80.6044	11.9401	0.913401	0.998807	68.5986	15.9697	1.07326	0.976996	76.5508	14.2101	0.961769	0.951757
1-Penten-3-ol	67.3674	17.3452	63.0374	8.93329	1.06869	0.981519	77.627	11.0804	0.867835	0.983792	68.7214	6.42875	0.980297	0.953477

## Sheet: Supporting Table S7
Supporting Table S7. Quantitative differences in primary polar and secondary semi-polar non-volatile compounds between ripe fruits of the FLORAL4 Crisp-Cas9 mutants and the wild type (WT) fruits.
Metabolic differences are expressed as WT/mutant ratios and significance as the Student's t-test p-values adjusted by Benjamini-Hochberg false discovery rate correction.
Semi-polar secondary metabolites are classified in three general groups: glycosides of volatile compounds (yellow), flavonoids (blue), phenylpropanoids (green)
(FA) in the compound annotation means the compound was detected as a formic acid adduct [M+FA-H]-
Annotation levels: Level 1 -Identified metabolites, Level 2 - Putatively annotated compounds, Level 3 - Putatively characterised compound classes, Level 4 - Unknown compounds
Compound references: 1) Moco et al. (2006) Plant Physiol 141: 1205-1218; 2) Iijima Y et al. (2008) Plant Journal 54: 949-962; 3) Ferreres et al. (2010) Journal of Agricultural and Food Chemistry 58: 2854-2861;
4) Tikunov Y et al. (2013) Plant Cell 25: 3067-3078; 6) Vallverdu-Queralt A et al. (2010) Rapid Communications in Mass Spectrometry 24: 2986-2992; 7) Hooft J et al. (2012) Metabolomics, Vol 8, 4 (2012), 691-703.
SEMI-POLAR SECONDARY METABOLITES
Compound	WT/floral4-cr1 ratio	p-value	WT/floral4-cr2 ratio	p-value	WT/floral4-cr3 ratio	p-value	Detected Mass, Da	Annotation level	Reference	MS/MS
2-Phenylethanol dihexoside (FA)	3.28827	0.000303792	3.18267	0.000347939	3.93263	0.000277336	491.178	2		MS/MS: paretn ion 445.1718 (491.1779 - 46.0061 (Formic acid (FA) - H2O)), 179.0561 (hexose), 221.0665 (?), 161.0445 (hexose - H2O), 323.0981 (dihexose - H2O); 445.1718 - 323.0981 = 122.0737 ([M]2-phenylethanol=122.07316)
2- or 3-Methylbutanol dihexoside I (FA)	4.06728	0.000576046	3.18582	0.00125863	4.146	0.000409414	457.193	2		MS/MS: parent ion 411.1874 (457.193 - 46.0055 (FA)), 161.0445 (hexose - H2O), 249.1342 (parent - hexose), 249.1342 - 161.0445 (hexose - H2O) = 88.0897 ([M]3- or 2-methylbutanol=88.0891)
Naringenin chalcone-hexose (FA)	0.441279	0.0123888	0.468744	0.00112902	0.551216	0.000838834	479.12	2	1,2
Naringenin-7-O-glucoside	0.454065	0.0101548	0.482958	0.00158996	0.549399	0.00551404	433.113	2	2,1,7
Phenylethanol trihexoside (FA)	2.33289	0.00650583	2.46731	0.00754751	2.75758	0.00776237	653.231	2		putative model: 653.2308 - 491.1779 (PHET dihexose (FA)) = 162.0529 (hexose - H2O [M])
Phenylethanol arabinosyl glucoside (FA)	2.22834	0.00748714	1.85218	0.0132815	2.17312	0.00629312	461.166	2		Phenylethanol arabinosyl glucopyranoside was synthesized as discribed in Tikunov et al., 2013
Coumaric acid-hexose II	0.465904	0.0257349	0.344774	0.024138	0.538298	0.000474315	325.093	2	1,2
Naringenin	0.531219	0.0113023	0.676767	0.0369589	0.550207	0.00816114	271.062	2	1
2- or 3-Methylbutanol dihexoside II (FA)	2.58937	0.0720388	2.21405	0.0494111	2.42582	0.0349467	457.193	2		MS/MS: parent ion 411.1874 (457.193 - 46.0055 (FA)), 161.0445 (hexose - H2O), 249.1342 (parent - hexose), 249.1342 - 161.0445 (hexose - H2O) = 88.0897 ([M]3- or 2-methylbutanol=88.0891)
Dihydrokaempferol-hexose or Eriodictyol 7-O-glucoside	0.574897	0.129392	0.706087	0.0239453	0.769401	0.0323014	449.109	1	2
Kaempferol 3-O-rutinoside	0.649526	0.0888153	0.591495	0.0105063	0.665066	0.140511	593.15	1	2,1
Naringenin chalcone	0.623678	0.174417	0.614457	0.0312181	0.640914	0.045578	271.062	2	1
Benzyl alcohol-dihexose (FA)	0.591802	0.233693	0.627836	0.0606356	0.644679	0.00880888	477.162	2	2
Caffeic acid-hexose VI	0.794317	0.269546	0.615249	0.00956679	0.867756	0.024612	341.087	2	1
Ethylsalicylate hexoside (FA)	0.589656	0.315697	0.376837	0.0540163	0.743759	0.0067847	373.114	3
Caffeic acid-hexose III	0.846715	0.313516	0.677561	0.0297727	0.889546	0.136372	341.088	2	1
Coumaric acid-hexose II (FA)	1.14249	0.25482	1.24525	0.0543132	1.16776	0.233732	371.099	2	1
Phloretin-C-diglycoside	0.843636	0.345169	0.706665	0.0115347	0.848787	0.263679	597.182	2	2,6
Phloridzin-C-diglucoside?	0.793236	0.433558	0.716749	0.0357558	0.844966	0.216193	759.235	2	2,6
3,4,5-Tricaffeoylquinic acid	0.725602	0.47135	0.568239	0.0254576	0.830238	0.221668	677.15	2	1,2
Homovanillic acid-O-hexoside	0.896076	0.431973	0.652418	0.0647256	0.872626	0.251418	343.102	2	6
Naringenin-hexose IV	0.737131	0.252218	0.728943	0.362944	0.6307	0.182925	433.113	3
4,5-Dicaffeoylquinic acid	0.789364	0.67262	0.586266	0.0256273	0.903565	0.209931	515.119	1	1,2
4-Caffeoylquinic acid	0.805712	0.77584	0.840193	0.178413	0.934943	0.070913	353.087	2	1
Caffeic acid-hexose V	0.806209	0.632488	0.838435	0.274153	0.882511	0.21776	341.087	2	1
3,4-Dicaffeoylquinic acid or 3,5-Dicaffeoylquinic acid	0.851193	0.827498	0.720553	0.0579263	0.940866	0.26321	515.12	1	1,2
3-Caffeoylquinic acid (Chlorogenic acid)	0.847953	0.907289	0.767699	0.0482124	0.966234	0.210173	353.087	1	1,2
Guaiacol malonyl diglucose-xylose	0.759202	0.793168	0.700533	0.195925	0.93059	0.229265	665.193	2	4
Ferulic acid-hexose II (FA)	1.08821	0.428675	0.484483	0.10061	0.785394	0.763708	401.109	2	1
5-Caffeoylquinic acid	1.33452	0.885089	0.351991	0.00431611	0.897086	0.411411	353.087	2	1,2
Ferulic acid-hexose I	0.981661	0.438953	0.564888	0.0670871	0.746117	0.923544	355.103	2	2,1
Coumaroylquinic acid	0.72395	0.96841	0.826206	0.378278	0.970305	0.101221	337.093	2	1
Hydroxybenzoic acid-hexose (FA)	0.953445	0.720579	0.748014	0.19837	1.06998	0.577152	345.083	2	1
Quercetin 3-O-rutinoside-7-O-glucoside (FA)	0.873158	0.898419	0.872609	0.269829	0.972474	0.347336	817.203	1	2,1,3
Benzyl alcohol-hexose-pentose + FA	0.887336	0.527826	0.732892	0.263731	0.775317	0.755848	447.15	2	1,2
Quercetin 3-O-rutinoside	0.937461	0.557616	0.837677	0.249624	0.882245	0.749386	609.146	1	2,1
Kaempferol-hexose-deoxyhexose, -pentose	1.22882	0.855956	0.855627	0.487499	0.939043	0.379192	725.192	2	1,2
Caffeic acid-hexose VII	0.905064	0.96108	0.753008	0.136202	0.984499	0.627226	341.087	2	1
Quercetin-hexose-deoxyhexose, -pentose	1.76054	0.73362	0.996517	0.984895	1.11066	0.0181959	741.188	2	1, 2
Caffeic acid-hexose I	1.06037	0.948265	0.645366	0.271638	0.968249	0.763733	341.087	2	1
Coumaric acid-hexose I (FA)	0.967111	0.969324	0.602627	0.162667	0.961317	0.931486	371.099	2	1
Methyl salicylate malonyl diglucose-xylose	0.991036	0.974118	0.147438	0.255466	1.00522	0.949177	693.188	2	4
PRIMARY METABOLITES
Isoleucine	0.299473	0.00222506	0.261375	0.000512118	0.244865	0.000512118		1
Leucine	0.337149	0.00109014	0.297877	0.00289532	0.30806	0.00289532		1
Citric acid	0.896145	0.139516	0.896198	0.129913	0.883766	0.129913		1
Threonic acid	0.609644	0.286276	0.5799	0.15599	0.524608	0.15599		2
Ethanolamine	1.55475	0.569172	1.80778	0.127202	1.77819	0.127202		2
Threonine	0.720173	0.736258	0.694314	0.104169	0.616596	0.104169		1
Serine	0.696653	0.721113	0.610015	0.1208	0.601279	0.1208		1
Urea	1.26063	0.883117	1.47891	0.130016	1.54348	0.130016		2
Malic acid	0.743636	0.14962	0.882123	0.512015	0.87458	0.512015		1
Quinic acid	0.848583	1.07191	0.705128	0.15329	0.711895	0.15329		2
Alanine	0.562656	0.711036	0.544466	0.408797	0.572858	0.408797		1
Quinic acid, 3-caffeoyl-, trans-	0.974752	1.00463	0.71942	0.263445	0.817667	0.263445		2
Lyxose	0.99969	0.997229	0.874647	0.291592	0.923502	0.291592		2
Tyrosine	1.17378	0.982326	0.671519	0.314047	0.922119	0.314047		1
Glycerol	1.07693	0.957997	1.34476	0.335346	1.13263	0.335346		2
Valine	0.659334	0.775475	0.641706	0.437326	0.639804	0.437326		1
Lysine	0.864496	1.036	0.816278	0.392415	0.948389	0.392415		1
Fructose-6-phosphate	0.947887	0.940354	0.819002	0.444085	0.80365	0.444085		2
Glycine	0.773976	0.938194	0.78413	0.455377	0.801546	0.455377		1
Methionine	0.893672	1.11138	0.770759	0.382005	0.73936	0.382005		1
Glucuronic acid	1.0101	1.01354	0.801037	0.440426	1.01849	0.440426		1
Sucrose	0.917536	1.09828	0.843225	0.411429	0.857379	0.411429		1
Hydroxylamine	1.11785	1.05682	1.28369	0.445063	0.942447	0.445063		2
Galactose	0.965631	0.932717	0.909378	0.513948	0.93165	0.513948		1
Inositol, myo-	0.892967	1.12487	0.819545	0.419002	0.747267	0.419002		1
Glucose-6-phosphate	0.991179	1.00517	0.873685	0.505653	0.850764	0.505653		1
Fructose	0.996816	0.9998	0.975111	0.508725	0.971094	0.508725		1
Glucose-6-phosphate	1.009	0.993753	0.856258	0.512114	0.838976	0.512114		1
Glucopyranose	0.945171	1.12002	0.872071	0.453767	0.879544	0.453767		2
Mannose-6-phosphate	1.06921	0.929648	0.889913	0.563312	0.863375	0.563312		2
Putrescine	0.93913	1.16859	0.92059	0.45698	1.02004	0.45698		1
Hexadecanoic acid	1.14435	1.14847	1.16261	0.505219	1.02481	0.505219		2
Asparagine	0.924884	0.971426	0.888159	0.620841	0.857928	0.620841		1
Phenylalanine	1.14615	1.05564	0.870349	0.601647	0.90073	0.601647		1
Aspartic acid	0.941288	0.953131	0.920271	0.693735	0.921803	0.693735		1
Phosphoric acid	0.974958	0.931856	0.946589	0.71198	0.975752	0.71198		2
Caffeic acid, trans-	1.03282	0.914513	0.956245	0.721051	0.839829	0.721051		2
Threonine	0.904681	0.932232	0.877966	0.723277	0.873872	0.723277		1
Dehydroascorbic acid dimer	0.94408	0.914134	0.947162	0.753557	0.965207	0.753557		2
Glutamic acid	1.06341	0.947978	1.06909	0.757207	1.07089	0.757207		1
Butanoic acid, 4-amino-	1.05533	0.918362	1.06551	0.782412	1.02807	0.782412		1
Tryptamine, 5-hydroxy-	1.00729	0.986939	1.06619	0.752814	1.12775	0.752814		2
Glutamine, DL-	1.06392	0.916028	0.926603	0.790379	0.924043	0.790379		2
Lyxose	1.08403	1.09949	1.05047	0.713077	1.12492	0.713077		2
Threitol	0.927592	0.946422	0.950197	0.839579	0.884286	0.839579		2
Glucose	0.993072	1.07014	0.996301	0.792769	0.980908	0.792769		1
Alanine, beta-	0.99722	0.977399	1.01822	0.8593	1.02758	0.8593		2
Octadecanoic acid	1.02781	0.921966	1.01522	0.917608	0.977397	0.917608		2
Pyroglutamic acid	1.07054	0.931906	0.98865	0.944111	1.00074	0.944111		2
Fructose	0.994491	1.03382	0.998271	0.924159	0.988325	0.924159		1
Psicose	0.994491	1.01084	0.998271	0.936161	0.988325	0.936161		2
Aspartic acid	1.00587	0.980268	1.0135	0.956589	1.01812	0.956589		1
Inositol-2-phosphate, myo-	1.10248	1.02529	1.01292	0.955589	1.13566	0.955589		2
Glutamic acid	1.01869	0.991999	1.00333	0.976481	0.980719	0.976481		1
Glycerol-3-phosphate	1.06939	1.07162	0.990567	0.941707	0.973271	0.941707		2

## Sheet: Supporting Table S8
Supporting Table S8. Sequences of the SNP marker of the tomato Infinium SNP array.
Chromosome	Position	Name sequence	SNP Sequence
1	25476	seq-rs8340	GTGTGGAAAAATTGTGTATCCATTTGGGCTAGTGAAGCCCGGAGGGCAAGAAGGAGA[T/C]GTGACATTAAATGACATTAACGAGAGGATTCTAATGAGGCCGACCCG
1	31814	seq-rs8339	GATATTGCGGGATTTCTATCAGGCAGGGGTCTCCAGAGAAGATCATCTTCGCTATTATC[T/G]CACTCAATTGATCATCCCTCAAGGTCTTTTAGTAGAGAGCTTGGTGGTTT
1	153114	seq-rs1677	TTATGTTATGACTAATATTTTGTTCAAGTAACTTTGGGGAAGACATTGATCCACCTAGTT[T/C]AATCATCCACCCATTCGTCCCCAATCATGTGGTAACCAATTTTACTAACTTTTTTTGTTC
1	154651	seq-rs465	TCGAGTTGGAAAAGAAGTATGAAATGGTATGTGTGAGTTGAAACTCGAGTAGGGATTATA[A/G]TAGGGGTGATAATTAGGAGGGCCAAAAGACGAAACAACATCAACAAGTCCATTTCGTCTT
1	168927	seq-rs8337	TCCTCTGCATAGGAGATGACCGATCAGATGAAGACATGTTTGAGGTGATCATGAGCTCGG[T/C]GTCTGGACCGTCCATGGCTCCAGCAGCCGAAGTCTTTGCTTGTACTGTTG
1	420640	seq-rs463	GATCTTCGGAGATTCAAGGCAGATTCTGGGGCGCGTCTTCCACGTAATTGATCCCAAGAG[A/G]GCTTGGAGCAAGCTAAAGCTATGCAAAACGAGAAACTTCCATAAAGGTGCTAGGAATGCT
1	676551	seq-rs8329	GTTACCTCTGGTGAAAATGACTCTAGTGCTTTTGAGGAAATGCATGTCCAAGTATCAGC[A/G]GAGACATATGAAAAGGTTGATGCTGCAGTTGCTTTAATTGAACTTCTGG
1	678023	seq-rs8326	TTTGTTCGAGGACCTGCTGGCCCTCTCCCTCAATTTAGGCATCCGACATTTTCAAATCA[T/G]GGTATAGCTTCACCTACTGTCCCTCAAATGCAACCTATGAACTTTAG
1	679569	seq-rs8325	CGAGATCACTCCTTTCCCAGCTGGTCCTTTAACAGATACTGACTATGCTAAGGCTGAAA[A/C]ACTAGAGAGGGTACTTAGATCAGGTCCTTCTGTCTGATTAAAGAGTGTCA
1	757642	seq-rs1676	GATCCAGATATGGAAAGAGTAAAACTTCCATCAGGGAAGCCTTTGGTAGGATTTGCTTTT[T/C]GTGCTACGTGTCATTTTGATGGTTGTTTCTGTTTCTGTTTCTTATGGTTCTGCAACTTCA
1	809610	seq-rs1675	GTCCGTTAAGAAGTGGAGGAAGCAGAGGCAACAAAGTGGCTTCGACAAAGAAGATGCTGG[T/C]GGTCTAGATTTGGCATTTAATGGAGGAGAGGCGAATAAACCCTATCAGCGATCAAATAAG
1	822360	seq-rs8322	TTTTGAATTCTAAGAAAACGTTTTACTGCTGTACTATCTTACAAGTTTGCTTTTGAGCT[T/G]ATGCAATCATCTCAGTTTTGATAAGAGTTATGTCCAGCTTCCATAATATC
1	826655	seq-rs8320	AGATTTACTGTTGAAAAAACAAGAGCCTGTTTTGGTGGACACGAAAATCAAGGAGAAA[A/G]CTTTTAAGGATATTTGGTGCATCTCAACCACCCACTCTTACCCTTTTGTT
1	913654	seq-rs8316	GGATCCAACATGAAGCCATGACTCTCAAGATTTCCATATAGTTACATTAAGGGCAA[T/C]ATTGCTATGTTAAAACTTCAAGCATAGTCAAAGTATTTCTCAGGTTGT
1	922815	seq-rs2609	TTGGATATGCAGCCGGTTGGCCCTCACAACCAGTCCGACCCAATTTCAAGGTCAAACGAG[A/C]CCCAAAACGTGCATACCCTCCATTTCGACGATTTTCATGTGCTATAACACACCATTTTTT
1	929787	seq-rs1673	TACCCCCATTTTGATGATTTTCGTGTGCTATAGCAAACCATTTTTtGGGTGATCCAGATT[T/C]CGATGTAAAAAATaCTGAAATTTTTTtGTGgAaGTCCGTCAAGACCTTGGCTATGCAGCT
1	932709	seq-rs460	AGCCGCTTGGCCCTCACGGCTTGTCCGACCTATTTTGAAGGTCAAACGAGCCCCGAAGCA[T/C]GCATACCCCCATTTCAATGATGTTTGTGTGCTATAACACGCCATATTTTGGATGATCCGG
1	1074498	seq-rs8314	GGAAGCCTTCTGTTACTGGGTTTAAAGAAATTAAGGATGTGGTGGCTGTTTGTAAATGG[A/G]GTTGTGAAAATCTATCTGTCAACAAGATTTTGTTGGTGGGTTCTTCTGC
1	1077756	seq-rs8313	AGTCCTCTTCGGGCGACATCACCAAAACGTATTGAAGTCGCCTAAACCAAAGCTCTTCA[T/C]CATGGGGACACAAGACGGATTCACCACCGTGAAACAACTGAACAATAAGC
1	1105975	seq-rs3757	ATCCATAGAACTTCCATTTCGATCAAATGTTAGTCTTTTGTTACGATAAACTAGCAAAAA[A/C]CCTAGTGAAAGTACTCCAAGAAGCAAACAGTTAACAAAAACAGAACTACCTAAAAACACA
1	1159342	seq-rs2607	AATTCCAAAATACAATTGCCAAAATTTTCATCGACATCCATTAAGATCTTAGAAATGAAA[T/C]CAGTTTGTCCCGCGGGGAAAAAAGATGCATTTTAAAGTTCAAACGAGCCTCAAAGTGGAC
1	1197094	seq-rs3756	GGATTTGAACAATCCTCCCCATAGGAGTAACTTGCATTTGTATTTCCAAAAAAAATTGAC[T/C]GGAAGCCAGATCACCAACATATTCATAGGCTAACACACACAAAAACAGAGAAAAATAGTC
1	1226338	seq-rs3753	CTGCAACCAACAAACAGATGGTCTGGGAACTCAGCAAAATTTATACTCAGGAAAGATCTA[A/C]TGAAGATATTTATCTCTCTCCTCCGTATATTACCAGAGTTTGGCGTGCTCCTATCCATGT
1	1263983	seq-rs3752	AGAGTGATCTCGGAGAAAAAGGTGAATCAGAGATTAAATTTGTTTCTCAAGAAATTAACG[T/C]GGCGGAGGTGAGGTTCGTCCCTCGCAATTTACGATTTGTTGTATTGTTCAGCTTTCTATT
1	1301520	seq-rs3749	GTGAAGCCCTTTGTTTATATGGACTCGAGAAATCCACCCGTCACAAGCTAGTTTCTGAGA[T/C]TGAGTTAGATCCAAGTTACGGACATGAATCAATTGCAGTTAAAGCAGAGCCGAGTGCCAT
1	1450599	seq-rs3743	CTTTATTGTTATTAAATGAAGTGAAAAAGAAAGGGTAAAACAAGGGATTATAGAAGAGGT[A/G]AGAAGGCTTAACAGTTAAATGCATTTCAAAAGCTGCAGGTGCGATCTATTTCCACAATAA
1	1499285	seq-rs3741	AAGGATATTCGACTGACTATCTCTCACTGCTACGTGATAGATCATGCCTAAGGATCCATA[T/G]ATTTAATTGTGAATCTAAGACAATAATAAAAATACTTGAGTTTAAAATTTTCATTTATGT
1	1603751	seq-rs8311	ATCCGTAATCAGTCTGCTGGTTTCAACCTGATTGGATCACCAGATATCGAAAGCATCAAC[A/G]TTACTCAAGGGAGTCCAAAGAAACCGAGGAGCAACGAGATGTTGCAGC
1	1654424	seq-rs8309	AATCTCGGTGGGATGGTTGACGGGAGTCTGGCATTCGCACAATATTGTCTCACAGGGA[A/G]CGAGTTCGTGAGGTGGTGTTCTGGTGCAACACCGGGAACACGAGATTT
1	1801610	seq-rs8308	GTATCAACTAGCCCGGGATTGCTCCGTCAGTGTTTGAAATAACGACCGTCAAGTTTGTCT[T/C]GATCAATTCTCTTTTCTTATTTAAAATAAATGTTTTGTTCCTTTATAGT
1	1846454	seq-rs8874	CAATCGGATCTAATTTTAACAGCCGGAACAGTAACAATGAAAATGGCCCCCTCTTTAGT[A/G]AGATTATATGAGCAAATGCCCGAACCAAAATATGTTATTGCTATGGG
1	2173367	seq-rs8303	ATCTCATAGTTCATTTTACCCCAGATGATGATATTTCAAAGCCCTGAAACTGATGCTAA[T/C]GATTATAAGCATCATTTCGCCTCGTGCTCTTGACGATCATAGTAATCGAG
1	2218665	seq-rs8301	TAGACTCTATAATTCTTAATTCTGGGAATTCAAAGGACTTGGATATGCTTGTGGAGACA[A/G]TAACATCATGGATGTACTCTAACACTGGCCCAAAACTTTTACAGTGAT
1	2287972	seq-rs8300	GAAGAAACAGAAGAGGGAAACTGAAGTCTTTGATCCTCTGATATATGACAAGCAGCACGC[A/G]AAGGAAATGTTATTGGTTCTTGAAATCGCTTGCCTTTGTTTGCATGAAT
1	2304785	seq-rs8299	TGGAACTGATGAAAAAGAGAGTTGAATTCGATGATATGTAGTTTATGGTGGTTCAGATTC[T/C]GAGCTTTTAAGCAGCAAACCAAATTTTCGAGGAAGATGGAAGCTTTAACT
1	2323330	seq-rs3738	TGTGCTATATAACCAACCATTTTTAGGGTGATCTGGTTTTCGACGTCAAAAATATCAAAA[A/C]ATTTTGTGGACGTCCGTCAAGACCATGGCTATGAATCCGGTTGGACATCATGGCCAGTCC
1	2383975	seq-rs3737	ATGATAGACCTCTTCTCCGTCAATGACTCCAACGTCTGTTGAACAAACTGAACAGCATAC[A/G]CGTTTATATGTCTTGCCTATATCAGAACCCGCTTCAGCTTCAGAAGATCCACGCCCTTTC
1	2383975	seq-rs8298	GAAAGGGCGTGGATCTTCTGAAGCTGAAGCGGGTTCTGATATAGGCAAGACATATAAACG[T/C]GTATGCTGTTCAGTTTGTTCAACAGACGTTGGAGTCATTGACGGAGAAG
1	2394939	seq-rs8297	CAGGGGTCAGTCATATATAGCTTCCTATTTATCAGCAGCTATATAGTGATGGAGGAAA[T/C]ATTACATTCTAATATTTTCGCAGCAAACATCTACACCGTTTGATGCTT
1	2446466	seq-rs8296	TCTCACAAAGCCCGGAGAACTTTGAAGTGGTGAATCATGCTTTGATCTCTTTTAAACTT[A/G]GAGATGCAGAAAAACACCAATTCTGGACTTATGCTACTTCAACACTAATC
1	2463443	seq-rs2605	CTAAATACATACAACATCACAAAAGAGAGAAGTAAAACTCACAATCCAGATCTTATGTCT[T/C]CACACACACACATACATATAATCGTTCAACTCTTATAGTTCAAGCCAATGACAGTGAGGT
1	2477775	seq-rs8295	AACTACAGCTGGAAGCTAAGCAATCTACCCTCCCAATTCTCTTTGGTCATCCACTACC[T/C]AGCACTTGTAGCTAGTTGCAATTGGAACCTGAATCTGCCTTGTGACAA
1	2483156	seq-rs8293	AATGGATGTAATCAAATCTCAGCAAATATCTTCGAGGCCGATTGAGAAGGTAATTGTTCA[T/C]CCGCTTGTGCTTTTGAGCATCGTAGACCACTACAATAGAGTTGCAAGAGA
1	2542590	seq-rs8292	GGTTGTCAGGTAATTGCAAAACCTGAACTTGATGGCATTCGATTAGCTCTCCCTGTTGC[T/C]ACAAGAAACTTTGCTGTTGATGGTTATAAACCGAACCACATTAGAACTT
1	2702108	seq-rs8291	ACGCGATGACTTATTATACAAACTTGATTAATCATGTGAAAGGAGGGGCAGGAACACC[A/C]AAGAAACCAGGAAGGACTATAGAAACCTATTTATTCGCCATGTTTGATGA
1	2714114	seq-rs3736	TAGAGATTTAGCGAAAAAaTATGGATCGATTCTACACCTTCAACTAGGTGAAGTTTCTCT[A/G]GTTGTTGTTACTTCTCCTATCATGGCCAAACAAGTGTTAAAAACTCATGACCTCGCTTTT
1	2746777	seq-rs8290	CTTAACAACTAGTCGATGAGGCTTTTCAATCAATTCGACTTTTTCCAGCTGACTCCATG[A/C]AATCTCAACGTAAGCATTGGCGAAAATCGAACTCATCCTTTCTGTGTT
1	2766897	seq-rs458	ACTCATTTACTGCATCATATGGAAGCCTTTGAAAAGTTTTCATTCCCAACCAAATGATCA[A/C]TTGTCCATTCCACCTTAAAGGTACCTGCCGACCAACATCCCTAATGGACTTGATTTGTCC
1	2822823	seq-rs8289	AGACAACAACTCATTACCTTACAATCTAAGCAACTGTGTTTTGGATTTGGATGGCTC[T/G]GTGGTATCATGGAACCTGCAAAATGCTTGAAAGATCGTTTCGTATGGTTA
1	2823050	seq-rs8288	GAATGGAACTGTAGAACTCCATTATGGTATAACTAGTTGTGCAGTTATCCACTGTTTGT[A/G]TATTATTATCAGTAAACTTTGGATCAAGTGTAAATTATTTGCTATTTTA
1	2831111	seq-rs8287	GTCGCGTCACATCACAAAGAAAATGGATCAAACATAGACTATTTCCAGAACAGCAATGA[T/C]CGAGCTCAAATAATTTCGATTATAATGCACCTTTGAACCATATAATTA
1	3172702	seq-rs8283	AATCGACGTTGAGAAATGAACAGAGAAAAGGGAAAGTGCCGTTTAGAGTGAATATTA[A/G]AGCGCCGGTTAAGATTAAGATTGGGGCCGTTAAGACGTGGGAAGTTATC
1	3172927	seq-rs8281	ACGTCGTCGTCTAAGATCTCGCCGGAGTTTGACATTTCTGTCAGATCTGAAAATCCGAA[T/C]AACAAATTAGGGATTTACTACCGGAAAGGAAGTTCTGTTACAGTGGTT
1	3205721	seq-rs8279	ATGAGGAGATCGATGTGGATGAGCTGGAGAAGAGGATGTGGAGGGATAAGATGAAGCT[A/G]AAAAGGCTGAAAGAAATGAGCAAGGGCAAGGAAGGTGTTGATGCTGTCAA
1	3233738	seq-rs8278	TTGGCTATTAAGGATGAGGTTGAAGATCTCGAGAAGGCTGGCATTAATGTCATTCAGAT[T/C]GATGAAGCTGCTTTAAGAGAGGGTTTACCTCTTAGAAAATCCGAGGAAG
1	3337469	seq-rs8276	GAAGATTCTGCGCGAAATTCATGATCCATTATGCTTGTTCTACAGTGTTGCTCACTT[A/G]TTATTATTTTTCTTTATGTCATTCAACTTCCTATTGAATTCGCGAAGAGA
1	3339341	seq-rs8274	AAAGAAGGAAAAATGAGAGAGCATAGTTCCCCGATGAGGGGCAACCGACCGAAGATTGGT[A/G]CACAGAAAGCTAACGCTGAAGCACCACCAAAGGTCCCAAAACCAAGTTC
1	3398474	seq-rs457	AGCCCTTTCCGACCTATTTTGAAGGTCAAACGAGTCCTGAAGCGAGCATACCCCTGATTT[T/C]GACAATTTTCGAGTGCTAGCAAACAATTTTTTGTGGTGATCTGGATCCCGATGTCAAAAA
1	3620833	seq-rs3735	CTAATTAACAACTGTTCGAATCGTTACTCTAATAAATTTGTGATATTTAATTAAAGCTTT[T/C]GAAGAAAGATGATCACTTGATTACATTACATTGTGGCTTGAGTGGTGTTCCATGCTAGCA
1	3673099	seq-rs3734	AGAGCGTTGAAGTAGATATTTTAAAAATTAATGTGAGGCGGGCGAGTTGCGGATCTATGC[A/G]GTTTCAAATTTAATTTTAATTTTTTATCTCTTACAAAAGTGATAAAATACAAGCAATATC
1	3676870	seq-rs8273	TGTCTGGGATATTTGTTACAATGATACTATGCCCTTCGACAGAGCCCCTTGAAACATAA[T/C]GATTACAGTATCTTCTCAGAGATAACCAAGATGGCCTTCTGGTAAACTC
1	3842470	seq-rs8270	GTTATAAACTATAGAATTGTTGTAACACAACACTTTGGAGCCACAAGTAAGTTTCTTG[A/C]ATGTATTCAAGTTTGTGTACTTTTGTAAACTATAGAGTTTCTAAAGTAC
1	3842611	seq-rs8269	AGGAAGCACAGACGATTCTAAATAGTCCTCAACGCCAGCCAATCGAACAAGGATCGTCC[T/C]GAGTAAGTACATGTTTTTTCTAAGAAGGTTGTTATAACAACCTACTGT
1	4205429	seq-rs8268	ATTTTATTTATTTTTATCACATAGTAATAATCAACATCA[A/G]TTTGATCACCGGAGATGGCGAAGTACGAAGAGCCGGCGATCGGAATTCCTTACAACCCGT
1	4454250	seq-rs3733	TTCCACGTGATGCGTTCTTATTGGATTCAGTAGTCTTTTTGGGGCATGTAGTTTTGACGA[A/G]AGGGGTAATGGTAGATCTCCAAAAGATTAAAGCGGATAAGAATTGGGTCCGACCTAACTT
1	4572620	seq-rs8267	TGGATCACGCACTATAGAGCCTATTATGGGATGCCTATTCCAACAAGATTTTCTTCATA[T/C]CCGGAGCACAAAATTGAGACCTCTAGTTATATGTTGGGTAACTTTCAAA
1	5346941	seq-rs8266	TGCTTCACTATATTTTACCACTGACCCTGTTAAAGTGGAGGCAGCTGCTGGTAAATATGG[A/G]TCTTATTCGGTGCCAGTAGAAGAGCATCATGTGGAGGCTGTGCCTGTTGA
1	5469544	seq-rs4825	ACCAACGCTTGTCAGACAGAGCCTGCCATGAGGGGGCTCTGGTAGGCGCGGCGCCCCAGG[A/G]GTTGTCTGACGGGATTCCCGACTTTTCTTCTTCGATTTTCAACTCTAAACCTTCTAAACT
1	5890448	seq-rs4824	CGACGGTAGTAGCTAGCTAAACCAATAAAGCTCCTTACCTCTGTAACATTAGTAGGTCTT[A/G]CCCAGCTCTTCACTGCTTCAATCTTGGAAGGATCCTCCATCACTCCATCCTTAGAAACTA
1	7044030	seq-rs2603	TTGCATGTCCTTCTTTGTATCCTAAGTAGCTTCCTCAATTGGACGATGTTTCCATTGAAC[T/C]TTCACGAACTTATTCTTCTTGGTCCCCAGCATTCGAACATCACGATCAACAATTGCAATC
1	7240597	seq-rs4492	TAAGTCCATCCACGAAGTCTTATCCACGAGTCGTGGGTCAAGCCATGAGTCGTAGTAAGG[A/C]TCGTAGAGAGGTTACATACATTAGTCAAAACATGGACCACGATAGGACCTGCGGACCGTA
1	7306512	seq-rs2602	TGCCTGGCTCCACATCAATACAAAAATTAATATCACGATCTGGGGGAAGACCTGGCAAAT[T/C]GGTCGCGAATATCTCTGAAAATTCACTCACCACTGGAATAGTCTCAAGCATAGGAGTCTC
1	7745816	seq-rs4823	GTATAGTTTATCCTTTGAAGAGATTTCAGTCCAAATTTTAGATCGTCAAGTTCACAAGCT[T/C]AGAACTAAGGAAATTGCATTAGTCAAGGTCCTTTGGAGGAACCAATTCATTGAAGAAGCG
1	8499882	seq-rs4822	CTTAAGGAACTAAAGCTATCTACTCTGGCGAAGATTCAACTCTTCTGGGTGAACACACAC[T/C]GAAGATTCTTATGGTCAGTGAACACATCTATGTGAACACCATACAAGTAGTGTCTCCAGA
1	9168919	seq-rs2601	TTCGCTATCCTACATGCTCAGTACCTTCAAGTACTGAGGCATACATGCGCTACATCTTAT[T/C]GTGATGTAGGTTCGGGTTCTCAACATCCAGATCGCGCTTAGATTGATTTTCTGACCTCTA
1	10419491	seq-rs5728	CCGGTACCGATCAACATGCTGGTCAACAGGTTCTGGTCCAGTTCGGTACCGGTTCGTTCT[T/G]GTCAGGTAAACCGGTTCCGGTCCGTTAACCAGTCTTCATTCCAACCGCTAAGATTTTGGA
1	12386619	seq-rs4967	CTCAAGATGATCTGTAGTTATCAAATCTTCGATTGATAATGGAGCAGAGGGTGTGGGCTT[T/C]ATAGATAACTATAACTTAGGACTAACAGTCCGTCGTCTTCCCGACGCCCCATCGCTGGGT
1	13554892	seq-rs4966	AGAATTCTTTAAGATTAATCCTAGCTCACACTATATAAAGGATATTATATCCCTTAGAGA[T/G]GGATCTCAAAAATTTCATAAATTCATGGAACATTTACAAAGTGATCAAGATGTGGGTGGA
1	13935076	seq-rs4607	TCAGCTTCATCTCCTCTAAAGAATATCGATCAGGAATGACTTCGACGTTATATGCAAAAC[T/C]GATCGATAAAATCCTTTGATAGAACGTTCCAGCTGGGTTATTGCCTGGTTTCATGCGAGG
1	14176060	seq-rs4965	ATTCATGATCACTGCCGCTAGTGCTTCTACACCCAGACGCTCTTCTATTTGTACCTCAGA[T/G]GACTTTTCAACCCTATAAGATATGACAGATACTGATTGGAGTTCACCACTCTGGCTCATG
1	14302572	seq-rs4964	AGCATGCATCGGTTATTAGTAGCATTGGTAGGGTATATTGGGTCCTCTCGATGGGGCGTA[T/C]ACATCAGACTCCACATTTGGCTCATGTGGTTTTATTATTGGTTATTAGTAGCTTTCATAA
1	15326944	seq-rs4963	AACGGTGATTCATCGAGTAGTTCCTTGCTCACGACTAGTCTCGTCAAGTGGTTCGCCAAA[A/G]AACTTTATTTTAAATTTATAAATACTAGTCGTATGTATTATTTTTAGAGATCCAAACATT
1	15441702	seq-rs2941	TTACCCCAATTGGGGAATCGTATATGAGTTTGTTACAGAAATTGATACAATTGAGACTGG[T/C]TGAACCTGTCAATCCGTATGTTGTCAATCCAAATGCAAGAGGTTTTGATCTGACTGTTAT
1	16438655	seq-rs4961	AAAAATATTGTATTATAACATAGAGTTCAATTGTCCTAGGGTGTCTATGAAGCCTTATCA[A/G]GTAGGATCTTTTTTATGGTTGTGAGGGGCCCCTTTCTATAAATAAGAGACTATAGACAAT
1	16594211	seq-rs6531	GCATTATCAACTTCTTGAGCGGCAACGCCTCTATCTTGAAGTTGAAACGTTTAATCATC[T/C]TTAGTTGTGTGCAGTCAAGTAGGGAATAAAATAAATAAGTTGGAGACTTA
1	16727770	seq-rs4960	GAAAACACTATCGAAAATCCAAAGACGATGGCTGATCAACAAATGAAACTCCAACCGGTA[T/G]ATATTTATCAACATGTAGATGCCAAGAAAAAGAATAACCTAGAGTCACTAATTAAGAGAA
1	19685716	seq-rs6087	CATGGTCGATCAAAATCAAAGAATCGAGAAAAATCACTGAACAGATCAAACGTGACTTGT[T/G]GGAACTGTGGAGAAAAAGCGTTTGAACGAACTTTACAAAGCCAAAGAAGAAACAGAATCA
1	20697886	seq-rs3226	TACATGCTCAGTACCTTTCAAGTACAAACACATATGTGCACTTCATCTTCTCGTGATGTA[A/G]GTTCAGGTTCTCATCATTCAAAACACGCATAGATCTATTTCCTTATCTCCAATTCAGTAG
1	21036884	seq-rs3227	CCTCAACGTTTCGTGAGTTTTTGAGGATGAATCCACGCAGCTTCACAAGTTCATGTATCA[T/C]AGAGGATCCAAAGAACTTTGTAGAAGTACTTCAGAAATTTTTtGTCATATTACATGTTGT
1	22213048	seq-rs5287	AAAATGTATCTTTGTCCTCTCGTGTGAGTTCCTTCCACATGCTTGGAAGTGAAATAAAAT[T/G]TCGAGCAATTAACCCCAACTCATTGGATAATTTTGCTGATTGATCTTGTTTAGTTGGCCT
1	22424804	seq-rs5288	ATAAGTAGTTTGAAACACCTCATTTTTGAGGTTAGACTCCGGATAGTTAGACACCATATA[A/G]TTATACTTTGGATCATTGTTAGAATCTTAGATTGTTAGACTTTTGATTATCATTTGACTT
1	24540488	seq-rs6089	GTCGTCTCATTGACGGACCGAAGATGCTGACTGTAGGTTGAATGTTCGATTATCTGGAAG[T/C]AACTAGGGGAATTTTCACCAAGTGTGGGGATACGGAAGGATCCACTGTCCGTAGACTAAT
1	24659032	seq-rs5289	CCCGAACGATCACAAGTAGAAAAACAAGGGCGAACAGGAGTACCTGAATATGTAAATAGA[T/C]GTCGGTATCTTTCTTGCATGTCAGCCTCTTTCTCCCAAGTGGCTTCTTCGACGGGTCGAT
1	24764532	seq-rs4690	AGAGAGGGTGAGGAAGGGAGAAATGAACAAGTGCAGAACGAGGAATTACCACCCCAACCT[A/C]CCCCAGAGATGATTAATCAGGTTCTTGATTATCTTAGCGGGTTATCGGATCAAGGCCAGA
1	25217458	seq-rs3228	CATGACCCCTACTTTGTGCTGCTCAGGAGAACGACCTCTAGCCCGGGCCCTAATCCTTAC[A/C]CAAATTGGGATCTCAAAAGATGTCCCATAGACTGCCTGTGCCTACCACCAGAAATAAAAT
1	25713852	seq-rs5290	AAAGTATAAACTTTTAAGCTCTAGCAATCACATGACTGTAAATCCGGACTATTACTTTGA[T/C]TGAGTATAGGACTATGCACTAAGGATCGACAAGAAAACTCATGTGGATCACGTCATGACA
1	25806264	seq-rs5291	TTCTATGTCCTCCATGGCTGGGACCTTCCTGATCTTGAGGCCTAGGCCTCCTAATATCAC[A/G]AACATCTCTCCTCTTGTGTCTATCCTCTACCTACTGGACATGCACCATTAGCCTAGAAAG
1	25944472	seq-rs5292	TCCACTAGGTTGAGGATGTTCTATACGACTATTTATTCTTTTATTTTTTtAAAAATTGAT[A/C]TGATATTATGTTGCCGGTATAGACAGAAATTCGGCAGACTATAGGATAGTTCTAGCAGTG
1	26137618	seq-rs5293	CTTATGCTTCAAGAACTTAATCAACATATCATGATTATTACCGGTCATAATGGGACCCAA[T/C]AAAGCACAGACGAAAGCATATAAAGATAGATTTTAACGCGTCTTGTGTGTGGTGTGAGCT
1	26340448	seq-rs3229	GTGGGTTCATCCATGCGCCAACAATGTTTTtATTAGGCCGATTAAAGTTTTGAATGTTAT[T/G]AAGTTGAGTTTTTGAAAAAAAACATTGTTGAAAGTTTCGTTGAGTTCTTGCTGGTTGTAT
1	26530896	seq-rs5294	CTTGGGTTATGATCGGGAATGAGTTGGACTTTTTGTGAACAAATACCGTGTGGAATACCA[A/C]TAATGTCCGCAATAGTACTAATATAGAGTGTTAAAAAAAGTGATACATGTCTTAATTATA
1	26969148	seq-rs6090	AAATTTGTATCCAATCTTCTTCCTTCTTCTATCCGCGAATGATTAACACTCAATTAAACG[A/G]CACAAGGCATGTATCTCTCGTAAATGAGACCACTGAGGAATCCGCAAGAAGAGGTTGTGG
1	27062812	seq-rs3230	AACTCTTTAATATTGGGTAATGGGACTAATTTTCTGATCTTCATGATGAATCTGCAGGAT[T/G]AACCATCACGGCTACGATGGTCCGTCACGCACTCCATAACCCCACACTTGGTTAGACTTC
1	27202466	seq-rs5295	TCATCACAGGCACAATGGTCCATCGAGGGTCTCCGTTCCATCACAGGCACTACGGTTCGT[A/C]ACGCACTTCGTAGCCCCACACTTGGCCAGACATCCCCATCTTCCTTCAGCCGTTTCACCA
1	27248984	seq-rs5296	AGATCTAGTAGAGTTAGAATTGGTATACTTTGATGTCATTCTAGGCATGGATTGGTTACA[A/G]TCATGTGATGCCTCTGTCGATTGAAGAACTAGGGTTGTTCTTTTTCAGTTTCTAGACGAA
1	27280162	seq-rs5297	TAGGAGCCTTTTTTCATAAGTAGTAGAGACCTCTTCTAGGGATATGAAGCATGTACTTAA[A/G]GACTTGTAAATCAGCATTTACTCTTAGGCATTAGAGTGGTATAAATAGTAGGATCATTTA
1	28945212	seq-rs5298	TGAAAGCCCTACATGGCTGGAACTAAACTTTCCTAGCTCAACCAACTCCGAAAATTAGTT[A/G]GCTTGGTTGTCGTAAGGGTTCAGAGGTATGGTTCTACGCGCATCAATCCTTGTGAACCCG
1	28963620	seq-rs5299	CACGGTAGAGCAGGCCCAAAAGTCTAATCCGTGTACACTTGAGCCTACTAACACCACTCC[A/G]GTCGAGTCTATCCTGGGTGGTAGCACTGCTCTGAGATCCTCCCGCTCTATCCCATATGCT
1	29134366	seq-rs5300	TCGCGATTGCTGTCAACAAAGCAGGTCTCAGGGTAAACCTATGCAACTGTAACTCTTTCA[A/C]ACTAGTAGGGCAGTTATATTTATTGGGATTTGAATTTTTTtCAAACACGGAACAAGCCAG
1	29523156	seq-rs4691	TGCTTCAGTCCACAAGAGCGGATTCGCCGTTTTGTGAAAGGATTGAGATCAGATTTGCAG[A/C]TCCCAGCCTTACAGGTAGCTGTTGCAGCAAAATCCTTTCAGGGAGTGGTTGACTTTGTGA
1	29859392	seq-rs4692	CCTGTCTTGTTTCTTTGGCTGGGTATGACACTTGGGTAGACTTAATCATTCTGGGAATGG[T/G]GGACTTTGATGTTATCTTGGGTATGGATTGGCTTTCTCCTTATCATGTTGTCCTTGATTA
1	31385088	seq-rs3232	TTCTTCACTTCTCTACAAATTTACACCCGCAGACCGACGGCCAGATCGTACGCGTCAACG[T/C]CCTACTTGAGTGCTATCTCAGGCACCAGTTTTGACCTCATAAGAAGGATTTGGGAAAAAC
1	31856092	seq-rs5302	CAAAAAATTTGGGATAATACTCAATTACCCCCTAGCCTATACCAAAAATACCTGAGACAC[A/C]CCTTGCATTTGATAAGGTCCTATTACCTCCCAATTTTTTtAAAATTGTATACCATTTTCA
1	32324192	seq-rs717	TCCTAGTTCTACAATTGACTGAGGCATAACAGGAATGTAACAAATAATTGCCTAGAATGA[A/C]ATCAATGTATACCATTTTTAACTCTACAAGATCTTCTAAGATGACTTTTTTAGAGACTGT
1	32938736	seq-rs124	TCGAGTTTTTCTTGAATCAAATAACTTTCCCTTGCCAATAACCAAGTGAAGCATGCAACT[T/G]TAGTGGTATCTTCACCTCCCACATGTGCTTCAATGACAATTGGTGCAACTTTTGATTGCC
1	33984668	seq-rs6161	TGCATCAAAAGGTGCCATACCAATACTGGTATGGTACCTATTGTTGTCACATCCCGAAAC[T/C]ACACCCTAGAGGATAGGGGAAATCTCGGATCAAAACCGGCATACTTGACCTCTCGAAGGA
1	34733376	seq-rs6162	TTTCCTTCATACTTGAAAAATTTCACAACAATATCACATAACTCAATTGTCATGATCGGG[T/G]AGCACCCCCTAGATTCACTGACGTCGTCATGCTATGAGAGGAATAAGACTAGCCTCTTAG
1	34997180	seq-rs5324	ATAAATATATATAAAAACATCCTCCTAAGACTCCCCACAAGGCTCTCTAGTGCAATGCTT[T/C]GGTAGAGTCTCATACCCCTACCTAGACTAAGCTAGACCCCTTAGGTTATCCTACTTAAAG
1	35018008	seq-rs3264	GCGTACGAGGCTAAGTTCCATGCATTATTCAGGTATGCCAGCCAGCTATGTTTCAATCCA[T/C]AAGAGCGGATAAGCCGTTTTGTGAAGGGGTTGAGATCAGAGTTGCGAATTTTAGCCATAC
1	35459924	seq-rs5325	TTGTTCTTGAAGTTTTAGTGTCATTCGAGGACGAATGTTATTCTAAATGAGGGAGAATGT[T/C]ACGCCCCAAAATGAACTAAGGTGAACTAGATCCTAATGAGTGTTTATTTATATAGTTTTG
1	37228736	seq-rs2344	GAAATTCAAAATTAAATGGGTTAAAAGACTGTTTCTGGAAAATCGGCTCGTCCAAACAGC[A/C]TTTAGGCTGTTTGTTCGCATAGATCTTCAAATAACGACTAAATTGAGAAAAAAATTCGCC
1	37418100	seq-rs5368	CTGCTTAGACAGCCCAAAGCGGCGGAAGTGATCGACGCCCAATGGGCTAGTTGACGCCCT[T/G]TCGATGGGGTGTCGTAGGCCATTACTTAGGTGGGGGAGAAGAGAGTCCAAAGACCAGTCA
1	38191320	seq-rs4437	CGTTTCCGGAATCTGCAAAATCGAGCAATATGCCCACTCTTGCCACAAACAAAGCATGAC[A/C]CCTTTTCTTGAACTTGTTGATTTTGTGCTTGGTGATTTTCACCATTATTTTTCTTGGGAG
1	38265088	seq-rs4736	TTAAATAAATAAAACTAGTCCATGCCGGAACTTCAAGGCATCAGGACATGAAGAAGAAGA[T/G]CCAGTCCAAGCTAGAAGCATTAGCTCACCCTGAAATCTGGTATGACGAAGACTGGCTAGA
1	38411920	seq-rs2333	CATCACAGAAAGAGGGAATACTCTCAACCCGATGATGTTCATGTCTAAGTCTGTCCTCCC[A/C]ACACAATCTTGCACACTGACCTCAGTTTGACTATGTGAGCATGGGGATCCTCAGATGGTA
1	38589288	seq-rs4737	ATTCATAGATGAGGTACTCAAGGTTATTATTCTATAGGAGTGACCACTAGAGAGAAAGCG[A/G]AACTAGTTGCTTACCAACTTCAAATTGGGGCACAAGTATGGTGGAATAATTGAGGGATGA
1	39174584	seq-rs5369	TTTTTAAGCGATCCCAGCAAAAGGCCTCTTGAAGGTATCGGTACATCTTGGTGGCACCCG[A/G]ATGAATAGAATATCGGAAACCATGAGTGTCACATTTGGGAAGTACCCCCTAGACGAACCA
1	39219544	seq-rs4438	TGTTTTTCTTTGTTAATTGTGGAGTGCAGCAAACGTGCCATCGTCTTCAACTCAACAGCA[A/C]CTCTAGCCAGTCTTCATCACACTAGATTTCAGGGTGAGCTAATGCTTCTAGCTTGGACTG
1	40365460	seq-rs4611	TAAGGGTCATTTAGGAGGACCTATCAAAATAGCCAAAAAGTGGTCAAAAGACAGTGCCCA[A/C]CTACGGAAGTCAAGAGACGAGCTGTCATCCTGTTGATAGTGAGTTGATGGCTCCGTAGAA
1	40697804	seq-rs2960	CAAAGTTAATAGGACCACCCTTCAATGGCCTATTATCCCTCCATTGCTTATATTATGTTT[T/G]ACCCACGACCTTGAGTTGATAGGTGGCCAACTCGTCCTTCTCACTTGTGGTCAATCCCAT
1	41575356	seq-rs5730	AGTTGCTCTCAGTATCCAATTTTTTCAGAGTCTAAGTGTTTTGGAACGAGATACCCTCGA[T/C]GGTCCGTCGTGCCCATCACGGTCCGTCATGTGATCCGTCGACTCAGACTGTTATTACCAG
1	41648392	seq-rs4970	AGCTAGCTCCGCAGGCAGCCCAAACTCATAGGCCACCTCACCCACACGCTGTAGGATCTC[A/G]TATGGCCCAACATACCTTGGACTTAACTTCCCATCCTGCCAAACCTCATCACCCCCTTCA
1	42533184	seq-rs2961	CAGAAGAACTTGCAGAAGAAGGGACATGGCCGTGCTTCTATTCCTAAGTTGAAAAAGATC[A/C]ATTTGTCTCACTGGACAAAGAATTCTCTTATCACTCTTTTAAATGCTTACTGGGAACTCC
1	42612332	seq-rs5731	TCCATGCCGTAACTTCAAGGCATTAAGACATGAAGAGGAGGATCCAGTCCAAGGTAGAAG[A/C]ATTAGCTCACCCTGATATCCAGAGTAATTGAAGACTGGCTAGAATTACGGTTGTGTTGAA
1	42680184	seq-rs3957	TCATACCAACCCTATCAATGTTAACATAAGGTATACTTCAATACAACTTCTTCAATTAAT[A/C]CCAAGTAATCATAATTGAATTAAAGAATTAAGATCACAAGACTTGACCCAATATCCTTCT
1	43154616	seq-rs4971	CCTTCATCAAGATAGTATGCCTCGATCACTTCATTTGCCTATTCAGTATGACCAAAATAG[T/G]GTTTAATTCGTTCTCCATTAACCTTAATCTGCACTCCCTCCTTGGATTTTAACTCAACTG
1	43590304	seq-rs130	ATTAGGTTCATTAGATTGAATATATTAACATCTTTCAAAATTCATTATCTTTATTCCCCT[A/C]GTGTCGGTACGTGACACTCCGCTCTTCAATATACTATCCTGGTGCCGGAACGTGACACTC
1	44646576	seq-rs5957	TATGTTAGGCCATATGAGGTCCTACAACGTGTGGGTAAGGCGGCCTATGAATTTGCTTTT[A/C]TTGTGGAGCTAAGTTTTGTTTATCATGTGTTTTATGTATCAATGTTGAAGAAGTTCCTGG
1	45431048	seq-rs4943	AGCAACATTTGAGTCATATGTTGCAACAATTGATCCATATATCGCAATATTCGTCGATCA[T/C]GACATGTGGCACATGTTTCTACAAACAAATCAGCTGTAGCAACATTTGAGTCATATATTG
1	45490604	seq-rs4942	AAAAGAAGAGTGTACTGCCTGGAGAAAGCCACATGAAATACTTTCAAAGTATACAGAAAA[T/G]CAAAGGGTTTCAAAAGAGAGATCTGGTCCCACAAAACAATTCTCAACCAAAAGGTTTTCA
1	45935200	seq-rs4940	ATTTGTCGTATGATATGTGATTAGATTGAAACTAGGATGATATGATCATTATGATGCCTT[A/G]ACTTGAATAGGATGGTTGTGATGTCTTTATAGGGGTATTTTCATGCAAGTTTGAATGTGA
1	45955592	seq-rs5722	GTTATGTCTGGAGTATAGATCCCAGACGAGACCGATGTCATTGACCTCTCAGAGGTCGCA[A/G]ACAATCCTACACACGTCATCGTTACTTCACCTAGGTTAATTTTTACAGAAAATTTGATTT
1	47599732	seq-rs9147	GCCCTGCTTGGGGTGGTGCTAAGGTTGCGAAAGGCTCTGCATCTCTTCGAGATATACAGG[A/G]TGAGCAGAGGAAAGTAATCGATACAAAGCTGTTGAAACTCAGAGACCC
1	47805544	seq-rs4912	CACCATCCATAGCGCCTCAAACCATCCTCTTAACTTTGGAGGCTGGCTCCCTGTGACACC[T/C]TTAACTCCACGGTCGCCTGCTCGATCCAGTTTGTCTTCGGTTGCTTTATTTTAGTTTGTT
1	48059644	seq-rs4913	ACTAAGGTAATAACTGAAGAAACCGACCATACAATCCCTTTAATACACACCTAAGCGATC[T/C]TCACGACGACCGATGATAAGCTTACTTCACAAGGGTAACAAGCCCACACTAACCATCAAA
1	48091088	seq-rs2847	GCCTAAATTCCCTTGTGAGATACATAGGCAGCCTCTCCAGGAATGGCCCCTATCTTTAAA[A/C]TTTTTCATTGTCTCCTTCATGTTTCGAGAAGATACAAAGACTAGATCAACAGACGTCAAA
1	48444552	seq-rs4915	CAAGCTGGTGGGTCCAATTAACCGGAACCCACGTCCTCTACAATCTGGACACCCTCAGTA[A/G]TGTCGTTAGCAACAACCGCACTATCAGTAGTGCCTCCTGCTATCTCCACAGTACGGGAGA
1	49321440	seq-rs4916	tGCAGGATCCAACAGCCACATGAACAACCCGGTGAGCTGCCAGGAAACAAGTAACAACCA[A/G]CAGCCATGGTGAGCAGCAGCCAGGCGGCGCCTCCCCTTCCTCCCTCTCCCGTCATTCTCC
1	51472136	seq-rs4917	AGTATCCAACGCTGCTTTATTATTATCATCATGTCCCCGATAAAAGTATTCCTTCAGTGA[T/C]TCATCATCTATACAGTGATTTGGGACACTTTTGAAGAACGAGGTCAATCTATCACAAGAA
1	52902144	seq-rs4918	AATCAAAATCTATCGAGGGCACGCTGAAACAACGAAGGAAGTGATCTAGGCATACCATCT[T/C]GATGAAGTCTAAGTATGCAAGAGTCCTCCGTCATGACGGAACGTAAAATCAAGCACTGAT
1	54782032	seq-rs9148	AATTTATAGCATCTCTGATGAATTTAAAGTGGATCAAAGCAGGAGTATTGTGAAATTGAC[A/C]AGGTTTTTGTCTTGCGATTTCTCTGATAGTTTGTTCATCTTCTATAACAG
1	54827720	seq-rs4919	CTTGTTTACTTGATTATGTGCGGTTATGGGGCTTCAAAAGAGCATTGCACTTGTAGTCTT[A/G]GGATGGGATCATTTGTAAGTGTTGTTTGTTATGTTGATATGAACTATTGAACATGAAATT
1	54956020	seq-rs4920	GTTAGCTTAAAAAAATGCAATAAAATGGGAGACAGTGTCTTTTTACCACGTTGACACTTC[A/G]TTGTTATCCTCCATATTCGCCGTCGACTCGATCGGTCCGACGTCCAGCAAATAAAGATTA
1	55293396	seq-rs4921	GCAAGGGAGGTTGTGGGTTTGAACTTCCACAGCCCCCTTATTTTTTTTTtCTAATTTGCT[T/C]GCTGCCTCAGCCCTTGAAGTCGTGAGATCGATTCCTACGCCACGCGTTTTATTTCTTCTT
1	57957592	seq-rs4922	GGATCAAGTAAGGTATATACATCAATAGAGAAAGACTTTCAACATACCGGTCACCACGTC[A/G]GGAGAAGTCTCTTGCTCACCCCTAGAGCGGGGAGCATAGAAGCGATTTTTCTTTGGAGCC
1	58265360	seq-rs4923	TCGGATAGAGCCTTGGATCCAAAAAATGTAAGTGTGGACTCATGACTCAAACGATGGAGC[T/G]TGAGTCAGTCAACGGGGCGTCATTCGGTCCTTGTAGTTTGCATGTTGTTTTGACATCTTT
1	58722896	seq-rs4924	GAACGCCCAAAATGTCCCAAGTCCTTCTATAGCTCCACCCCTCCCAAAAAGAGCCACCTT[T/C]CAAGTTCTCGTCCTACCGAGCACGAGGTGCACGGTTTTGAGTTGGATCACTATGAAGAAT
1	58789800	seq-rs9149	AGCTTGACAGGATTTATATTTTATTTCCTTGTCATGGCAATAACTTCAGTTGCACTCAC[A/G]GCAAAGGCCAAGTTTTCAATCCACTCCTACTTTGACAGCTGGAACAGAGT
1	59335576	seq-rs2850	TCATTGTTGCATAGCTTAGGTCGGGGCATGAGTGCCCGATCATGAGACTACCTATTAAAC[A/G]TCTAAAGTCCCGCTCTGACACCCCGACGAGTCATCTACTTAAAAGGACCCTCTCTACAGT
1	59567328	seq-rs4562	TTGTTGGTTCAAGGCTAGAAATGTGAAACCTTTGGAGGTTTATTTAGTGAAGGATGCTCA[A/C]GATAAGTTTAGGGGTATTCAATCTAAGCTTTTAGCAGCCCAGAGTAGACAAATGAAGTAT
1	60364904	seq-rs9150	TTTCGTCTACCAGCCGGTTACCCAGGAAGCCGAGATTGGGGATTTTGAAGCTGAAAACAA[A/G]AATTTGCCGGCTTTTTCAGAAAAAGGCTAGAGTTTTAGGACGGCTTGT
1	61092032	seq-rs5721	AATCTCCTTCAACTTTTCTCTGTTAATTTTTtGTTCATCGATCAGTGCACTTTCAATCTC[T/C]ATAGTCTACATTCTTCATCCTTGTGACCTTGATTTTTACATGTTTTGCAGTACGTGTGCA
1	61767268	seq-rs6230	TCAGATTTAGAGCCCTATATCGGTTTGCATTATCCTGCTACAGATATTCCTCAAGCTTCA[T/C]GGTTTTTGTTTAAGCAGAACAGGGTGAGAATGATTGTGGACTGCCATGCT
1	61942256	seq-rs4585	TGGTGCTTCCTCATTGCGTACCTCGATTACCTTATCCTCAATTAACTTCTCAATGACTCT[T/G]TTTAGGGTCCAACAATTCTCTATGCTATGACCTGGAGCGTTGACGTGATACTCGCATATA
1	62650964	seq-rs4935	GACTCTTGAGGACTTGACCCTTGAGAAGACTGAACCATTCGTAAGAATTTGGAGGTTCGC[T/C]AGCGGGCTGAGTTTTAGATGCAGAAGTCCATCACTTCCTTGGAGTATCGGCTCATGGAGA
1	62931712	seq-rs4584	TTAAGATAGTGACACCATATTTTCAAAGTGAACACTACAAAACCAAACTCTAGATCATGG[T/C]ATGGGTAATTGTTCTCGTGAATCTTAAGTTGTCTGGAGGCATAAGTTATTACTTTTCCAT
1	64461776	seq-rs5196	AAAGGGCATTTCAGACTAGATATGGTCACTATGAGTTCTTAGTAATGTCCTTTTGTTTCA[T/C]TAATTCCCCGACGGTATTTATGGATCTCATGAATAGAATGTTTTGAAGTTACCTAGATTC
1	65579244	seq-rs5195	AAATTGCATACTCATACATTCAATGTACTGACACCAGTTGACCTGCATTGTCTTATGATG[T/C]AGACGCCAGTAGCCAGGATCAACACGCAAGTCTTCATTGATCCAATTCGACCTCCAGTGT
1	67512672	seq-rs7528	GGCCAGATGAAAGGCCGCCGGAAAATATCGCCGTCGTTGAGAGGTTCCCGGCGCCGGA[T/G]CAAAAGGCCGGCGGCGGTGGAGGAGCTAAGAAAAAGAAGAAAAAGAAAAG
1	67928128	seq-rs5193	CTCAGCTAGTTAGAGAAAAATGATTTTTGGGTCAACTTCAAACGGTCATATCTTTTAGCA[T/C]AGAATGAATTTGGTGATCCATGACCTATCAAATTAAAGATAATTTATTCCTCTTTAAAAA
1	68056504	seq-rs5192	TATTTGGTTGTTTACGTTGATGATATTATTATCACCGATAATGATCAAGATGGTATCACC[A/G]ATTTGAAGCAACATCTCTTTAAGCACTTCCAGACTAAAGACCTTGGGAGATTGAAGTATT
1	69096512	seq-rs7525	CCACCATCTTTCTGGCTATGTTAGAACTCTTGATTCTTTGACAAGTATTGTATTTTGGG[A/G]GGAAATTCATTAAACAGAGATGTATACATTGCTTCATCATTGTAAAA
1	69227784	seq-rs2048	CATGTAATTCACAGTATTTTATAGTGTCTTTCTCCCCTTTCCCAGATCTCGCGCGCCACT[A/C]TCCCAGATATCATTCGTTACTCTCACTCGCCTCTCTCACTTTATACAAACACAAATGTAT
1	69430752	seq-rs2047	TTTAAGGGTGTCTAAAATTGAGCTGATCAATAAATTGAATTGGAAAAAATGTTCGATTGG[T/G]TTATAATGTTAGCTGAAAGCTGAAAGCTGCAGATATAGACCTCGTAAGCTGGAGTTTGCA
1	69684232	seq-rs7523	AAAGAAAATAAAGAAACGATAACGAACTGAAATTTCAACCAACCAGTGGTGGCGAGTATG[A/G]TACTTACCAATTCACTCTCCTCTTCTACTTTTCTCCGATTCAATAACCT
1	70557816	seq-rs9137	GTGGATCTGGCCGTGGTGTGAATAGACCTGTAGGGCGTGATAGTGGTCCAGGTGCAGGGA[A/G]GGGAAAGGGGGTTGGCTAAACCTCAGTCCAGAAAAGGCTTTCCACCATCA
1	71771600	seq-rs6211	GAAGAAGCGTTTTCATAGTCTTCATTTGTACAGGCAGATCATACAAATGGACGTAGTTT[T/G]GACAGAAATTGAATTATTTAGTTTCTTTTTGGGGCTACTTCTAATCTACG
1	72058344	seq-rs6213	CTGGTGCTTTGTTTCTCCATATTTGTCTCCATGGCTATGTTTCTTTTTAGTCAATAGAA[T/G]AGATCAAACTCTTGCTGTAAGAGTTAACAGTGAAAGATTCAGTTCTTTGT
1	72403288	seq-rs4581	CACCAATAGTATTATATGTTTATGCTAGATGTAGCTCAAATATACATGATATAATAACCT[A/C]AGAGGTAAAATATTACACGAGTACATCAAGCTACACTGATCATTGGAAGGCCTACCAGAC
1	72434776	seq-rs6214	GTTTGACAAAACTTAAAATTGCATGTAACTTTTACCAAAATGACGGTCTGCAGTCACA[A/G]AATATAGGTGTGATCTCCATTGCTCGGGGTCCCCCTTTGTGGCATTCTT
1	72481888	seq-rs4582	GTGATCTTCTATTTTGTCCTTGCCCTTAGCAGTTGATTCAAACGAATGCACATATGGAGA[T/C]TGCAAAACCTTAGAAGGTACCCTGTTACGCTTAGCAGGAGTTTTAGTATCAACATCACTG
1	72654904	seq-rs6215	ATCAGGTCCAATGGCATAAACACATAGTTGAGTCGTGGTGACAGAGCCTCTTGTCTCTC[A/G]ACTTTCTGCAGATCCCTGGTTATCATGCCAGGAAATGGAACTCTTCCAT
1	72831696	seq-rs6216	TGTTGCTATGCCAAAACAACGTGACCAGAAAGAGAGGCCAGCATGCATACCTGAGGCA[T/G]TGTTGGAAGCCAGAGCGAAGCAGGCTGAGGCAGATGCTGAGAAACAGAA
1	74239808	seq-rs3990	AAAAaaGACCTAGGAACGAGCAGGGAGGATTGGTTTCCCTATCGCCCCCACACTTATCAT[A/G]ACAACATCACCGATCTTTGGCGCTTATGGGGGGCCCTATTACTAAAATTAAAAAATAGCT
1	74315112	seq-rs6666	TGTTGATTCGGTTTTTTATTCTACAAGGAAGGTTGGATCAGAAGCACTTGATATTATATT[T/C]GATGAACATGCCCCAAAAGTGGCATTGCCTCAAAGTCTAATGGTGCCAAT
1	75885096	seq-rs6219	CATTCATTCCTCTGTTGTGGAGTTCATTTCTAAGAAGCCCTCTGGTGAGCATGTTAGGTC[A/G]TTCCTATGTTTTTCTCCAGAAAAATTGACACTCCCCCAACTGTCAGTGC
1	76168032	seq-rs8505	GATGCCTCTGAGAGTTGCGCCTGCACGGATTGCTTGTCTTGACTTCAATCTTCAAAAGA[A/C]AAAAATGCAGATGGGTGTTCAAGTGTTGGTAACTGATCCTCGAGAGCT
1	76672800	seq-rs5593	GACGTCAACCATGCATCCATAATGCTGGAGCTTAGGTTCCATATGATGTGCCCTTCTCAT[A/G]ATCTCAAAACAGATCATGCCTTCCTTAACCAGTCCAGAATGACCACAAGCATTCAAAACC
1	76987488	seq-rs8506	TGGAAGGGCAAAGTGAGGTAACAAGAATGGCTGAAAACTACGAGGGAAATAACAGTGT[T/C]GGTAGAAGGAGTAGAGAAGAAGAACCAGACAGCAGATCTGGAAGTGATA
1	77111080	seq-rs8507	TGATAGTTCTGAAATTTCATTGGAGCATTCAAGGCAGTGGTTTCTACGTACTGCTGAGCG[A/G]TCACAAGGTACTGTAAGTAACAGCAATTAAGCAGTTTCTATTTCAATTA
1	77346056	seq-rs6790	CAGAGCAAAAGATTATAGCAGAATCCACCATGGAAGATGCCTACAAGTTCCTCAAAATT[A/C]CCCCAAATCCAGATGGATCTCTCACCAGAAACACCCCAGTTCCTAATGTC
1	77698920	seq-rs6793	GTAGAAGAACACTCTAAACCAAACGGTCCCTAGGGTTTGAGGTATT[T/G]TTTTGTTGGTAGAAGAAGGAAGAAAAATCGGAAAGAGCAGCCACCGTCGCCAGAATGTC
1	77906240	seq-rs6794	TGCGTACGTGTTTGTGTCCGAAGCATTAGCTATTCAGATGCTGATTTACATTTCCTTCGC[T/C]GGACTCAAAGTCCGGGACATTGAGCTGGCTTCGCGAGCTGTTCTCCCGAG
1	79542688	seq-rs6797	GACCCAGACGGGTGGACGACAGTATCTACAAAGCGTAACAAAGGTAGAAGGAATTAAAG[T/C]ACTAGAGACCCATGATGGGGGTAAAACGGAACCCTACTACTCAGTCCTA
1	79553120	seq-rs6798	TTGCTTACGATAGATCCAGTGCTCCAAAGAACGGCAGGATATCAGGATGGCTCCATAATG[A/G]AAAAGGGTACTGACCTAGCAGCTGATAGTGAGAAGATGTTTCTTTTGACG
1	79717192	seq-rs6799	TCTGGGTTAGTCTATATATGGGCGAAGGACTTCACCGAGAATTGGAGTGCATTTGCTCC[T/C]GATTTCAAGGAACTTGAAGAAAATGAGGAGTATGTTGAAAGGGAAGATGA
1	80121408	seq-rs5738	TTCCAGCAACTCGTTTGATATATTTTAGCCTGTTCGCCAGTTTTGAGGGGATCTACGACT[T/C]AAGGATGACAGTCCAAGCCTTTACGGCTCAATGAGAAAGTGCAACGAGATGGGTTTAAGT
1	80828552	seq-rs6800	TAACTGATAGAAATGTTTGTAAGCTCTTTTTCAAGTTGTTGTTACAATTTTAGGCCCGG[A/G]GGCATTATCAGTGTCAATTTCTTGTAAATTTGAAACTTCCAATCGTA
1	80963288	seq-rs6801	ACAACAACAACAGTATATGGCACAAATGATGATGAACCAACAGCGGCCTGCCGGATATGA[T/C]ATGTACGGAGCCCATCCAAACATGTACGGTGCCCATCCGATGATGTACGC
1	80969792	seq-rs6802	AAGCAACCTCCGTGGTAAAGCTTTTAACCTAACATTGCATTGGCACGTTATGCCAAA[A/G]ACAGGGAAAATGTCTGCGAACAAACTTGTGATGACTGGTTACCGCTTGCC
1	81439120	seq-rs6804	GGGAGAAAGGGTGGCCCAAGGAAGAAGTCCGTCACCAAGTCAATCAAAGCTGGCCTTCA[A/G]TTTCCAGTCGGTCGTATTGGTCGATACTTGAAGAAGGGTAGATATGCT
1	81792080	seq-rs4624	ATTGAGCCAGCATCAGTCACCCCACTTGGCTTATTTTCAACTTTATCTGATAAGATCTTG[A/G]TCCTGGTAGGTAGAAGCATCGTTGGCGATGTACACGACAATGTAACATAGTAATTTCATA
1	81925648	seq-rs6805	TACATCTGCATTTGTAGTTTTCGATATGTTTGGTGATGTCTTTTGCCCTTGTAGCACC[T/C]TTACTTACTTTTCATTTCACTCTTTTAGTGTACTAATAATCTAC
1	82498928	seq-rs6806	AACTCATTTTATATGTACAGGAAATCGGTAGGATTAGGGTTTTTGTCTGGGGGGTTTTTT[A/C]AACTCAAGACATAAAGAAAAGAAGACAGTGTTTTTCACACAGCATTAT
1	82654720	seq-rs6807	TATTCCAAGGCAACACTTAGGTCTGACAATCATGAGATTTCAAGAGAAGAGAAACGAAA[A/G]GTTGCACCAGGAAGAACTTGCCCGTCAGAAGAATGAAGAGACTGCTCGA
1	83097608	seq-rs4589	CAATATATATTCTCAACAGATCTGCAAAACTGTTCAACTGAAAACAATCTCTTTACCTAC[T/C]CAAGAAAATAAATATTTTTTTCTGAAGGCAAGTAATTTTATTAATATTTTGAAAAGCTCC
1	83437712	seq-rs4948	TAAGCAATAAGAGCTTAAAATCAGAAATGATACGAACTAACATTCAGATGATCGGGGCCT[T/C]AAGGTAGCAAATCCTAAATTTAAATTGATGCTTGCATTTTGTCCTATCAAATGTTACATG
1	83444784	seq-rs6398	TCAAGTGTAGATAAAATACTTAATTTGCTCTTTAATCATTGTGAAAGTGATGAAGAGGG[T/C]GTTAGGAATGTTGTAGCTGAGTGCCTGGGAAAAATTGCACTTATTGAACC
1	83491840	seq-rs728	AGTTGCCTTACCACCAGGAAAACAAGCTATTGGTTCTAAATGGGTGGTCAAGATCAAACA[T/C]AAAGCTGATGGTTCTATAGACAAGTACAAGGCTAGGTTGGTAGCTAAAGGATACACTCAA
1	83500616	seq-rs6400	GAGGAGTGGGGAAAGAATGGATCTGACATGAGTCAATAGTTTTGGTTTTTTTGGGGAAAT[A/G]TAAGTGATGATGCAAATTAGAGCCCATACTGGTATGGGTGGTCAGTT
1	83585120	seq-rs6401	AGCAACAAGCTTCATCACCTTCTTTCATTGGAGGACGAGGATCATCACAAATGCAAGGCC[A/G]GCAGTCGGCACCTAACCCAAGGTGGCAACAAGCTTCACCACCATCTT
1	83622608	seq-rs6402	TTTCTTGTATTCTCCTATTACTTTTACGGTGTGGATAACTGAAAGGTCACTTTTTTGTG[T/G]TTTTAAATTGTTTGTGTTCATTATATCTGAGTGATTCTGATGTTTGGTA
1	83651528	seq-rs6403	AAAGGCAAAGGAAGTTTATCAAAAATTGTGGAACGGTTCTTACTTCAACTATGATAATAG[T/C]GGCAGTGCCGTAAGCTCATCTATTCAAGCTGATCAATTGGCTGGCCAATG
1	83768800	seq-rs6405	CCCAGAAATGGAACAAAAGTTGATAGTCATGCTGCATCCAGCAGTAACACTGGGTCAA[T/C]TGTACTCATTGTATGTGTTGCCCTTTGTGGCAGTAGTGCTTCTATCATT
1	83852784	seq-rs6406	TGCATATAACACCACCTCAAGGGAAAAGCTATGTTTTTCTTTGGGAGTGGTGTTCCATAT[A/C]TTAATCCAAGCCGCCTTTTTTCCCATCTCAACTAACTCCATGTAATATGA
1	83854256	seq-rs6407	ATCTGGCCTGATATCAACTCTCATTAGCCAGCACTTTACATCAGTTCAGAAGCCACCTCC[T/G]CGGCCAGATGATGTGAACATAAATTCTGCCATTTACCCTGGTGGTCCT
1	83860264	seq-rs6408	AGTTCATTGACACATCATCCAAGTTTGGCCATGGACGCTTCCAGACTACACAGGAGAA[A/G]GCAAAATTCTATGGACGCATTAAAGCTTGAGAATTTGTCAAGATCATA
1	83886296	seq-rs6409	AAATAGCGTAGAACGTCCAACAATGAGGGAAGTCATTCAAATGTTGTCCGAATTTCCAAG[A/G]CAATCACCAGAATATCATCGACCTTCGTCTTCAAAAGTTGTTTTACAA
1	83929472	seq-rs6410	CAACTGGTCATCAGCATCATCAGATTCATCATCCACAACATCTTCTTATGATGAAGAAAA[T/C]AGAATGCCTCTGTTAGCATTGAATCATGTTTCTTATGTCTGCAAATCTGT
1	83943944	seq-rs729	ATTGAGAAGTGATCAAAGAAAAAGTCTTTGATTCTTTTCCATGCTTGACAATAATTTACT[A/G]AAGTAGTAAGTGTGGAAGTCTTACTCCCATCAAGAATGTACCTCGATGGATACAGCTCGT
1	83977168	seq-rs6411	CTGGTCGAAGATGACAATGGCACAGTGCAACAAGAACCAAATGCAACGACTCGATTTGAT[T/C]CTGTCTGTTGCCCAAATATTAATGCAATGATGGTTCCTGTTAAAAATT
1	84030632	seq-rs6412	GATCAAGATGACGATCACCTCGTGTGTATGGGAGTGTTTGATGCAATTCACCCTAAGCC[A/G]GCTTTTTTTTACGATAGGAGAACTCTGCCCAAGTTATTATCTTATGTCA
1	84030880	seq-rs6413	AGCAGACTCTGTGATCAAGCTCTACTGTCACTAGGAAGATCACTCCAAAATGCATAGTTA[T/C]TGATTGTCGTGTTGCATTTGTTAATCTGAAAAGAGGAAGACAGTACAT
1	84064856	seq-rs6414	TCGGATCATCAACAAAGCCACTCATTGGATCATCACCAGCA[A/G]CAACAACAACAACAACAACCTACAGATAGCGACGAAGATGATCCAAACAATTCTCAGTAA
1	84137408	seq-rs6415	GTAGCTATGCCTTTAATCATGTCTTACTGACTGTCCCTCAGTTGACTTTGCCATGGAGTG[A/G]CAAAAGTTCACTATTTCCATTGTGCGATATCAAGAAGAGAGGTCTTGCT
1	84182328	seq-rs6417	ACCAAAGCTTAGGGGAAGTTCGTCTCACCTAAGCGTAAATTATCTTGCTTGCTCGC[A/G]GAGAACTGTGGACACACACATAGCCTATTATGTCTTTGGCATTTCCTGT
1	84220504	seq-rs6418	TGGAGGAACTGGAAGACAAGGAAGAGAATTGGCTGAAGCGGCTCTACGGCAGGTGGGAG[T/C]AGCTGTTCTAATTGACGAGATTGTGGATGCCACCTCTGTATTGGTTATGG
1	84317984	seq-rs6419	TCTGGTTTTTATTTATCCAAAATTATATTATATATTGGATGTGATTTTGCTTTTTCTTG[T/G]CATTTTCATTTTCCAAGTGTGCTAGAGGGGATTGGATGGTATAGATCTGT
1	84394296	seq-rs6422	TGTTGAAGCTGGGGCAAAGGTTGATGCATTGGACAAGAACAAGAATACTGCTCTTCACTA[T/C]GCTGCTGGATATGGTAGAAAGGAGTGTGTAGCACTGCTGCTGGAGAAT
1	84453240	seq-rs6423	ATATTATTAATGAATACACTTGTGGTGGTTTATTAATGATCCTGTTCCCAAGTCTGCTGT[A/G]CATGGTTTGCCTTTCTTTGTACATGGAATATGTGACCATAGAACATGTAA
1	84460696	seq-rs6424	GGTTTGGAACGTTGCTTTCAAGGGTCACCTGCGCTTGATCATCCGACGTCTTCGTCAT[A/C]CTCTACGGTCATGTTTGCGCCAGTGATGAAGGGAGGAAAATATGGTGCG
1	84464256	seq-rs731	CACTTTTATCTAGGATTAAGCAGGAGTGGGATCTTGCCCTTCTTAACGTCCTAACTGCAA[T/C]GGCTTGCAATGCTGCTGTGTTTTGGACGCTTGCTCCTTGTCAATCCTATGGGAATACTTT
1	84465792	seq-rs6425	TTGCAGTGGCTAGGTGGTTGTAGGTACATTGCTGATCAATCTTGTTATCTTCATATGCTT[A/G]TAGTTTCATGGCTACTCTTTATCTTTTAACTGTTTTTCTTTGGCATC
1	84517776	seq-rs6429	CGCTCTATTTCCCAGCTTTCTGCTCCTAAGAACAAGAAGAAGAAGGCTCGACGGAGAG[A/G]TGCTCGGAATTACTGATCTTCATCTCAACTCTCCTTCTCTTTTGGA
1	84791600	seq-rs6431	GTAGATATGGATCTTTCATCTCCGTAAAGGTTTAGTCAGGAAATGGGCTTTTATAAGAA[A/G]TGGTGTTTTGTGTTTGGTTGGCTTTTGTGGCAGCTATATGTGTCATGC
1	84792464	seq-rs6432	AAGGCCAAATTACAGGAAACAATCGCACAAACTGAGGAAGAAGTGCAGCTGTGTGCCC[A/G]TGAACTCTTTGCTGTTGTTGATTCAGTTTCAAAATATAAAGAGTATAT
1	84848048	seq-rs6433	GTGGAAAAGATTTATCAGCTGTCTCTGAAGTTCTCAAGACTGGCCTTACTCCACTAGAA[T/C]GCAATTTAAAGGAAGTATTCAGAAAAATTATGAGTTGCCGGGCAGAGG
1	84848240	seq-rs6435	TGGAGCAATGCCCTTTGGTTGCTTCATGGTAGGATAATGGATGAAGCTAAGAAGCCAGAG[T/C]GCCGTAATTCAAATGGATTGTTGAAAGAAATATATAAGTTAGAAAAATG
1	84852040	seq-rs6436	GTCCTAAAGAACAAGGCGCCACGATGGCATGAACAACTGCAGTGCTGGTGTCTGAATTT[T/C]CGAGGACGAGTGACAGTTGCATCTGTCAAGAACTTCCAGTTGATTGCTG
1	84887064	seq-rs6437	TTAATGTAAGAAAGCTAGATGAGGCGGCGGAACCAGCGGCACTTGAGAAATTGCCGGTGG[A/G]TGTAAGGCAAGCAATACAGAAAGCGCGGATTGAGAAGAAGATGAGCCAAG
1	85059120	seq-rs6439	TCAAGGGACTTCTAAAAGGACGAGAAGTATGAAACATTAGTAGATGCAGATCTTCAGGG[T/C]AATTATAATGAAGAAGAGGTGAAACAGCTTATTCAGGTAGCTCTACTCT
1	85091408	seq-rs6441	TCCCAAGGGGATATGGGGCACAGAAAAAGGTCAAGGCGTGGATGGATGAGTTTCAGAAG[T/C]TGCCTTACATCTCACCTTACGAGGATTCAAGGGGAATCGACCCTAATAGT
1	85115608	seq-rs3876	CATAGTTCAATCAACGGTGAGGTCTCATTTTCAGTCTGATCCAACAGTGGCACCAGGATT[A/G]TTGAGAATGCACTTTCATGATTGTTTCGTACAAGGTTGTGACGGTTCCATCCTCATTTCT
1	85174056	seq-rs6442	AAGAAGGTTCTTGAACGCTCTAAAACCACCTCCCAACATTACAAACGGG[T/G]TGACGAAACCCTAATCAGATCGAGCGAAGAATAGAACGCCGGAGAAAATGTCGCACTTCG
1	85349264	seq-rs6444	TTTTGTAGTAGATGTGGGTCCCATGGTTCAACTCGGGGTAAAGTCCGTTTTACTTACGC[T/C]TGGGTTGGTAACTCGGAGATTCAATGCGCCGGTCAGTGTGCGTGGCCGTT
1	85349656	seq-rs6445	TTCTTGCTCCCTGCGATGTGGGACCCAACTAAATCTGCATGCTCGACACTAGTTTGAGAG[T/G]GAAAAAAAAATCAGAGGGAGATAAGAAGAACAGAAGAGGGTGGTGGGAT
1	85393896	seq-rs6447	CTTCAAATAATTTAGTTCAATGGAATCTTCTATACTTCTGATCCTGCATATATTGCTCCA[T/C]AAGCAATATTTATTGTTATGGTTAACATAGGAAATTCAACATCTTAATTG
1	85523512	seq-rs6449	CACAGAGAAAGTGGACATATGGAGTGTAGGTGTCCTCCTACATGCACGACCGGTGGGCTT[A/G]CTCCCATTTCAAGGTGATTCTTTGGAATCTATATTCAGTGCAATTAAGGA
1	85528584	seq-rs6450	CGTTCGAAGATGTAGTGAATCCATTGCATGGAAAGCTTGTGCCAATCCAAAAGGAATAAA[A/G]TGGCAATATACTGGTAAGCCTGCAAGTGTTTCTAGTCCGAGTTGGAATCA
1	85589200	seq-rs6451	CGGATCAACAACCAGCATCTTGATTATTACTCTATTCTTCAAATTCCTTCCAACCAAAC[T/C]CATGATTCTGAACTTATCGCTAATCAGTACCGACGTCTTGCGCTCCTATT
1	85633336	seq-rs6454	GCAGTCTGCAAAGAAACCTAGGCACGTCGTGCCTGAAGTTTTAGAGGTGTCCAGTGACCA[A/G]ATTGTGTTGTCTTCAACATCAAGTGAGGAAGTTGCAAGCTGTTTTGTCC
1	85769400	seq-rs9002	GTCGGTGGCGGTGGCAGTGGTGGGGGAGGAATAGAGTCTATGGACAACCCTACTCCTC[A/G]CATTCGCTACGACCAACATCATCACTCTCATTCTCACGCGCTTCACAACG
1	85843864	seq-rs9001	CGAACAATAACGAATTGGCTGTTATGCCACAAGATCGAGTTGCTCGTCTGGAATGGG[A/G]CAGGAGATACCTTTCAGTCCTCGGAGTGGAAAACAACTGCTTATATGA
1	85880176	seq-rs8999	GTGTTCCTTTGATATTCCCTGTCCACTCTTGCGACCCAAGAAAGAACACAATGAAGTAGG[T/G]TAAGGTCAGCTAAAGGATTTGATGGGGCTAAGGATGGTTCCAAAAAGAGC
1	85889136	seq-rs8998	ATAGAACACGTGATGCTAAACTTTTGCATAACCTTTGATGAAAAGGTACTAACGAATGCT[T/G]TAAGTAACGAGTTTCATACTGAAATAAATTTTCCTTATTCCTCGAACGTA
1	85889856	seq-rs8997	TGTCAAGTCCAAATTTGAATTCCCAGATTTCTTCCATGTGGATTAGATTGGGTGGTTTAA[T/G]TGGAGTTTAGGTCCACTGAAAGGTCACTGTATTATTGTTGTGTGCTCTTT
1	85920120	seq-rs8992	GATCACTGTTCCAGCTTATTTCAATGACGCTCAGAGGCAGGCAACAAAGGACGCTGGG[A/C]GAATTGCAGGTCTTGATGTGCAAAGGATTATTAATGAACCTACTGCAGC
1	85920648	seq-rs8991	AAACATCTGAATATCACACTGACAAGATCAAAATTTGAGACATTGGTGAACAACTTAAT[T/C]GAGAGGACAAGGAATCCTTGCAAGAATTGTTTGAAGGATGCTGGAGTATC
1	85920808	seq-rs8990	TTCCTAAGGTGCAGGAAATAGTTTCTGAGATATTTGGTAAAAGCCCCAGCAAAGGTGT[T/C]AATCCAGATGAGGCAGTTGCCATGGGAGCTGCACTTCAAGGTGGTATTCT
1	85921560	seq-rs8989	TGCTGCGGACAACCAAACGCAAGTTGGCATTAAGGTATTACAAGGTGAACGTGAAAT[A/G]GCATCTGATAATAAGCTTCTGGGTGAATTTGAGCTTGTTGGTATTCCT
1	85944648	seq-rs6668	TTATTATGGCTTTACAGAAACATAGTAATGGGAAGTTTGATTGCTTCACCAGGTCAAAAA[A/C]AGTTAAAGAGTTGATGGCTGAGTTTAAAACTGAGTCTGGATGCATGCT
1	86007232	seq-rs7843	TGCACAGCAGGTTGGAAACGCGGATTTTCTGTTTGGTTCAGAGAAAGGGATGGTACCGCC[A/G]CATGTGAAATTGAGAGATCCGAACTCTGAGCAAGTTGTTAAGGAACCAGA
1	86094056	seq-rs207	AATGATCAGCAAACTTCTGGTTTTCGAAACCCTAACGAACCAGCCATAGTCGATGTTTAC[T/G]CTGCTTGCGCTTACGGTGATTTTGACAAACTCCGGAAATTCGTTGAAGTTGACGGCGTTT
1	86098016	seq-rs7844	GGAAATGCAGAGGCTTGCACTTTACTTGTACATGCAGGCACAAAGGAGGATTTTAACAGT[A/C]AAAGATAATGCAGGACTTACTCCTGCAGAGCTTGCATCTGATAAAGGTCA
1	86138608	seq-rs3438	CCAAGGATCATAACGTGGCCTTGTTCTGCCATGCCACCAATAGCAACCAGATTCTTCGAA[T/C]GTGAGGTTGAAGGTATGCTGCTAAGTTTTGCAATAGTATTGAGGTTCATTTGAAAGCTCA
1	86142248	seq-rs7845	CAGTGCCACTCCAAAAACATGGCAGAAAATGGATGCAGCAAGACAGAAGTTGATTTAGC[A/G]TTGAGAGACAGTAACAAAGAGATTGCTACTGCTTTAGACAACCATGAAAA
1	86171344	seq-rs7847	ATGAAACTGATAGCAACTGCAAGGCTCTTGTTCACAAAGGGATTGTTCGAGTAGCCGAT[A/G]TTAAATTTCCTCTCCCCTACCGTTCAAAGTCGTTCTCTCTAGTCATAGTA
1	86313848	seq-rs208	TAATCTAGCCTTCAATAATCATAAGACTTTTTATGTGATAGGTTGCAGATGTTTCTGAAG[T/C]GGTACGACAGTATGCTGATGCATTAATGTTATCTGGTGAGTCAGCCATTGGATCATATGG
1	86353648	seq-rs7850	ATGAGGTACTTGATTTATGGGCCTTGAAGGAGTTCAAGCCCGGATGTTCACTTGTCCACC[A/G]AAGTTTTGTGGGTGATCCAGGTTTTGATCATCTTGATGCAGTTGCAATAA
1	86467672	seq-rs7852	ACCCTGAAGTAGATGGCGGAAGAAAGAATGAAAGAACTGACCACATGTCACGCCATCCT[A/G]GTAGATATGAGAGACCATTTACTGGTGAGAGGTATGCAAACAGGGGTCAA
1	86468152	seq-rs7853	GGGGTACCCCTGGCAATGTGATTTTAGTTGTGGACTTGCAGAAAGCTTCTCAAAAAATG[T/C]TGGGTTAGTTAGTTGTGTGCTCTGTGAACATTTAGTGTATTAGTAATGGG
1	86636792	seq-rs209	TACTAGCATCAATAAGGATCTGCAGTGGTGATGCCAAATTTACTGGGTATGTGAAAGAAC[A/G]ATCTTCCCAAGGAGCATATGACTCTTCAAGATTAAGATTCCCAACACAATATCCAGATGT
1	86652296	seq-rs7854	CTATCTTCCAACGATATGGGAATTTTGTACCTCTGAAGCGGCCTGTATTGACAGCAGA[A/G]CCTTCAATTGTTACAAGAAGTATTAGGCCTCATGACTTATTCCTTATTTT
1	86657616	seq-rs7855	GGATTGATTAGTCCTCACTTTCTCAAATGATCTATAAAGGAAAGCTTAAAAGGAGAAGTC[T/C]TTTTTGTAAAGTAGGCTCTAGATTATCCACAGTGCTTCTTTATTAGTTT
1	86750072	seq-rs210	CATTCTGAATATGCATCATGGAGAGTCCGAGATATGAGCTGAATTTTGTTCTTAGTAGTT[A/G]CCCAGTGATTAAAGCTGTGGATCTATCAGGGACTAGATGGTATTTAAATTTCAATTATGC
1	86756976	seq-rs7856	ATTATTCTACTCATCTATTGCAAATGTAACTGTTTTCTATCCTCTCATGTAACAGCTTCA[A/G]CTTGGTTCATCATCAGTACATGAACTGACTGTATGATCTGCAAGACCTGT
1	86757152	seq-rs7857	CTGTGGCAAGGTTCAGCGATGCTAGTACAGGCTTTCAAATGACATCTCATCCCAATCC[A/G]GTGGATGAAGGATTTGACTTGAGATGGCCAGGAAGTTTTCGACTAAATC
1	86770448	seq-rs7858	TTTTCATATGCCACGGAGGCTCACGGGTTATGGATATTAAAAGGATACGCGCCTGTGAA[A/G]GCAATGAAACCCACGCGCATGAATATTGACAAATTTCAATTTCCTGTAA
1	86867568	seq-rs7860	ACGGCTCTAGTGGAATACACGCCACCTGCGGCTAATCCTGAAGAGGAGGATCTTGAGAT[T/C]AAGCTCCGGCGTATACTTGAATGTGTGCCTGTACGGGTTAGCAATACGT
1	86869936	seq-rs7861	AGGAAAGAAGTTGCTGAATTCAACTTGAGAAGAGAAGAAAAAGTAAAAGCTGCGGAAGA[A/G]CGGACAGCAAAGAAACGTGCAAGGCGACAGAAGAAAAAGCAGAGGAAGAA
1	86870144	seq-rs7863	GAGGTGACTAGCTTCAAATTTATTATGCACTGCCCTGATGCATTGGATCAGGAGCTATA[T/G]AGTTCGAAAACTTGAGATCATGTAACATAAGTAACTTTATGAACAGCTT
1	86891552	seq-rs7864	ACCACCAGTTCAGTATCGGATGACATGGACCGGGTTTTAAGGATGGCTGACGTGGCGAT[T/C]AGAGCTGACGTGGAGAGCAGGGAAGAGACCACGGTGTCATTGTTTAAGT
1	86946640	seq-rs7865	CATACGCCTATGTACTCTGCTCCATCATACGCAGCACCAGCAGCAGCTTATCAAAACAC[T/C]GTCTCCATATCCCGCGTACCCACCTCATTCAGCAGCATATCCACCAAC
1	86948512	seq-rs7866	ACATTTCAAGAGAAATTCGTGTTTACCCTTATTGAAGGATTGCAAGAGATTAATGTTG[T/C]CGTCTGGAATAGCAATACCCTTACTTATGATGATTTTATCGGAAGCGG
1	86993976	seq-rs119	CAGAAGCAGAGCAAAAGAGTACAAAGAAATGGCAAGAGAAGCTATTGAAG[A/G]AGGAGGATCATCTTACAATGGATGGGCTACTTTGATACAAGACATAACTT
1	86993984	seq-rs7868	GAGGGATTCAGAAGCAGAGCAAAAGAGTACAAAGAAATGGCAAGAGAAGCTATTGAAG[A/G]AGGAGGATCATCTTACAATGGATGGGCTACTTTGATACAAGACATAA
1	86994248	seq-rs7869	CAAGTGCTGATTCTTGATCACGAAGCTATTGGAGCTTTTGTTACTCATTGTGGATGGAA[T/C]TCGACACTGGAAGGAATATCAGCAGGGGTACCAATGGTGACATGGCCAG
1	87007552	seq-rs118	GAAAAAATCCACAAAAGCGATGATAAACATCATGAGTGCTTGCAATGGCT[A/G]GACACGAAGAAACAAAATTCAGTAATCTATGTTTGTTTCGGGAGCATGTC
1	87026600	seq-rs31	GCATGTTCTCTGTCCCATATGACATGGGTGGCATGCCTGTGCGTGCTGCA[A/G]GAATTGCCCAACCAATTCCGGTAGGGGCTTTGGCTACTGCTCTGGCTAAT
1	87043376	seq-rs211	TTGTCATCTGAATAAGGTCCTTCTTGTGAAAGGGCAGATCATTGAAGAACTAACCAAGAG[A/C]GGTGTACAGGCAGAAGCAGAGTTTAATGCACTAATGTCGAGGTTGGATTCTGTAGAGAAA
1	87316104	seq-rs7872	TGTTGATGAACTAAAGAAAGTTTTTGATAGATTTGATTCAAACAAAGATGGCAAAATTTC[A/G]CCAGAAGAGTACAAGGCTATACTCAAAGCCATGGGGAAGAAGAACCTCCT
1	87316256	seq-rs7873	ATATCTTCACCCAATCAGCAAGTAGAAAAAATGTCAAACCCTAGCTTTCTTGATTTCCA[A/G]TACAACCTCTCGAAGAGAAGTTTTCTGCGTAAGCCAACTAGGATGTTCAC
1	87332256	seq-rs7874	TCCCTAAGAGCAAAGAGAGGTTGATTGGCCCTTCTGCTTTGTTCTTTTACCAAGGAAACT[A/G]CCATTCTCGACTAAGGAAGGTGGTTCAGAGCTCGCTAGCTCCTGAAGCTC
1	87369272	seq-rs7875	AAATTGAATTTTTCATTTGCGGATTATACCGTTGACACTCAAGAACAACAGAGCACTT[T/C]ATCTTCTTCACCACAACAATTACCAGAAGAGCCTCAGCAATCCCAGACAG
1	87369504	seq-rs7876	TTCACAGCTTTTAAGTTCCCGTTACTTAAAAGGACAGCCCAGTGCAATAAACTTTTAC[T/C]GTATGCAGAGTCCAATAATATTAAAAGAAATTAAGCTTCAGTTACTCA
1	87386720	seq-rs7877	GAATTGCTGCCAGAGACGCTTTATAAGCATTGCACGCCTATTGCACTATTCATTTCAT[T/C]TTTTTTGTGTAAACTATTATGTCAGGATCTCGACAATTACTTTCCCA
1	87392824	seq-rs7878	TTCAGGTTCTCCGCTCTTTGTTTTCTTTAGTGACTGTTGCTGTTATGTATTGCTTGATT[T/C]CACTTTCTAATTAATGCGTGTTATTGCAAAAACTACTGTGTAATGATATA
1	87424624	seq-rs7880	TCCTCTACACTTGGCTGGGAGTTGCGGAGGTACTTCCACGACTGTGGGTGATAGCATGGA[T/C]GAAGAAGATGATGTAAAATCCGAGAATCACAGCTGGAAAAATCATGTTCA
1	87452808	seq-rs7881	AAGGAATTTTAGGTGTCTATGCACCCTTGTTGTTATTAATCAGCTATTAATAAGCTGCA[T/C]GGATGAAAAAAAATTATCATGGGAAATCGTTATCCAATGTTCTTTTA
1	87466808	seq-rs7882	AGAATGTTCCAGATCCGGTGGATTGTACTCGTGTTCTTGTATTTATCAATGACAACAA[T/C]CAGGTTGCTCTGGTACCTATTGTTCGTTAACGTTATGAATATCTAATGAG
1	87515296	seq-rs7884	AGGAGTCCATAATTCCCTCATCCCACAATGTGGGACTTAACAAGCCCAAGAATATTTAC[A/G]GATAGTTTGTGCGGACTCCACATTTAATGGATACTACATCAAGGGTATGT
1	87520840	seq-rs7886	TATTGCACAACTTGTGTCAGATTGCAAGGGAGCCAGAGCCAGAGCTTTGGAGGGAGCC[A/G]GAAGAGAATGGTTCCCCTCCAAGGGTGTTAGAAAATGAGAAATCTTTCTA
1	87568344	seq-rs7887	TTATTTTGTTAGGCATGGCATGACCCAACTAATACCCCTAAGGCTAACAAAGATTCTCC[A/G]CAACTGAGTAGTTGTCCTGCACTGTAGAAACAGATGGCTAACTGTCTCA
1	87626952	seq-rs7321	TATGGGTTTATTATTGGCGAGTCAAAAATCGATTGGAATTGCTATTGCAAATGCTCGG[T/C]GGTTGTTTGGTTGCAAATACGTTATCTTGGGATAAGTTATTTCAGGACG
1	87641216	seq-rs7320	GAGAAGGTGAAGATTGAGAAGGAACCTATGAAGTTGTTCATGGAAAATGGTATTGA[A/G]GAGTTAGCTAAGATTCCAATTGAAGAGATAGATCAATCAAAGCTTACT
1	87642848	seq-rs7319	AACAGGAAGGCTATAGCTTTATTGGTCTTCACATTCCAGTGGGTCGTGTCCAAGCAGA[T/C]GACATGGATGATCTAGCTCGTTTGGCTGATGAGTACGGCTCAGGAGAGC
1	87731736	seq-rs26	ATTTCTAAAATTGATGATTGAAAAGAATCCACCTGATGAAGTGAAAGAGATCGAGGGGTCTGA[T/C]CACGTGACCATGATGTCTAAGCCCCAACAACTTTTTACTACTCTTCTGAGCATCGCTAA
1	87876712	seq-rs7318	GAACGATGAGCTCCAATCTTATACTTATCCTTGTCCGTGCGGTGACTTGTTTCAAATCAC[A/G]AAGGAAGAACTGAAGATTGGGGAAGAGATCGCTCGATGCCCTAGTTGT
1	87905496	seq-rs7317	TTTAGAGGCTGAAAGTGTTGATGGAGCTCTTAAATACACCAGGGAAATTCTTAAATGGGA[T/C]GAAGAAAGGCGTAAAGTTATGCGCGATTGGACAACAGAAAGCCCTGAGG
1	88057976	seq-rs4195	ATCAGCCTAGTCAAGATGAGATTGAGCACATTGGTTCACGTACTACCTCGCCTATGCAAT[A/G]ATCATACAAGAATCGTATAGGTATATAGTACAGTAAAATCGGAAAATTTTGCATTAGAAT
1	88133200	seq-rs7314	ATATCTGTACCACAAGTAGTAGCTGCAAAGACGGCTGGAATTATGAAGAATCAAGTGCA[A/G]ATTTTGTATTTGATGCTCTAACTTTTAAAGTTAGAAAATAGAGAATGT
1	88208824	seq-rs7313	TACCTGCTAACCGGCCTGGAATGGTTCTTGCTAATACAGCACCCAGGCTTCTAAATGC[A/G]ATGAGCTCCCAGAGGATACCGTTTTCAAGACCCATAATGTCAGGAACTCC
1	88220712	seq-rs7312	AATATAAATATATTTCAATCACTTTGTGTTCTTCATTCACCGAACCGATCCCACCTTTT[T/C]CCGATTACTTTCCGATCCGACTAGGTTACACTTCTATTTATCTGTAT
1	88229088	seq-rs7311	AGATGAGCTGAAGATCAATACTTGTAATAGAAAGTGGATTTATTTTAATTTTTTTAC[T/C]AAGTAAATTTGGTCCGTTTACAACTGCGAGGTACTCTTCAATGAGTCAGT
1	88269536	seq-rs7307	AGGTTAGAAAGAAGATCGTGAAAGATTGGCTTCCAGTGTTGATTTTGTGCAAAGACTATG[T/C]AACACCGATGATGCCAAGTCACAAAACAATATATGTGGAGCTGGAAGACA
1	88282160	seq-rs7306	CCGGTGAACCGACTAGTGTAAGCGGAGCATTTCAGTTGCTGCCAATCGCCTTGTGGTTTT[T/C]TCGCATCTGGACTCCAATGGCCGCTATATTAGCTCGCAAGTCTCTATCT
1	88322368	seq-rs7305	GAAGGGATGAACGGCCAGGATCTTGATGGTCGCAACATCACCGTGAACGAAGCTCAATC[A/C]CGCGGAGGCGGTGGAGGTGGAGGTGGAAGAGGCGGTGGTGGTTACGGAGG
1	88485608	seq-rs7302	ATGTTACCACACAACATTATCTTAACGTTGAAGCTGAAAATTCAATATTGAGGGCTCA[A/G]TTAAGTGAACTTAGCCGTAGGCTTGAGTCACTTAATGAAATCATTGCA
1	88485776	seq-rs7301	GCACAAAATGACATTATGTTTGATGGGTTCAACGTGACCAATTCTTGGAATTATCTATC[T/G]GCCAATCAACCCATTATGACTGCCGATGTCTTGCAGTACTGACGTGATG
1	88501696	seq-rs4194	AAAAATTCAAAGGTTTTTCCAAAGAACTGAGATTTTGGTCACAGAAGGATCAAACTGTTT[A/C]TGAAGAACAGAGAAATACCCAAATGTAATAACAGAGGCGCACAACATTGAACAAATTCCG
1	88753176	seq-rs7295	TGACTGCCCCCAGGCCTAGTGAGTCTGAGAGAAAAATATTAAGGGCGAAATTGCCGAA[T/C]CTGACTGTGAAAGAGAAGAAAGAATTGGCATCCTATGCACATAGTTTAG
1	88754664	seq-rs7294	CCTGTCCCGGAGGAGAGCTGGATGATGTTGTAAAGCATTTGGAAGAAGCAACTGGCTC[A/C]GTGGTTGTTGGTCAAATTGGTAGGACTGTGATTCTCTACCGTCCAAGC
1	88779712	seq-rs7293	CTCTCCCTTTCGCTTTCTGGATTTGTTTTCTTCATACATCAACACGTATTTGTGTGTG[A/G]TTTGATTGTGGATCGGGACAGTTTTTGAAATTTGTTGAGAAGAATGGG
1	88779720	seq-rs1999	AGAATTGCCCTCAATGTTCCCATTCTTCTCAACAAATTTCAAAAACTGTCCCGATCCACA[A/G]TCAAACCACACACAAATACGTGTTGATGTATGAAGAAAACAAATCCAGAAAGCGAAAGGG
1	88908024	seq-rs7289	CACCAGGAGATTGACCTTCTTAAGGTTGTGAAGAAGGCTTCTGACCCGAAAAATTTGGG[T/C]GGACTTGGGCTCCAGATGCCTCTTGTTGTCCGTTTTCCTGATGTTCTGAA
1	88913952	seq-rs7287	TGATGTCTCATTTTGACACCAAAGGCACCAGGATAGGGGGACAAAACTACTTAAGACC[A/C]GCATCTCATTTGAATATGGAAAAGTGAGTTTTTGTTTAGCATGAGAG
1	88943120	seq-rs7286	CCCGTACCATGAGTCTATGCTTCAATTTTCCATCTTTTTTGTTTCTGTTTATTTGGGGG[T/G]GGGGGTTGACGATGTTAAGCTTCTATGTTGTTTGATGTTTCCCTCAATGC
1	89170840	seq-rs7284	AATCTGAAGTTGGTAAGTATAAGGCTGCCTTCGGGCGAGTTACCCTTGAGAAGGATGAGA[T/G]GCAAAAGCGATTTGTCGATGAGGAACAGAATGGCATAAACATGAAGAAA
1	89199672	seq-rs7529	AGGATTTTGAGGAGAAAAGGTCTCATGGATGTTATAAAGAACGACCATTCAACAAA[A/G]AGGACTTTGTGAAAAGAATGCAGCAATTCACTAATAAGGAAAAGAGTA
1	89209944	seq-rs7531	ACTTTGTAGATCATAAGTTTGAAGAACTTGACATAGACAAAGACGGTAAACTTTCAGT[T/G]AAGGAGTTACAACCTGCTGTTGCTGATATTGGTGTTGCCCTTGGTTTACC
1	89263336	seq-rs7800	GGGATGGATCATTCTATGGTCATGCATCCGCCTTCATATCCGTATCCAATGCCCGTTCC[A/G]ATTCCAACTGGACCAGTTCCTATGCATCCACCTCTGCAGCCCTATCC
1	89318168	seq-rs7798	CCTCTCAACCTTGGGCCTCTCGGTTATGGACTGGCATGGAGATCTTGCTATCGGATG[T/C]AATTCACAAACACAGATACCTATTGGACGATACACAAACTTGATTG
1	89402080	seq-rs7797	ATCGCAGATTCAGGGGAAATACCTAAGAGCAAGTGGGATGAGGACAACCAGAGTTCAG[T/C]TTCATAAATATCGTCAAAAATTTTGAAGTTACTAACCAGCCCTATAT
1	89407176	seq-rs7796	AAGAGCTGCTAGTAATCTTGATGTCGAATCATACCTTATTGCTGTTCTGGCATGGCTGCT[A/G]CTGATGGTGATTCTTGGTTTCTTCGTCTTTGTTTTGGATAACGTTATAGA
1	89422928	seq-rs7795	TTATGGAGCTGTTGCTAGGGGTGTATTTGTGTCTTCATCAGCTGGAAATGATGGACCTAA[T/G]ACCTTGGCTGTCACTAACTTGGCACCTTGGTTAACTACTGTTGGAGCTGG
1	89449632	seq-rs7794	GAAAGCTGCTGCAGAAGCAGCCAAAAAGGCCCCACCGAAGGAAACCTAGTTGAGCTGAAA[T/G]TTGTTCTTAACTATCCCTGAATCCTTTCTTTTTTCGGTTCAAGCCAAGT
1	89516752	seq-rs7792	TGCCTTTCCTCGGTTATATTCCTCTTCTCTCAAAGTCCGTATATCGCTTTGTTGATTAC[T/C]AAAAGCATTTCATTGGAAATTGATTGCTCTGATTTGGGACTGTTAACCG
1	89646912	seq-rs7790	AAATTTGCTACCTCACATGACAGTAACCAAAACAGACAAGTACTTTCTGTGTATTTTATT[T/C]CATTGATTTTAAGATTTACTGAACACACTGTGGAATAGATAATTACTGG
1	89656936	seq-rs7789	TGAAGCCTAGCCACAACTCAGAAACTCAACGCTAGGCTGCAGAAATGATCCAAATTTTG[T/G]TTCTACATTTTGAGCAGAGCAAATAATCTGATATACACATTTTCTATTG
1	89692224	seq-rs2406	ATGATCAATTTCGAGCTCCGAGCTTCGGTCTGTGAGCTTGAACTCATAAAGCTTGTTCTC[T/C]ACCTTTTGGAACGCCAGTGTTTTCCTATCTAATTCTTTGGACATGCTGTCAACTTTTCGC
1	89693456	seq-rs7788	TTCTCGCAATTTCTGGTCTCGTTGTATCTGATATAGGGTAACTCAAAGGCTTGTATGA[A/G]CTGCTACTGTAAGAAGGTCTATGGCTATTTGTTGCCTACTCAGGTTCTT
1	89952608	seq-rs7785	AATCAAGGGTGAGCAATGCCTCACTGGACTATCCCTTGCTAGTGCCAAATGACACATAT[A/G]TCTTCACTGCTGCCAATTGTGTAACGTGCAAGTGTGATGCTGCCAGCAA
1	89998744	seq-rs7784	CTATTATTAGCATTGAGTAAGATGCTTTGTACGATTTCTGTAAAATGCTAGACGTTAGC[T/G]GTGTATGGTTGGAGCACTAAGAAGTCATTTGGTTGTGTATACAAGTTAT
1	90041848	seq-rs3408	CcTTTCACTTGTAGGGATCTATGGGCTTGGGGCCCAGTCAACTTTGTGCTTCTGGGCTTG[A/C]CCAAAAACTGAGCTTTGCCAATGGGCAGGACTTGAATAGTATTAATTGCCTGTGGGCTGG
1	90090968	seq-rs7783	GATTATGGAGAATTTGTTGCTATGATGCAAAAAGGAAATCCATGCATAGGAAGACGAAC[A/G]ATGCGAAATAGTCTGAATTTCAGCATGAGAGATGCGCCCGGAGCTCATTA
1	90129528	seq-rs7782	GGGTTTGTTACATTTGATGAAAGATTTAAGATATTGAGAGAAGTTCAATGGGAGTCGTTC[A/G]GCTCAAATGTGCCTTTGTCTGCTGGTGTTGTAACGCATTGAGATTGTGGC
1	90190032	seq-rs2404	CAAAGTTGAAGATGGAAGCAAGACAAGATACTGGAAAGATGAGTGGCATGAAAAGGAAAC[A/C]TGGAAGTACTTTTCCCTGACATACACAATATAGTTTTGGGACAGCACAATACTATAGCAC
2	522478	seq-rs8031	TGACTTGAAGTGATGAGTGCGTGATGAAGACGTTCTCAACACCTATGGAGCATTTCCC[T/C]TTTTCATTTCTTGCTAATCGTACAAGATTTCCAAGAAGAGCGGAAAAA
2	1515181	seq-rs8032	TCATATTCCATCAGTTTCTGAAGCTTCTTCTATTTCATCTACTAATTTGGAAGAAGAGGA[T/G]GACGACGATCCCACTGCTGAACTTGTTTATCTTGACCCTGAAATTGATCC
2	1580107	seq-rs8033	CGTGTGGGCACATTTGGGTGTTTTGTTGATTGGCACCAAACAGTTCCATGGCAGCAAA[A/G]CTTGTACTCTCTCCTGTCTCTCTTCCGTGGAGTTTACAGAGTGTACAG
2	2309777	seq-rs8034	GTGACCCCCAAGAAGGGTGGAACAGAACATTTGGGGCTACCTGTTTTTAATACTGTTG[T/C]AGAGGCAAAAGTAGAGACAAAGGCTAATGCTTCAGTGGTTTATGTTC
2	4287993	seq-rs4512	TATGGACAAACCAATGTTTCTCCAACAATCCCTTAAACAATTTGTTGCAAAATTGGGATC[A/C]CCCATCACTAATGATAGCCCTTGGGGCGCCAACTCTTGAAATATATTCTTTTTCAAGAAC
2	4408969	seq-rs4513	ACTAATTCTTCAATTTCGTTGAATTGGCTGTTGCAAGGGTTTAGAGGCCTGGATCTACAC[T/G]CATCAATCTGTGTGAACCCGGTCTAATCGTAGTCATTCTAGACAAATTAAGCATTACTTA
2	4460082	seq-rs4514	CTTTGACCAGAAGCCATAATAGTGACTTGTTGATGAGAACGGGGAACAACATCCCAATTG[T/G]CTTGAGATGTCATAGCTTGTTCTTGAACCGTTGTGTCTTGTGCTTGAGTAGTCATGCCTT
2	6348642	seq-rs6808	AGGAATGAGGTATTCCCATTGCAACCACCTTCGTTTACACCAGCAGGAGTTAGTAATTT[T/G]CGGGAATCTTCTGGATATAGTTCACGACCTTTGGAATATGGTTATAAC
2	9130657	seq-rs4625	TCTTCTGGCTTTCTCCACTTCTTCTCGGATAATGCACTTGCTGGTGAACACGTATGGCTC[A/C]GCGAACGCAGCTTTGGAAGATGCTGGTACGGCTCGTAAGGTGTTCATCTGCTCATCCAAA
2	10423033	seq-rs6809	TCAAATTTTTTCTACTGGCAATCACCAATTGGAGGAGATGCAGAAGACATCCATGCTTTG[T/G]TACCAGTTAGGAGAAGGCTAATTGAACCCAACGTTAAGAAGCTTAGACAT
2	10534823	seq-rs880	CCGAAGCGCACATGCCCCCAATTTAGACGATTTTCGTGTGCTATAGCATAACATTTTTGG[A/G]TGATCCGGATTCCGACGTTAAAAATGCCAAAAGATTTTGTGGACGTCCTTCAAGACCTCG
2	12942755	seq-rs7743	TGATCTCAAAATGAGATTCTTGGATACAACATATTTTGGTGGATTTTGTGAACCAAGCAA[A/G]GATTTGAATTTAGTATGTACAATGCATGCTAATTGTTGTTTTGGGCTGGA
2	13735722	seq-rs187	AAGGCGTTCGTAAATATCTGTTAGTTTTGTTGCGGATTTTACCAAGGGCTTGATCCCTAA[A/G]AGGTATTTGAGTTCTCATAGTGTTGGGTTCATTCAACCACACGCCTATCAGGTTATTTTA
2	19602588	seq-rs7618	ATTGGATCTCAGAGAAAGCAACAGCCAATATGGTTGAAAATGAAAGTGTGTAAGTTGAA[T/G]ATCAAGATTGGAAGGAATTAAAAAGAATGAGGAAAAGCATATTGTTAA
2	20296154	seq-rs4735	GCATTGACTATAGGGCGCTCAATAAGGTCACAATTAGGAACAAATATCCAATCCCGTTGA[T/G]TGCAGATTTATTTGACCGTCTTGGACAGGCCAAGTACTTTACCAAGATGGATCTTCAGAA
2	22677144	seq-rs4544	GTAAGCCCTCTTTAATCTCGTCAACCAGTGAGCTGCAACTCGAGCTCACAATAGCAGCCA[A/C]AGAAGCCCTGCGGCTAAGTGCGTCGGCAACCACATGCGCTTTCCCCGGCTTGTACTCCAA
2	23443662	seq-rs562	AACATGATGCAACTTCCCATATTGAACATGAATGTTTGCCTTATGACCATGCAAAATGAT[A/G]TGTTAGGCTATGATGTATAGGGCAATGATACGCAAAATAGATCCTCTGGTCATGAAAATG
2	25951330	seq-rs876	GTGAATTTTCTCTATCTAGAATGGCAACAGGTTCCTCCTCATAAGACAAATTCTCATCAA[A/G]CAAAACTGAATCCCAACGGATGATGTAGTTTCCATCCCCATGGTATCTTTTCAACATCGA
2	28520428	seq-rs5719	TAACCTTCTTCTTTTGCTATTGATCAAAATTCCCCACTTAACGTATAGCCCTTCTCGTTC[T/G]GCTTCGCTTAACTTTTTCTCCATTTGCTTACTCAGTATCCGTCTCTCATCTCTAATTTCT
2	28855472	seq-rs6217	TTCCCCTGAAGAAGCAGCATATGTACTGAAGAGAACCACAGGAGTTCATGGATTTTA[T/G]GGCGCTTCAAGCATGGAAAGACTACCAGTTGAGCAAGCTATAACTGCAA
2	29056840	seq-rs6218	TACCATCAGCATCCACTGCAACCAGCGGAGCGATTACCGTAACGAAGAATCGTCGGAAG[A/G]CTGCACCGAAATCATCAAGGGTTTCGCCCCAAATCATCAAGCCCTTATCA
2	29595592	seq-rs5720	CTTGTTTTTCAGGAAAACATTTTCTAAAAAAaCATTTACCATGAAAAACATTTTCCTTTC[A/G]TACCAAATAGATCCAAAGTGTAAAATTAGTAGTTCTCATAAAATATCTGAAATTAAATAA
2	30761128	seq-rs5701	CACGACCCGTTTTGGGTCGTGACAATTTTATTTGGCACTTTTCGCATTTCAAGATTCAAA[T/C]AAGTCAATCTTTGACCATAAGTTTTTCATAGATCCTTTTAATATTTTGAATTATCAATTA
2	30883812	seq-rs5700	TATGATGCATTAAATATTGTTAACGCATGACATATTAATTTTATTTAACCCCCCCCcccA[A/C]cACACACACTCCTAAATTAGTTGGTACATTGCACTTGGACCCATGTGCAGGAGATCTAAG
2	31198280	seq-rs8868	ACGAATGGCGGTGGATTCTTGGGTTGCTGAGAAGAAATTTTATAGCTATGAAAATAAT[T/C]CATGTACAGGGGATGATAAGTGTGGAGTTTATACACAAGTTATTTGGAA
2	31348124	seq-rs5698	CCTGATGAATCTTGTGGGTGACCAAAATTCAAAATTTCGATTATGTGATCATCTCATCAG[A/G]CACTTGTTCTTCCATCCATCCACGCTCCTATTTAAATCATCGCCTCGTTGGTTGTGTAGA
2	31522026	seq-rs9	CATGTTTCTGCCTATCCGTTTGTTCTTTAATAACTTTTTCAAACTCTACAAATGAGAGT[A/G]TTTTTGTTCTCCCTAGCCTTCTCATAGTCCCCCTCCTATTTTCATCTCTGGAAGC
2	31532656	seq-rs3712	AGATCATTTTCAAATTGCGTTTAGTTGGAGCATGCGTGACCGCCAAACGAATATAAAGAC[A/G]GCACACATTTATTGGAGAAAAAAAaTTGGACTGTGACAAGACACAATTGGAATTCGAAAC
2	32071552	seq-rs8252	AAAAACCATGCTGCTAGTTTAGGGGGTCATGCTGTTGATGGATGTGGAGAATTTTTGCC[A/G]TCTCCTGCAGCGAACCCATCTGACCCAACTTCACTGAAATGTGCTGCTT
2	32104236	seq-rs5546	GCATTGTAGGTATAGCAACGATACAATACAATACAATGGGTAACAATGATCGAAATCTAG[T/C]GTAAGTGATAACTAAAATATTAACTAGTTTTCCAAAAAaCAAAAaTTAGTTATCGGTTAT
2	32324172	seq-rs4487	AAAGATTCAAGTCTACTATAGTATAATTTAGATCAATCCAATAGCATATCTCTTGACTTG[T/C]CGTATTCATGATGTAACAATCCAACAACGTCGTACAATTTAAATAACTCTGACTAAATTG
2	32382624	seq-rs8253	ATAATTTGGCAAATGCTGCAAGTGATGCTTCGACAAGGAAATCTAGTAGCGTGCTAGAAT[T/C]GATTGTGTCTGAGCCTGAAACGGCATTTAATGATGATGTGGAGACATAT
2	32578676	seq-rs8254	CTTCGGAGATCTCTGCAAAACAAATTTCTATCAGCGGCAAGAATTACCACAATCCTCAG[T/C]TCTAAACCTATACCTACATCACCTTTGTTCAATCATCCTTCTTCCAGTGG
2	32960320	seq-rs8256	ATAGTAGAATCAATGGCGCAGAGTCAAAGATTACATTTTCTTTCATTATTTGCTTTGCCA[A/G]GTTATTAACTTCATCATTGCCTCTTTTAGGAAAAAAGGCTGAGAGTGAAC
2	33195684	seq-rs4819	TTATTAGGGATGGTTAACTGTAGTAACTTGCTTAGATGATCTTGAAGTTATCTTTACACT[A/G]TTAGCGTATAGAAGTTGAACCACGTTATATCTTATCTGGTGAACTCTCAGGAAATGGACT
2	33443396	seq-rs4820	AGGATGACCTATTCGGTCATGCCAAAGTACAAAAGTCTTTAAGTCTGTAAATTTCTGGTT[T/C]ACGATAGAGTGTGCTTCAATCGTACTTATTTTTGCATAATACAGGCCAGAAGATAAAGTT
2	33492704	seq-rs4488	GTTTTTTtGTTTTCTCCCTTACAATATACACGCACCCTCATAATGATCTGACACACCCTA[T/C]ACACACTCACGTTTTTCATCTAAGAAATATTGAAGAGGGCATAAAGGATAAAAAATTTAG
2	33752308	seq-rs5547	TTCTTGAATTTTGGTACAGGAGCTTTGAACTGTTGGAAAGATCAAAGCTTTTGAGCAGAT[T/C]GGTCTTGTTTCAACCGAGATTTCAAGGGTTTCTCGGGAGATAACTGATGGGTTCTTCTTA
2	34194796	seq-rs8258	CAAATGATGATGCAGCTGCTGATGAAGATGATGATTTGGCAGACACTGCCTCATCTGATC[A/G]ACCTGAGCCAAAACAAAGTTCTGATCATCCTGCACCCTCTAGTTTGTC
2	34230860	seq-rs4489	TCCCCGAATCTCAAAAATTAGATCATGAAGGATCCAACCTCTACATCCGCGCCCGAGTCC[T/G]ACCAACTTAGCTCTAAACAAAACAAAAGAGAGCTAAACATAAGCAAAAAATATTGGCTAT
2	34249080	seq-rs8259	TGCACGGGTTGATGAAGGAGAACGTACAGCTGAACAGGAAAGTCTTGTCAGAACTGTC[A/G]ATGCACGAACCATACAGCTTCAAGGCCCTCGTGGATGTCTCTCGCAG
2	34249276	seq-rs8260	TGTACTCTTCTTCTTCTTCGTTAGGCATAATTTTGTGCTAGCATTTCTGTTAGCAAGT[T/C]TCTACCAATGGTATTGAAGTCTTCTGTTTACGACAGTGCTTTAATGGA
2	34253176	seq-rs8261	GGGCGTATGTTCTCTAAATACCATCTCTCTGAGCTTGTTTGTAGACATTCTTTCTTGT[T/C]CTTTCGTAATTGCCTTGTGATTCCTTCAAAATGTTGTTCTAGTAAGTG
2	34338216	seq-rs8262	AATGGAGGATGTGAAGATCTTGGTAACACCTTCATGCTCTCAGATTAGACTTAAATC[T/C]TTTTTCCTCCTGAATCCTTGTTGATCAGGATTTAATGATTCTTTTAT
2	34553364	seq-rs8809	TTCGAAATGCTCAAGAAAACACTCCAGTGGAGGAAGGATTTTAATATCCAATCCATCT[T/C]GGAGGAAGATTTGGGCTCAGATCTTGCACCAGCTGCTTACATGAGTG
2	34688576	seq-rs4534	TGAGATATGGGATACCCTTCTGTCCAAACTGGACTGATCGAACCTTGCAAAGTTTGAACT[A/G]CGAGCAGAAAACAAGGTCACTACTTAAGCAGCACAGCCAAAGCAAACCGGAACAAAGAAG
2	34688580	seq-rs4533	TATGTGTTGAGATATGGGATACCCTTCTGTCCAAACTGGACTGATCGAACCTTGCAAAGT[T/C]TGAACTGCGAGCAGAAAACAAGGTCACTACTTAAGCAGCACAGCCAAAGCAAACCGGAAC
2	34914156	seq-rs5607	CAGATGATTATAAAATGTAATTGGCATATCCAAATATGATCAGAACAAAAAAGGCAACCT[T/C]AAATCAACTCAACTAAAGCACCAGAATTGCATAAATCTGAAGTTGCTCTTCAATGGACTT
2	34943608	seq-rs5606	GGCTCATAAGCAGGGTCGTTTGGTTCACTCCCATATTATAACTACTGGGTTTCCTTCAAA[T/C]GTTCATTTGGGAACCAAGTTGATCATTTTCTACACAATGTCTTGTGACATGGTGTCCGCC
2	34960876	seq-rs5605	TGTGATTGAGGATCTCCAGAGGCACACCAAATAAGCTAATGCCAGAAATTATAATAGAAT[A/G]ACATAAGTAACCTGTGGGAGCTTCGAGAAAAAGTTATTTTGTACACTTATCTGTCCGTTC
2	34975388	seq-rs8806	GGGTGGTGCAGTTAATTGTGATGCTTATCACATGACCGATCCCCGAGCTGATGGTCTTGG[T/C]GTTTCTTCATGTATTCTTAGCAGCCTTGAAGATGCTGGAGTGTCACC
2	34985524	seq-rs8805	CGGAAGTTAATGTTAACTATGAACCTGAAGAGAGAAGAGCAACAATTATTAACCTTAAT[T/C]TATGGGCTACTGCAGCTGCTTGTTTCATCTTGCTTATAGTCACAGCCACT
2	35067220	seq-rs5601	AAAACTCGAAGTTTAGCGAGTCTGCCAATCATTGGTTTGAGTTTTCCGCTGAAATTGTTA[T/C]CACTCAGATCTAGAACTTCAAGCATTGAACTGTTGAAGAGATCATCAGGAATCTCCCCCA
2	35154512	seq-rs8803	GTTTTTAAGGCGTCTTCGTTGTTTTCAAATGTGATTATCAATCTGGGAACTTCAATTGTA[A/C]CAATATTTGCGATGTTGTTCTTGAAAGATAGAATGAATGGGTTGAAGGT
2	35364032	seq-rs5	TAGCATGCCAGAATGGCTACAAGCAGCAAGTAACCCAGTAAATGTAATATCAT[T/C]CATATCAGCCCTTGAACGAACCATCTGGGCGAAYAATGTGAGTGCCCAATTACCAA
2	35820736	seq-rs8802	AAGCAGAAGCAGAATTGATAATAAAAGTAGCGCTATTATGCACTTGTGCGACGCCATCAC[T/C]CAGGCCTGTAATGTCTGAGGCTGTAGGCATGCTTGAAGGAAAAAGAGATG
2	35823904	seq-rs4532	TTTCCACAGAGCTTGCTCACTGGAAGCAAATCTCCATAGCCACTTCATCATAAGGCACTG[A/C]TTTTGAATTTTTAAATTCCGTATCCCTATCCCCTTGCCTGTTTACTCTTAATCAGAGTAT
2	35975880	seq-rs8801	ATGTTTGCTGGTGAAATGCTCGACTGGTTGCCGGCTCCTCTCTGAGAAAGGAAAAAAAAA[A/G]AGAATTCCCATTCTCATTTGTTGTTCTTGTACTGTAATACTGTGATTTAA
2	36297992	seq-rs8800	GTGAAGACGAATGAGAGCGTAGCGATTAAGGTGATTGATAAAGAGAAGATCTTGAAA[T/G]TGGGTCTTATTGATCACATAAAACGTGAGATCTCAATTCTCAAGAGAG
2	36411532	seq-rs7404	TTATGGAGACAAAATTGGAGTTGCTGCAAGGAAGAGAACAATGGCCAAGCTCAAGCTA[A/C]CATGGAGCAGTGCTACTAAGGAAATAGATGAAATGGACCAAACTTTCCA
2	36438112	seq-rs2037	CTACCAACTCCAATCAAATTGAGTGGGTGTATGAAGTCAAACAACTCTACTTTTTTAAAA[A/G]GAGAAAACACTTTTAGAGAAAAATAAACTTGGGCAAACCGGGACAGGCGATCCCTAAATC
2	36468328	seq-rs7405	TCAGATGACCTAAATACAGGAAATAGTGAAAAAGGTCAGGCACCGCATTTTCACAGGAA[T/G]TGCTTGCCATCTGACAAAGCAATATCCCTGCCTTCATCACCACGCTGGAG
2	36572328	seq-rs7406	ATGCTGGAGTAGGAGTAATTGCTCATGTCGCAGACCACATAAAGCAACAAGAGATGCAA[T/C]CCGAATCGACCTCCTTAATTACTCCTAGCTTGTAACTCATATAGTAGAAA
2	36645128	seq-rs7407	GTCAACAGTACACATGCAGAAGCCAAGAGAAAACAGCAGCAGTGCAAATAAGTAGTTAT[A/C]AAGTCGTGCCTGAAGGTGAAACATCACTATTACAAGCCGTAACTAAACAG
2	36707080	seq-rs2038	CAAAAAAATCTATGTATATTTCATCCACTTCGAGCTTTTCTCGTAAAATTACCGTAAATA[T/C]AGTGTTGTTTCTTCATCTTATATTATCCACTATTGTATTAGTACTTATTACTCGATCTTA
2	36716660	seq-rs7408	AACTAACTCAAAAGTATGTAACGGTATAACCTATGCTTGCTCGGGCTCTTGAAAAATGAG[T/C]CGGGTCCAAAAGAAACACATAGCTTTTAGAAGATTCAGTACACAACAGT
2	36842440	seq-rs7409	AATTGGAAAAAGTAGAGAGACGTGTATTGCTTCAAATTCTGGCGGGAACTGATTCA[T/C]ATCACTGCAAGACATGTTTTTGTGCACAAATTATTTTGTAAATTTTATTT
2	36842920	seq-rs7410	TTGGAGGCAAGATGAAGGTCTCCTGAAGGACTACGGCTACGGGGGCCATATTCAAGCTTT[A/G]TGATTTGGAAACTCTGTTTTGAACTCTTAATGGATGGAATGTGAATGAT
2	36844376	seq-rs2039	TCTCTTCCATATCTCTAAGCAAAACATGGAAAAAGAGGATCATTTATGGAAAATCAAATC[A/C]AAGATAATGTCCACTAATATATGTGAAGATAAATAGCAGCTATAGACTGGAAACTGCTGG
2	36871780	seq-rs7411	AAAGGGAGGAGGAAGCAACATGGAAAAGCGAAAGGGAGGAGGAAGCAACAATGGAGGAAT[T/C]GAAGAGAACACAATGGCAATTCTCGATACTTCTGGTTTCAATAGAGATT
2	36952364	seq-rs2041	ATGTTCATCTTTTAGAATGTCCCATATCCTGTTTACTAGTGCGAGATCGCGATTCACCTC[T/C]AGTTTAaAACCATCTAAAGGTCCGATTCCTTGCGTACCATCAATTCCGTGCAAATAACCT
2	37015260	seq-rs2045	TCCATTTTATATCATTGTATATCTCTTTATATACAGTGATACACTGGACCTATAAATAAT[A/C]TACACCCGAAATACAAATAACTCATTTATTAATTGGGATTTGGAAGCATAATTCTTCTTT
2	37039852	seq-rs2046	GTTATTACTGCAGGATTACAGACAACAGAGGCCCTCGCAGGAGCTGGTAGCCAAAGATCT[A/G]CATGGTATAGAGTGGAAATTTCGGCATATCTATCGGGGTATGGAAAAATGCTACGGTTTG
2	37072604	seq-rs7416	TGTAACTTAAGACTGTTTTCCCATCTGGGGTGTATTCTATTCTGGTTTATAGACATTCTG[T/C]TGTTTGTTCGCTGTGCTTAGTGCGAGTTGAAATTGGTGTATGGAGAG
2	37383252	seq-rs3215	TTGGTCAAAGTACCCAAAATCAGTTGACTAAATCGGATACGGATCCCACACACATACCCA[T/C]GTTGTGTCGACACGGGTGCGGCACCAAAAGTAAAGAGTCCGAGCAACTTAGGGATTGCCT
2	37665744	seq-rs7418	CCACTGTGGTTGAGGAACCTGGGGATGATGACACTATCCTTGTTCAATATGGAAAAAT[T/C]AAAAGTCCGCGTGGACAAGAGCAGTATAAGACCCATTCCCCCTGATGCT
2	37722740	seq-rs7419	ATGATGACTGTTAGTTATCATGATCCTGCAATTTCTTCTTTGGATGCCATAATTCGGGC[A/G]TATATTGAGCAGAGCTCAGTTGCAGTTGTTGATGAAGACAACCGATTGAT
2	37722992	seq-rs7420	GGAAGCGATAGATTACATTCTTGAAGGCGCTCAGAATCTGGTTATACCAATTCAAAATT[A/C]TAAGAGCACCCCTTCGAGGAAAAAGCTTTCGAGTAAAGCGTCATTT
2	37723804	seq-rs7421	GAAGAAGAAGGAGGCGGAGGATATTCTGTTTGCCGCTGTATTGGGAAGATCTGTATGGT[A/C]GATGTGATTTGCTTCCTCTGTACGGAAGAGAATTTGGCGGATCCTTCTA
2	37743528	seq-rs4	TAAAAATGGGCACGTGGGGCCACTGGTTGTTTTTAAGGATTTTAGTGGGGCC[A/C]TAGAATAAAAAAAAAGTCACCCCCCTTCTCTTCTCTTAACTTGAGGTGGATGACATG
2	37781128	seq-rs7424	AAAAGACACCAAGAATGCTAAAGATACTGTAGCACCAAATGGGACTCCAGATGCACCT[A/C]CCAGTGATGCCAAAGTTACTCAGACATCAGAAGAACCTACTGCTGCAGAA
2	37786496	seq-rs7425	ATGTACGCTCACAATAGAAGCAAGTGTCTGGATCGATAGATCAGAATTGAATCACCTTT[T/C]GGGAGCCAGGTAGTTCAAATTTGTAAACTGTGGATGTCTTGCTATTTTC
2	37910600	seq-rs4209	ATCGAGTAAATGAGATTCAGCTGAAGATGAATCATAAGAAGATCCATCATTTTCCTCATT[A/C]TTTCTATTGGAAGTGATATAATTGATGTTGCGGATTACAACTCTTTTTGAGGATTTCTTC
2	37964824	seq-rs7428	ACCATCACCTACTGGTTCACCAATGTACTTAACAAAAGATGATCATTGGACTCATTTTGA[T/C]AACTCTGTTAATGCTGTTTCTTTTGGTTTTGTTGCCACTGCTATTCTAA
2	38097048	seq-rs7429	AAGCAAAAGCAGAGTAGTACATACCAACCACCGAAGCAACAACCAAACTCACCAGAGTA[A/G]CCGCCGGCGAACAGATCCATCACCGGAGTTCATTTACAGTAATTAAAG
2	38168116	seq-rs7431	GAAATCTATAACCATCCTGCAAACATTCACCATGTACTCTCCTATGTTGCATCATTACT[T/C]GAGCTGACAAAAGAAGAACTTGCTGAGATAAGCTTTGCAAATGCTTCTC
2	38247520	seq-rs7432	AGAAGTAGGTCTCTCAACCTGCATTGTTTACTGCTTTGCATGACGTGAAGGATACCTAGT[A/C]TAAGGCTTAAAACCTGCAATTACCTGTTTAGTGAGCAGTTGACCATTAT
2	38263888	seq-rs7433	GTTTTGTTTACATTTTGTGGTCAGTTACTGGTTGGAGATCCGTTGGTAAATGATTTGT[T/C]GGTTGATCTGCGTTCTCTTGTATGATTCAGATCTCAGATTTTGGACCT
2	38264376	seq-rs7435	GTCGATGACCTCGTTGAAAGGGCAAGATGCTAAAGACATTGGTTCTTCTATTACTG[A/C]ATTTGCAAATGAGAAGATTAAAGCAGAAAAGGAAGCCACTGCGAGTAAAA
2	38320996	seq-rs1020	TGTTTATATTTGTATAAAGCGAGAGAAAATTATATATATTTATATTTTTGTTTCCCTTTT[T/C]CAAATCTTGCTCGTCACTCTCTCAGATCTCGCTCGTTATCCTTGTCTCTCTTGCTTATAT
2	38345080	seq-rs4210	TCGTGAAAGATTCGTGAGTAAGTTGTCGAGTGCCGCACGCAGTCTTAGCAAATACTCTAA[A/G]TCCGTGACAATTAGCTTGTAAATGTCAATATATGTCTGGAAAAAaTAAGGAACCATATGT
2	38411960	seq-rs7436	TAATTCGATGATCGAACGTGGTAACCACGACGAAGCCAAAGCTCGATTGAAGAGAAT[T/C]AGGGGAATTGAAGATGTAGATGAAGAGTTCAATGATTTGGTTATTGCT
2	38420188	seq-rs7437	CATTAGTGAACATTCACAAGAGAGAATTTCAATGTCCCAATCACAGTTACTTGGTATA[A/G]CCTCAAAGCTGTATATAATGTCATTCCTTTTAAGTAATGAGAGATTTTC
2	38464968	seq-rs4211	TTACTATCACATGTTATTTTATTTGCTTTATTTATGTTTTTTTTTtAATGTGGTTATTGG[A/G]CTTTCAGTACACTTCTTTTAGTTAAGGTCCTATCTCTAGAAAAAAAaTGTAAGATCCGTG
2	38554896	seq-rs7439	GTACAATGATAAGAACTACAACAGAGACAAAAATGGATTCCATGGAGCTAACAGTGTGAA[A/G]GCTACTTCTTATGAGGAGGAAGCACTTAGAACCATGAAAGCATTTTGGCT
2	38561916	seq-rs7440	CCACGATGAAGAACAAATGAGGTCTGGTGATAAGCCGAAGATATTTTACCAGAGGTGAC[A/G]TGAGCGAACATAAAACAAGAAACTCTGGTGATTTTGTGAAAGCTCACCT
2	38633512	seq-rs7441	GTTCGCTCAGAGCATTGAAAATGATCTGATGTAGGCTCGTATTAGCATGTGCTTTATT[A/G]AGGGCATTCATTTTGAAGTAGGATTATTAAGCTATTCTACCTAGGTCTA
2	38672192	seq-rs7442	AAGTGCCTGAATGATTGTTCCTGCAATGGTTATGCTCATGTCAGAGGAATCAATTGTATG[A/G]TATGGCGTGATGATTTAGTTGATATAGAGCATTTTGAGGAAGGTGGGAAC
2	38674996	seq-rs5156	AAACCATTTTACAGTTTTTCTAAAGCTTGAGAACTAGTATTTCGTCCGTTGAAACACAaG[T/C]CATAGTTATTACCAGGTTCTGCATAACTTGAACTATCTGTAGGGAGATCAGCTTGTGTTC
2	38733844	seq-rs7443	ATGGTTCTTAAGAGATGGCTCTCATGGATGTTTGAGGAAGAAAAATGAAGAGGTGTGCA[A/G]CAGTGGTGAAGGGTTTGTCACATTAAGTCATGTGAAGATCCCCGACACGG
2	38857300	seq-rs7445	AACTTCTTCTAATATTACTGGGTTACAACGGCCCCATAATGTTGTTAGCTCTGGTGGATA[T/C]GAGATGCAGTCACCAGCATCTTCTGAACCATCTGAGCGGCCCAAATTAAA
2	38921120	seq-rs7447	TTCTCCTTCTCCTCCTCATTTTCCTCCTTTTTTCCTCTTCCACCTAACACCCAACTGG[A/G]ATTGGGATACCCTACAATCTTCAACTGAAATTTTCCGGCACCGGTACTC
2	39021568	seq-rs7448	AGTATTCTGAGACATGAAGCAGGAAGTCTAATGTTTAAATTATTGAAGAAAGCAAAATT[A/C]TTTTGACAAGGAGAGCTATTGAATTGATAAGTATGTCATAGAACTCGGAT
2	39113456	seq-rs7451	TTGTGCTGGAGTTGGTGCATCGACAACTCACATATGGACAACTTTGTCTGGAAGTGGTGC[T/G]GATGATGTTAGAGTCATGACTAGGAAGAGTATCGATGATCCAGGGAGACC
2	39122796	seq-rs7452	CATCATTTCACCAGCTGAATATGAAGCTGAATGCCAGAAGTTGATTGCTCATTTCAAAA[A/C]TTTATCTTTCCACGTTGAAAGATACCGTACCTAGCATTGAGCGATTTCA
2	39173428	seq-rs4657	ACGATCAAACGGTCACTCGAAAAGCGGAAAGAATTGCTCTAGTAATATCAAGGGAAAGAA[T/G]ATGGTGTTGCTGGAATAGTCACAAAAAGTGTGGTTTCACTGAAATAGCCTTCAATAAAAG
2	39180848	seq-rs4212	GGGATGAATATGATGATCAAGGGGAGTTATCCCAGTTCATATGTCAGTTTTATGAGTCTC[T/G]TTATCAAATTGGTTCGAGAATAGATGATGCATTACAACATGCTCGAAGATATTCATGCCA
2	39224360	seq-rs7453	TTGAGCAAAATTTCAGACTCAACTGGGCTTCACTCGGTTCTGGTGAAAAACGTTCTGA[T/C]AATGGTCCTGAATATACAATATTTGTTGGTGACTTGGCAGCCGATGTTTC
2	39252300	seq-rs7455	TGTTCAAATTATGGCAATGCTATTTGCACATTTGAAGCAAATTGCTGAGAAGAATCT[T/G]GAAACGGATGTTTCAGATTGTGTTATTGGCATACCTTCATACTTCACAGA
2	39279344	seq-rs1021	TTTGAGAAACACAATAAGGATCGATTGGTCGGGCTCTCATACCATGTCAAGAAATGGTCA[T/C]TGGCCTAACTTACGCCAAATCAAGCTCATAAGAAAAAGAATTATCAACAAATGAGGGACT
2	39326224	seq-rs7457	AAGCAATCTGCCCACTGCTAAAGATGCTCAGGCCATTGCTGATGATGTTTTCTCATTTTT[T/C]GTGAGTGAAGAGGTTGACAAGGTTGAGCTTCTCTACACAAAGTTTGTGT
2	39337268	seq-rs7458	TGGAGGATGAGGATGAAATCAATGGTTCTACTAAATCAATAAGTATGTCACCTGGTC[A/G]TGGATCATCTCAATTTGTTGAAAGTGAAGAAATTGGTGATGATGACAAT
2	39339264	seq-rs7459	TTAGTGGTAAACCTGAAATTTGGTTCAGATGTTCATTTAATCGCTGGACACACCGCCT[A/G]GGTCCATTGCCACCTCAGAAAATGTTGCCTGCTGAAAATGGCACCCATG
2	39372464	seq-rs7460	ACAAAGACGTCACAGCAGTTTCACTCGAGAGGAAAGGGATTACGTTACCGTTTCTCGAAG[A/G]AGCGTTGACATTATTCCGGAACCACGGCGGAGAGCGGCGGCGATACCGGT
2	39610104	seq-rs41	CTTGACTCTTGAGCTGCGATCTCGATGTTCAATAGTATTTTGGGATTTGA[T/G]AGACTCTCGTCTAGATGTACTAATTGATGATAATCTGTGAGAATACTTTT
2	39664228	seq-rs7461	AGACGGAAAAAGATAGAGAAGAGGCAATGGATCCTGGAAGCGTTGGTTTCAACACAGG[A/G]GAACCACAGATACAATTATATTTCTTATTGGGGCTTGTCTATGCTGTGGT
2	39666920	seq-rs7462	AAATCGCGGTGGGGTGCTGCTGTTTGTGCACAAACACAGCAATCCAGAAATCCAACCTT[A/G]TGGTTGACAGAATGGGCTCCAGAGCCACGTGATGTATTTTGGGATAAC
2	39840344	seq-rs7463	AACAGGCTGGCTTCCTATGGGTAGGAACTGGGGCCAAAACTGGCACATTAATGCTGACTT[A/G]AAGAATCAGCCGCTTTCTTTTGAGATGACTAGTGGTGATGGGGCCACCT
2	39840584	seq-rs7464	AGCAATGTTGGGACATTTTTGTTCGAGTTCATGTTGGACAAGTGACTACCTGATTAAGT[T/C]GTTGCAGAGCAAAGCTCTGCGATTGTGCGGTATGTTGTTGTTCACTCAA
2	39891048	seq-rs5157	TCGTGACAGAGATAGTAGGGGTGACCACCATCGCTCCAGGGACCGGGACAGGGACAGAGA[T/C]AGAGACAGAGATAGGGAAAGAGAAAGGGAGTCGAGGGACCGGGAGGTGGAGCGCCGGAAG
2	39913708	seq-rs7466	TGATGAGTGAGTGCATTATACATCTGTTTGTGTAAGCCAAAAGTCGGTTAACTTTCTTAT[T/C]ATGCGATTTTTATAATCGTTGGTATTGTTTGAAATTAGTGGATAGACTCT
2	39954396	seq-rs1022	AACAGTAAATGAAAAAACGCTTGCCTGATCCCAGGTTTTCAGAGAGATCGTGTCTGCATC[A/C]GCAGCGAACCATGCCTCCATTCTGCATATGTACCATTGCAACACCTCATGGGAAAGTCCT
2	39990428	seq-rs7468	TCAAAATCCTACAGTAGAGATGATAACAAGAGTCCTCTAGGCTTTCAAAGGCATGCGAT[A/C]TCTGAGATTAGCCACGACATGGAAGAAGGAAAAAGAAGAGTGAATGTGA
2	40052328	seq-rs7469	GTGACTTAGGTTTGGTTATTATTGAAACAATGGCCATTTAAACTAGGCCTTGTGTGC[A/G]TTCTTCCATCAAATGAATGCTTTGATATGTTATTGTAAATTGTTTATAA
2	40086520	seq-rs4214	GTTACCATCCTCAAAAAAAGGGTCGAAGCTCATTATTATAGTAATGATCAGAATATCCCA[A/G]TTCCGACTTCGTTATAGTAATGGTGTGGCATAGTGTTCTGGCCTATAGGTAACACAAAAA
2	40088880	seq-rs7470	AGTTGTTTACTATTCTTTCGTATTCGTAAAGCAAATTTGTAAGTCTTCCCATTCTCCT[T/C]CATCTTCTTGGAAATAGCATACTCTTGGATGAGTACACCTGGTAATCAAT
2	40107668	seq-rs7471	CAATACGATGTGGGTGTGGGATTAAACAATGATGTTAATTCAGAAAGAAGTGTAAGCTCC[A/C]CTTGGGACGAGAAATATAGGGAAAGAGTGAAAACTAAAGTCTTTGGTGA
2	40135380	seq-rs7472	GTGGCATGCGCTGTAGCTGGAATTATGTCTGATGCCAACATTCTGATCAACACAGCCAGG[T/G]TTCAGGCTCAGCGCTATACGTTCGCTTATCAAGAACCCATGCCAGTTGAG
2	40218292	seq-rs7473	TGCAACTCTCTTGATCAGAGTTGCAAGTGCATGTATAGCATTCTTTTCAAGTTTGGAT[A/G]TCTTGGCAAGTTTGTTATCTATAAGCGGCCTTCTAATATCCATGATGAT
2	40218444	seq-rs7474	ACCCCCCAGACCGAATCTTTTGAAGCTTACCTTCTTTCTACTGGTCATAATTGTATCCTC[T/C]GTTGGGACTTCTGCTTATTGGGGACTGGACCCTAATGGTTGGCTTGGTTA
2	40237416	seq-rs40	TTGTACTTAACCTTCCTGCATTTGAACGCTCATCATCAAGATAAACTCTT[T/C]ATATTTGACCTTGATTCTGTTCTTTATATAAGGTACCTACCATAAATCAAG
2	40271036	seq-rs4217	AGGCAGAAGGAAGAGATCACCCAAATGTGTTGCCTCTATTTAAGATTTGAACCTTAGTCT[T/C]CCATGGAGTTTACTCCAACTTCATCAACTAGGCCACATCCCCCAAAGACAATATCTGTAC
2	40290160	seq-rs4658	TGTTTAGCTCCACTGTAACATGAACCAACTGAGAGAATTCCATTCCTTTGTCTTTCCAAT[A/G]CTAGCTGATCTTCCTCTTCTACCTTTACTTCACCTTCTCATCTTTTAACAAGAGGGCAGT
2	40330288	seq-rs7476	TCGTGCAGTTTGTGTCAACTAGCTGTGGCAGCAACATCCCAACTGATGAGAGCACACTC[A/G]TTGATTTGTATCACAGAAAGACACATGGTTTATCAAAAGAAAACGTCAT
2	40330760	seq-rs7477	TGATGGTTTGGAGCAGACTCTACAGGTATTGCACCAACTTGGTATTCCTGATTCTGAAG[T/C]TTCAGAGTTTATTTCAAAAGTTCCCATTATCTTGACTATAAATCCCAAA
2	40402624	seq-rs7478	AAAAAGTGTTTCAATCTTTCTCAACAGTGGTTTGAGAGACAAGATAGATCAACTAATG[A/G]CGTCTCGCTCACAAGAACTACCTAATGCAAGGAGCGGCCAGCTTGAGAA
2	40402776	seq-rs7479	GATATCACATATAGAAACACGAGCAGCCGGGGTTGATGATGATGAGGAAGAAGCGTACTC[A/G]GGTTATGAGGATGACTTTGAAGATGATAATAATCCAATTAGACAACAATA
2	40403268	seq-rs4218	ACGAAGATCAATAAACAGTTGCATGAACATGCAAATGAATTTACAACATTCCATCAAGGA[T/C]GAGGTTGCAGCTGCAATAATTCAGTCAGGTGTGTTGGTTGACTGAAATCTGAATATAAGA
2	40407376	seq-rs7480	GCCCGGGCCATTCGAGAAAAAGCTCTGAAGCAGGCAGAGGAGGCTTTAAAGGGAAAAA[A/G]CAAGACAGGTGGTGATGACAAATTGTATAAAGGTATGAATCAATATAC
2	40431352	seq-rs7481	CATGGTGAACCTACGCCTATTAATTTGGAGGAAAACGATAACCCTAACAACGATAACT[A/C]CTCTGGTACTTACGAAGAGTTGAGGCGTAGGCTACACAGAAAAATCGAA
2	40438104	seq-rs7482	GACAGACTGTTACAAAACGGTGTCGTTAAGAGAGCTTTCAACCCTTTCGGCTCCGCCGC[A/G]TACAACTTTATTCTGATGTCTGCTTATAGAGGAGGTTATAACACTTTTGC
2	40438256	seq-rs7483	CAAACCCAGTTACCGTTGTGAGTGGGTTTCTTCTGATAAACAGAAAACCCCCATCTCCG[T/C]TGTTGGTCATAAGATCCTCCCGGACTGGGGTTATGGCAGGGTTTATAC
2	40438472	seq-rs7484	CACCACCGACACTTTCGAGGCATTGTCGGAAACGGGAAAGGATTTCGTCAACTTCACTTC[T/C]GTATATGAAGCTCCCCCAAAGTATGATTTCTTCTACTGCGGGTCATCT
2	40474988	seq-rs7485	GGAGTACTACAACCTCGGCAGCTCAACGTACGACCGATGTCTTTCTGTCGTTTCCTACG[T/G]TTCATTCCGGTCGTGCTCTTCAGAGCTCGGCCATTCCCAGTAGCTCAAT
2	40478540	seq-rs7486	GAGAGTTGCAAGAATTGCTAGAAAGGACATTGTGCTCCTGATGGATTCAGATGTAATAA[A/G]CCCATTATTAAATTGTATGGACTATCAGGTGTCTGTTGTTCTTACTGCAG
2	40478552	seq-rs38	GAATTGCTAGAAAGGATATTGTGCTCCTGATGGATTCAGATGTAATAA[A/G]CCCATTATTAAATTGTATGGACTATCAGGTGTCTGTTGTTCTTACTGCAG
2	40555528	seq-rs7489	TCCGCAATCATATTTAGTAGAATCAACATATGATTCTTTAAATAGGCCTGGGTCATCC[T/C]GGTCTGTAGGTGCACACTTCTCTTTAATGTCCATAAGACGTGTCTTTTAT
2	40669784	seq-rs4219	CCTGCCCGCACACATATGTTTATTCTATATTGGTTAATGATCTATCTGCAAACATATTTC[A/G]TTCGAACCACGAATGTAGGTACCCTCATCTGTCAGAGGAAGCAATTGCCGAGGAATGCCC
2	40730636	seq-rs7490	GAATTGTTCTTTAACGGACATTTGTGTATCATTAGATCGATGCAGCTCCATTAAATGCT[T/G]CAAAAACATTTATAGTTATTCTTTTATTATATGTTTACATAAATGTTCTA
2	40758972	seq-rs7492	GATGAGAAGATGGAACCTCCTTTCATAAAAAATATTGGCCATTACAGGCGATATAGATTT[A/G]ACAGTATTCGTGATTTGCTGCGTGTGATGCGGAACAAGCTAAATCATTA
2	40833076	seq-rs4220	AATGTGGACTAGGATATGATATTTCAATTTTTTtACTTCCTTCTCATAATGTGACAACCC[T/C]CCTCGAGATTCACATTTTTTTTGTGACAACCCCCTCGGGATCCACATATTCAGGTATTGT
2	40903680	seq-rs7496	GAAGAATATTGGAGACAAACAGACTACCTCACCCCATCAACAACTTCTGATGTACCTGC[A/C]CTGGATGATAGTGAGATGCCCCGTGTTTTCAGAGATATCAGTTCTAATC
2	41004392	seq-rs4222	GGTTGAGTCTAGCAGAAACCCGGGAACAACCTCTCTACCTCAAAGGTTGGGGTATGGTCT[A/G]AGTACATTCTATCTCCAGACCCCACTTGTGGGGTTACACTGGTGTTTGCTGCTCTTCAAG
2	41198364	seq-rs1023	TCTCCTAAAACTGTGGGGCTTGAAATAGATAAAACTCATAGCCCGTCAGTTACACACTTA[T/G]GCCACATAATTGGTTTTGTTAATCAAACCAAGGAAGCCTCTCATGTAAAGTCAGATGGCG
2	41199680	seq-rs4224	TCAACAAGCTCAAGGTGCTGGAAGTATCTACTGCATCAACAGCAGAGACTATTTGCAGTC[A/G]TCTACTTGTTTTGGAAGACCTACACAAATGTGTTGATGATCATCTTAACTTGACTCACCT
2	41238100	seq-rs7497	CTGCGGTTAGTTCAGACTAAACTGAAGAACACTTGTATACTCGGAGACGGCGAGGAATGT[A/G]TATTGAGAAACAAGTGTTTTCTAGTGAATGAATTTTTCGAAGAAGGTGAA
2	41271232	seq-rs4225	CATTATTTCTGATCCTGGAATTCAGACCCCATATGAGACCGGCGTCGTTGACCTCTCAGA[A/G]GTCGCAAACAAGCCTACTTACGTCATTCTTACTTTACATAGGTTAATTTGTAACGATTCA
2	41349648	seq-rs7499	GTATTCCCGCTCTCCTTCACCTTGGGAAGAAAAGTCAAGATCTCGCTCTCGATCCCCAAC[T/G]AGATCACAGTCAAGGCCAAGAGGAAGATCAAGGTCCAGAAGTCATGGAAG
2	41371688	seq-rs7500	AGCAGTGCAGAGAAGAGTTTATCAGAGAGCAATAATCTTAAAGCTATGGTTACTGCTGG[A/G]TCGAAGGGAAGTTTTATCAACATATCTCAAATGACTGCCTGTGTGGGGCA
2	41386408	seq-rs7501	CCATAATCAAGCATAAAGACTCCTTCACAGTTTTCAAAGGCATCTGTCTAGATCAAGTAT[T/C]AGCAATTTCTGCAGCATAGTTTTCTGTTATTTGCTGACTCTATTGTACAC
2	41388056	seq-rs7502	ACAAAGAGCAAATATGCATATCTAAACCAGCCTGCACTGAAGTCCATGGAACGCCACGG[T/C]TCCACTTATATTCCGCAACTATATTGCTACAAGGCTCCACCTCCACCAGT
2	41388248	seq-rs7503	GTGCTTGTATATATACCATTGTTTGCTCAAGTGTGTGATCCTCAAAGGAAGTATCATAT[T/G]TATGATCATTGAAGTTATTGTATTGGGGTTGTGAACTACTCTGCTGCA
2	41438892	seq-rs7505	GCTCCTAATGGTCTATTTGGACTTGGTATTGAAAATATATCTGTCCCAAGCATGTTAGCA[A/G]GCAAAGGTCTTGCTGCAAATTCTTTCTCTATGTGCTTTGGACCTGATGG
2	41440228	seq-rs7506	TTCTGGAGAATCAAACGATAGATCAACAACTCTGCCCGTGAACAAGCGCAATTCTACTGA[A/C]GCGCCTTCGCCTGCCAGTGTGGTGCCCGAGGCCACCAAGGGAAATGCAAG
2	41549424	seq-rs7509	AGAAACCAGACAGCTCCTTCTCTGCAAAAGAGTATGAACCCAAATATTTCGTATGGGAA[T/C]CTACTCAATATCGATGCTCCACCATTTTATTCGACCAAGACTACGAAT
2	41701704	seq-rs7511	AGTAATATCGTTGCAAGGTATTGATGATGTTAATGGAAGAAGAAGTGAAATATGTGAGA[A/G]AATCGTAAATGCTTGTGAAGATTGGGGTGTTTTTCAGGTAATTGATCAT
2	41719348	seq-rs7512	CAAAATCAAGAAACAGAACTGGGAAACAATCAGCATTGATTGATATAACGAATGATCTC[T/C]CCCATTGTTGGTCTTGCTATGGGGAATTTGGGGACCCCATCTTCAGAGA
2	41794208	seq-rs4228	CTCCAATCTCTCGCTCGCGTCCTCACTTTTTATACAAACAGAAGTGTATATAAATCGTTT[T/C]TAATTGTATAAAGCAGAGAAAACTGTATAAATATATATATTTTTGTTCCCCTCTTCCAGA
2	41796304	seq-rs7513	TAAGGTGATGGCGGGGGAGGAAATATTGATCTCTCAGCTTTAAAATCCCAATTGACTC[A/G]AACTGACGTTACTTGGAAGCTAGAGATGGAGAAAAGCCAGTCCCAAGT
2	41796836	seq-rs7515	TGAAACTGCTATAGAGAAAGACAAGGTAACAGTAGGTGAAGAAGAGATTAAAAGGAAGAC[T/G]CTCCTTATTGAAAACATGTCTATTAAGTTAGAGGAAATGGAAAGATTTGC
2	41799208	seq-rs7516	CTGCTTGATAAGAAAGAGGCACAGCTTTTGGCTATGAATGAACAGTGCAAAGTTATGGCG[T/C]TAAGTGCTTCAAATATTTAGTTCAGTGTGTTTAGACCCTTTGCTTC
2	41817704	seq-rs4230	TATTCACTTATTCTCCTCCTAATTAGAGTACTGCATTACTAGCATACATGACCAAATAAC[T/C]AAGTATAAAATGTTTAGCCTCCTTGTGATTCTAAATGAACAGCAGAAACTCTTGATCCCA
2	42038064	seq-rs4236	TGAGATGGGATTATTTTGCTGCATCTTTTCCTGGTTCTTGATCTTTGTTCATTAATCCTG[A/G]GCACTCATTTATGCTAATGACGCACTCAAAATGCTAAATGAGCTAAACTTTTAATTGAAT
2	42192240	seq-rs6689	TCTGGTGGTCCAAGAGACTGGGCTCTTCAAGGAGGAGAGTCTGGATTTGGTAGGGGT[A/C]GACCATCTTGGAACAGACAGCAGCCATATGGTGGTGGAGGATACTCTAGG
2	42226220	seq-rs6687	TGAAAAGTCCAGAGGATCTTAAAAAGGTACAACAAGAATTAGCTAACGTAGTTGGACTC[A/G]ATAGGAAAGTTGATGAATCCGATTTTGAAAACTTGACCTACTTAAAATG
2	42228956	seq-rs6686	CTAACCCTATACTAATCTTCTTCTTCATCATCCCTCTCTTCTTCTTATACCTTTTTTCGA[T/C]GTCCCGCCGTAAACGTTATCCTCCAGGACCATTAGGCTGGCCTCTCATTG
2	42282168	seq-rs3992	AAAAAATTGAGGGTTACTCTTACAGAAAACAAGGTAATAGCACTTGGATGGTGAGAAGAC[A/G]GGGTGATCAAATTATAACCCTCTGTAGCAATCTCTTATACATACTATGAAACAGTCAGTT
2	42369456	seq-rs6685	AGCCTTCGCCCTATATACCTACTATTACCAATTATACCCAGCTCTGGTGGGTCCCTAA[T/C]GTTGTCGTGGCTCATGAGAAGGAAGGAATTGAAGCTGTTCATATAGCAAC
2	42396856	seq-rs6684	ACTCAGAATTGAACAGTAAAAAAAGAAAAGTTGTTCAGATGTTGCGTAACTTAGTGTAC[A/G]CCCATGAGGAAAAGGCTAGTGAGGTAAGAATAAACTGTGAAGCAAAGGAA
2	42476020	seq-rs840	TCCAGCTCTGTTTTCAATTGTACAATTCTTTTGTAACATTCAATAATTCATTAGATCTCA[T/C]TTTTACAGCGTGGGCTTGATGCATTGCCTGGAATGACACTTTTATCCGCATGTTTGGAAA
2	42549116	seq-rs6683	AAACTGGAGATAGTTGTATTAAATGCTGATGGCAT[T/C]CGTAGAGAAGAAATGGATCTGAGGAAAGACTGATTTCTTGTGTTTGTTATCCGATTATGA
2	42636724	seq-rs6682	AAGGAGAAGATGATAATATGGAAATGAGTGAGGTTTTGGAGCAGCAAGAAAATAAGAGAG[A/G]ATCCCCTTTGACTTCCAGATTAGAATTTGAGAACATATCTGAAAAGGCC
2	42818872	seq-rs839	TAAGGAGACGCAGGCCTAGTATGGTGCAGTATTTTGTACTTTCCTCCTCCTCTATGGAGA[T/C]GGACTCTGGCAAGTCAGAACAGATCATTGATCTAATCCATCGGAGATTCAAGGGTATAGC
2	42821360	seq-rs6679	CTAGGATTCTATCCGCCGCCTCGCAAATAAGTCGGTTGACAATCTCTCTATATATAGCCT[T/G]TAATTAGATAGTTTCTCCAGTCATTCTAGCCTTCTTTTCCGCCGGATGAG
2	42835060	seq-rs6678	TCATCATTTGGATTAATTGATTCTGCCCCTGGGTTTCTCTCCTTGGCTTGGAAAGATAAT[T/C]CCCTTTTGACTGTTTCTTCATGGCACTAATTGTGTTCTACATCAGTTCT
2	42835200	seq-rs6677	ATGGCGGAACCAGAAGAGAATGTATGGAAGATAAAGAACATTGGAAAGAATTAATGGAAG[A/G]GGCTGGTTTTAAACCAGTAACACTTAGCCATTATGCAATGAGTCAAGCAA
2	43008392	seq-rs6676	ATCGCTGACTCAGTTCCATAATCTCTCCGAGTTTTCAGCTGAATCGAATCAGTTTCCTA[A/G]TCCTGATTTTTCTTTCTCAGACACTAATTTCCCTCAGCAGTTTCCGACGG
2	43230184	seq-rs6674	ACAAGAGAAAAGATAGTGCAAGAGCTAAATACAGATTAATGCATGTGGTGAGAACCCA[T/C]AAAGGTGCTGATGATAAGGCATTTAAATGTGTTTTTCAACAAGAAGAT
2	43476984	seq-rs6671	GCCATGTTTGCGAGAGAGTGGTGCAACCAATAATAGTTCTGAGGGAAGTAATGTTGTTTC[T/G]TTTACTTTTAGATCTGCAATGAAGCAGAAAGCTGGCATTCATGCAGAAGT
2	43635344	seq-rs1911	GTTAAAAGATGTTAAAGCCCATTTAGTACAACTTCCCATCCTTCTGAACCTGAGGCCAAT[A/G]TAGGCTTTTGTTTTTCCTTGATCTCTTCTTGTTGATCTGACTGCCTGCCTGCCTTTTGCT
2	43656824	seq-rs1910	GgAAGACTTGAAACTCTTTAATAGGTTACATTGATTTTGAGTCTTTTACCATGCTTTTGT[A/C]GACCATGCCTGAAACTGGTTACCGATATTACACAACTATGCTGACCAAATTCAAAACTGG
2	43946656	seq-rs6669	AGGATGACAAAGGCTGCACGTCTTCTTTTGTCTTCTCCTGATTCGAATGGGAAAGAGGCC[T/C]TCAAGGATGACGTTGACAAGAGTTCTGGGATCAATAAGCGAAGCTCT
2	44753152	seq-rs7519	GAAATGCAAGTACTAGATTTCATTCAGAATTTAAGCTCTAGTATGGTTTTGCAAACTCC[T/C]TTTTGGAACTAGTGCCAACTGACTGGATGAGGTTGTTCCTCTTTCC
2	45589968	seq-rs8864	CCAACTTTGCCCATCATAGTCCTACTGCCTTCACAACATCGTTATTTTCCCTGTTTTCC[T/C]TTTTATTCTACTCTTTTGATCTCTAGTTTTGTCAGTCCTTAGCAAC
2	45807184	seq-rs8862	CCAACTTCTTCCTTCCCTGGTGAACATGTCAGGGCCATTAATGGGAGTTCGGAGTTCAA[T/C]AGGAAGCCTACGAAGTCGTCATGTCTCTCGAGACAGCGGAGATTATCACA
2	45971008	seq-rs8860	CTTGCTTTTCTTTTGCTGACTGCAGCTGCAAGAAGCCTGTTATCTGCACAAGGCATACA[T/G]TTCTATTACTTGCTGTTTCAAGGCTTAACTTTTCTTATAGTTGGCTT
2	46497568	seq-rs8857	TATCTTGGACAACAAGTGTACCTCAGAGTGTACGACCCAACCCCAAGTCTAGCTAATGA[A/C]TATGACATACCAACTAATGCTCTTCTTTGTGGCAAAGCTGCTGGTAGACA
2	46504580	seq-rs530	AAAATGCGTTTGTATTTGTATAAAGCGAGAGGAAATTGTATGAATACATATATTTTCGTT[T/C]CCCTCTCTCCTCTCTCTCAGATCTCGCTAGCCACTCTCCCTAATTTCGCTCGCCACCCTC
2	46519432	seq-rs8855	AGCAGCATGATATGCTGAGAGAACTGGTCATACACCAGTGTGATGAGAAGCCGGTAGAA[A/G]AGAGAATGAGAATATATATCAACATCAAGGGGAATGAATTTCCTAGGTG
2	46596868	seq-rs8854	ACCTCAGCCGCACCCACTTATTTCCCAGTGCACAGTTTTGAGACTAAGGATGCTCAAGGC[A/C]AAAACGCGTACATTTGATCTTGTCGATGGAGGTGTAGCTGCAAATAATCC
2	46799456	seq-rs8853	GAATCATTCAACGGAATGCCTAT[T/C]ATCATCATTATCACCATCACCGTCTCTAACACTTGTTCTCTCTCCCCACTGCTGCGCTG
2	47094976	seq-rs8851	AAGGATACCTTGTTGGAACACCTGATGAACTTAAATCTGCACTTACAGAATCTTTTTCTG[A/C]TAGGAAGCCTGCTGTTATTAATGTGACAATCGATCCTTATGCTGGTGCTG
2	47096928	seq-rs8850	TTTAGGGAAGTCTCATCCTTGGGTTGAGGCATTATCAAAGAAGAGCAAGGAAAATGTTT[T/C]GAAAATGGAGGCACAACTGGCAAAGGACGTCGTGCCATTTAATTTTATG
2	47199536	seq-rs8849	GGAAAATGATGCTGTTCTTTTCTTTGATGGTGAGTCATTCCGGCTGGAGCGGTTACATAG[A/G]GCAGTTAAGCGGTTGAGGTATAATCGACTCCCCGGAGAATCCGCTGCGGC
2	47202004	seq-rs8848	AAAGAGAATCATACTTCGAGTTCTAGCAGTAGTAGCAGCAGTGACAGTAGTGGAAGTGG[T/G]AGTGGGAGCGGGAGCGGAAGTGGAAGTGACAGTGCAAGCAGCAGCAGTGA
2	47298644	seq-rs8847	TCCTTTGTTCCTGTATCCCTTTTCCTCTTGAAACAGGGGTTTGTGTGAGATTGGTTCTCT[A/G]TTGTTGGAAAAGCTGGATAGATACTGATAAATTGGCAGTCCGGGCTCTT
2	47342500	seq-rs1749	ATCAGTGGCTAAAGCTTGAGTCTTTAAAGGGTATGAACTGTGAAGAGGCTCCACAGAGTT[A/G]GTAAAACTATTTGGAATAAACCCCATTTAGAGAACGGATCTCGAAAACAACACAGAAACC
2	47345024	seq-rs8846	CAATTGCAGCGGACAAAGAGTGAAATGAATAGTCACTTAGCATTGGCAATGTTAGGAGT[A/G]CCTGACTTTGAAGATGATGATTTTTATTGTCGTTAAATATGAAGACGATT
2	47351452	seq-rs8845	CTGTATTTTAGGTTTTAATTGTGAAATACGAGTTTCTCAGATCAGATCAGTTCCTCTG[T/G]TTTTTTACTTTCTAATAAATGGCTCTTCATGCTACTGCTTTCTCCTTC
2	47361588	seq-rs8844	TGGTAAATATGTACTCCGCCTATGTCAGTTTTTATTTTTCCTCCGAAACGCCGTTTTTC[A/C]ATTTATTAAAGGCGTTTTGCATTTAATACTACTTCCACCTGTTTTTCC
2	47364240	seq-rs8842	TCAATCCAGAGAAGGAAATTCCAGATTCTCCTGGTCCGCAGGTGGCCTCACATATT[A/C]CTCCAGATTGTTTGGTGTTGCAGTGAAGAATTTGTGGCTTGCTCTTGCA
2	47367468	seq-rs8841	ATATGATGTGACAACCTGTGAGACGAAGGTCATTCCTGGGAGATGTGGTTTTATTGCGCA[A/G]CTGAATGAGGGGCGCCACCTAAAGAAGCGCCCAACAGAGTTTTGCATTGA
2	47423768	seq-rs8840	TCTCCCGGTAAATCCATCACCGTCCGATCATTTTCTCCATCGTCGGCATCCATTTCCGA[T/C]CATCCTTCTAAAATGTCGATGGCTTCTGATGACAATCCTTTGTTGAAGGA
2	47471392	seq-rs8839	TGGAGATTGTGGGAACATTAGATACTGCCCAGGCCAAATTCGATGACATCTTGAACTCTA[T/C]GTCAGTGGATGCAGCATGTGACAAGATTAAAAGCCTTGCCAAGAGTAAA
2	47544656	seq-rs8838	ACTTAAAGCCAAGTTGAAGGAAGTTGCTCCACTCAGTCAGATGGAAGGAACACAAAAAAA[A/G]ACTAAATGTTGCACTAAGCAAGTACCCAAAGCTCCTTGAGAAGTCACTC
2	47548224	seq-rs1748	AAATGACTATATTTAAGTTAGGCTCTCAAGGTGTAGCGTTCGAAGGGTTTAGGGTGGGTG[T/G]TGTCTGTCGTAGTATTGATCTCTTTTAGTGTCTTGCTTTTGATTTCAATTATCATCTGTT
2	47557492	seq-rs8837	TCTTCAAGCAATACTGGGAGAAAGTTGCGAGATGATCATGTAGTACGGAAACGTATACT[T/G]GGAAGCAGTCAAATGCCACATCGACTGTTGAGTCAGAAATCTGTTTCT
2	47566492	seq-rs1747	TAAAACTATCAGATCAACGGACACACGCCTATGCTTGAAGGAACAACCATCAAAACATTA[A/C]TTAAACCTCAATAACATGGTCTTCAAGTCGGAGAGCAATTTAAGCAACTTCCCAGGAATT
2	47587480	seq-rs8836	GCATTCTGAAAATAATTAACTTCCTCCATGGCTTCCCCTATTGAGACTTCAGAATCTTT[T/C]AAACCCTACGAGCTTAAATTCACTCTCTCCGGCCACAAACGCGCTATC
2	47695492	seq-rs8835	ACAGACAGGAAGCGAGGGGAACAGTCATGAAGAAGCTACAGCAGAGTAACACAGAAAC[T/G]TAGTAGTAGTACTATTTTTATGCCAAGGTTCTGTTCACATTTTTTCTTC
2	47697312	seq-rs8834	CGAGAATGAAGATGGCAAAGGCGAGAGCACTGAGGAAGCCACGGACTCAAATACCGAC[A/G]ACAGTGAAACTAATGAAACCAGAGAAGAAGATAGTGAAAAAGATCAGGT
2	47697440	seq-rs8833	GCGGAGGATAGTGAGCATAAAGGGGCTTCAGTGGATGAGGATACAGGGACAGAAAAAAT[T/C]GAGGAGAAAGAAGTGAGTGGAGAAAATGCTGAAGCAGAAAGCAAAGAGA
2	47700728	seq-rs8832	TCAAGGCTACTTTTATGAGTTAAGTTTCTGCAATAAGATGTACTGTCGTCGACTGTAAGT[T/C]GACGCTGTGATTGTGTATGATAAAACCGATGAGTTGCTTTAGTGACAGGA
2	47731992	seq-rs8831	TGGCCTAGTTTTAGGATTAGGCTTTTCTTCCACAGCCGATCACAAATCAAAGAAAATAAC[A/C]ACAACACCATTATAGGCAAAGGTCCGTGTGTTGGCTTTGAAGAACCTTC
2	47753236	seq-rs1746	CAACCTAACTACTATGGAAAAATGAGTTCAGCACCCATCAAACTACACTACACAGAAAAA[T/C]ATCCTTGAAATAAGCTACAAGTACATACTCTGACTTGAATAATAATGTCTGTCTCCTAAG
2	47902348	seq-rs1745	GACGGGACTATTCGGTTGAATCTCTTCTTGCGAAGAGGCACCAGATCAGGGGGCTCATCT[T/C]CTCCCCAATGGGAGAAGCGCTTAGTGAAACAGATTTCTCTGAATAGACACGTTTCTTGCT
2	47987020	seq-rs4847	TTTTTCCGATCCAACTTACTACCCGACATCTTTACTGTGTGAGCCATCATTTTTTAGGAC[A/G]GATTTATATTCTTGTAAGTGGTGTCACGTGGATATTATGTAAGATTAGTTGCTGAAATGA
2	48055028	seq-rs1744	TAGATTAATTTTGAGAAAGAAAGAGAATTGAATTTGATTCTCTCTTAGCTATTAAGTTAC[T/C]TGGTACTTAAACTTTTGTGTCCCTGCTGCTGTAGGCAGGAGATCCCATCTCCTCTGCTGA
2	48065576	seq-rs8829	AGTGGAAAAGATTAATTTTAGTCGAAGGTTTATGAATGGATTGAAGAACGCATTCCGAGT[A/G]CCAAAGAAGAAAACAGAGACAAAGGTGGAAAATGTAAAAGAGGCCGAAAA
2	48073440	seq-rs8827	CTAAGTTCACCACCGAGGAAATCATGCAGGCAATTGATTAGTTCTTCTTCTATCTATT[T/G]TGTTTCTGTTTTGTTATATCTTATTGCTTTTGCTACTTTGAAGCTTG
2	48075352	seq-rs8826	CCCCGTCTTCTACATTTTCCCCTCGGAGAAAGACCAAGTGTTTGATGTGTTCCCTCT[A/G]GAAGAGCTTTTTCTTTTGATATGGTGCAATAGGTAACTTCACCAGTTGC
2	48094332	seq-rs8825	ATGTGAAAATGATTGAATATCATTAATGTACAAGCACAAATGGAGCATGAAGATGAGGA[A/C]AGCAATACCAGATTGAATCAGTCTCGCGTCTTCAAGGAGACGATAACAC
2	48098300	seq-rs8824	GACAGCAGGTATAGACCAAGTCCTGACCTTCAACCCCTTCCACCATTGAGCAAACCCC[A/C]AACCTCCTCCAAGCATTAATTCACCTACTGCAATGTCATCATCAGATGAG
2	48115992	seq-rs8822	ATATGCGCAAAGTTCTGTTATGGTATGACGGTAACTCTGAATGCGTATAATGTAGTTG[T/C]GGCTCGTTGTGCCGCGGAATACCTGGAAATGTATGAAACTGTCGAGAA
2	48203320	seq-rs1756	CTCGATGGCATTGGCGCAATGGACTAACAACTGTTCCATGCAATTAGTATCCCCAATGTT[T/C]CCCAAATTCTTCGATGTGTGAAAACCAGGCCACGGGCGGGCGCGTTGGATCTGATTATTA
2	48240900	seq-rs8871	GTAAAGTAGTGTTATTGCTCTGGCGGTTGCATCAAACAGAAGCGGGGCCCAATTCCTTC[T/G]TTGCATCTACCCAGCCTGCGTCTTCTTTGTTGTCCCTTTTCCGAAATCCG
2	48295840	seq-rs1754	ATGCCAATAGGTAATATTTACTTGATTTTTTTTCATGTTAAGCTCTTCCTGTTTTGACTT[T/C]ACTCTCTTTTAATGTTCTGTATCTTTTAAATTGTTATATTCTGGTTGCATTTGGATCAAA
2	48316116	seq-rs8870	AAGAAAGAGGAAGCTCTTCTAGTTTGGGAGCAAGGGTATGAACATGCAGTTCATCAGTC[T/C]GCAGACTTAAAGCAACTGTTAGAGCTTGAAGAGCTGCTCAAAATTGC
2	48333328	seq-rs1753	GAGCCTATGGCGAAGATCGCAGGCTTATCACATGAAAGGTTTGGCTAGACTAAGTTTAAT[A/G]GATTGTTTAATGTTCATCAATGAACGAAGCAAGTTGAATGGAAACAAAAGCAGCACAAGG
2	48349332	seq-rs8869	TGAAGAAGAACACCACCAATTGTTGGCGGATAGATTACTCGAGGAAGAATCTGCCTATGA[A/G]TACTCCGACAAAGTCCATATTATCGGAGTCGACGATGATGATGATTTCAC
2	48410544	seq-rs1751	GAACAAGAATTATTTAGTTAAGCAATATTATAACTGGGAGGATATCGAATCATTCACTCA[A/G]GCATTGGAAAAACTTGAAGGTTGGATCTTCTCCAAGATCACCAAGTCTCTTTGGTGGCAG
2	48499768	seq-rs8168	CATTTCTAAGCAATACCGTATGAGGAATTCCATCAGTATAGAAGTAGTGAATATAAAAGC[A/C]TATCTTGTTCGTATGATTGTCTTTTGTGTACAACATTGCCCTATGTTATT
2	48535588	seq-rs8167	GCTTGGGGTTGCCCTAATTTGGTAAAAATCAAGGTGAAGAAGTGCAAGCATGTGAC[A/G]GGTGATGTTGCAGATAGGATACGAGCTATGAGGCAATCACTAGCAGTG
2	48586260	seq-rs8166	GTGCTTGAAAAATGTTGTACGCTCACTTATGTTGGTCAGAGTAGGTTCAGGGTTAAAC[A/G]TATCTCAGCCTTTTACCTCATGTTTTGTATAATTATATACTGACATTTTT
2	48598804	seq-rs8165	GCCTGTCAGGAATCTTACCCCCAAAAAAAAAGGTACATGAAACAGCAACGCTAGTGACTG[A/G]CAGAATTAATAGATTCCAAACTGCATATTCTAGCGAACTAAGAAGAAGA
2	48607040	seq-rs8164	TAGACCAAGTGACTCATCAGCTGTAATAGTGCTTGTACCTTTAACTTCTCAGGCAGTAAA[A/C]AACCTAAAACTGAGAAGTTAATGTCTATCTGCTAGAACATGGTCAAGTT
2	48624320	seq-rs436	TCTGTGCAACATCCTTGAGCTGGTAGGAAGTCAGCTCAGCCTTCTCAATTTCAGTGGCCC[T/C]CATGAACACCAGGATCTTATGCACCTTGTCTATAAACTCCTGAGGATCCTCTGAAGTATT
2	48709600	seq-rs1643	CTGATCAGTCATGATTGTATTTTTTGTCTGATAAAATGGCAATTGATCTCTGTGTGCTTG[A/G]TTCTTTTGTGAAACGCTGGATTGGCTGTTATTTGCAAAGCTGCCTTACTGTCGCTGTATA
2	48737424	seq-rs8161	CAGCAACCAATACTGCTGGAATGTTTTCAGGGTCCGTGCAATTAACAGGCCATGCTTCA[A/G]CAATCCATTTTTCCACTACCTTATACCTATTTTCATTGTCTTCTGTAAT
2	48838336	seq-rs8159	AGGACGTCAAGTTTGGGTTTCAGCGTTCGGAGATGTACCAGAGTAAACTTGCAGGTACT[A/G]CGACCTCCTATGATCGTCATCTGTTCCTCTGTTACAAGTCTCACGAGAC
2	48881064	seq-rs8158	TTTTAAGATGGTGTGATGACATTCCTCCAATTCTTCACCTTCATTTTAGGAATTACTT[A/G]TACTCTTTTGAATTTGAGCTTAAGCACAGAAGTTGGAGAGCTTCAGT
2	48902712	seq-rs8157	ACGAACTGGAGCTCGTTAACGAGGATGGCTTCGTCTACAAGCGTCGGAAGAAGTTTCATC[T/G]TAACCCAACCGCTGCTCCGAAGCTAAAAGATCCGGCAGTTGAGGAGAAGA
2	49090044	seq-rs7283	ATCCGATCTACGCAGAAGCAGCTATGGTGCTGCTACGACTGATAATGTCACCGAAAATCG[T/C]AATAGAAATAGTTTTAATCATAGGAGAAATAGCTACGGAGGCAATGTGGA
2	49090172	seq-rs7282	ATCCTACCACCTCTGTTTCTATCAGAATATTCCTTCCAGAGACCTCCCTTGGCTCTCC[T/C]GATTCCGATTTAAGGGCACAATCTAAATCTAGGGCTAAAGCTTCCAGAC
2	49094744	seq-rs1998	TTATTTGGAATTTTATTTTATTTCCTTTGCTCTTTGTGTTGCTAATCATCTATGATCAGG[T/C]TTAGGTCGAAACAGGAATATGGTGTAAAGCCAATTTGCTGTTTCTTTCATTTTTGTTCCT
2	49095688	seq-rs7281	TGCTGAGAAACAAAACTTGTTCATAAAAAAACTGAACTTGTGCTGTGTATTATTTGACTT[T/C]ACTGACCCAACAAAGCACTTGAAAGAAAAAGACATCAAGCGGCAGACATT
2	49098928	seq-rs7280	CTGCAGGAGACCGGCAGGACTGCTTCAGACAGTTGTGCGCTGTATACTGCTGGGTAAAGA[A/G]ATTTTATCTTGCTCCCCATTGATTTTTTTTGTTACTCTGTAACAAT
2	49208668	seq-rs1997	TTCACTATTTAATTTGTGGAATTACTGGGTAAATGCAAGATGATGAAACTATATTTGTCA[T/G]CAAGATCACACTATTACATTTTACATTTGACCAAGACTCTATACAGTGATGAATTTGTGG
2	49209876	seq-rs7274	TGGACGAGGAGAGATTGATCTGGATAGCCAAGATGACCAAGGTTTCTCTGCTGTAATGAT[T/C]ACAGCTGCAGAGGGTCATGTCGAGGGCTTCAGGTTGCTTGTTTACGCTG
2	49222536	seq-rs1006	GACGATTAACTAGAACACGAGTTTTGATTCCTTATAGCTAATAAAATCAATGAAAAGGCA[A/G]CTGCTTTCCAGTCAGATCAGTGAAACAATCTCCAAAAATGGATATCATGTTAGATGATAA
2	49271872	seq-rs7273	CTTAAGATTAAAACTGTTACTGGAAGTGCACCTTCTAATCAGGAAGATTCTTCCACGCCT[A/C]GCTCTTCTTCTGCAGCTTCTCATTGTTTTTCTACCGCATTTTTCACTTT
2	49449140	seq-rs7271	AAAACGGGGTATCTTACACTTTCATCAGCTAAATCGATGTTTGTGAGTCAGTTGGTGGG[A/G]ACAGCTATGGGTTGCATTATTGCGCCCCTCACATTCTGGATGTATTGG
2	49456228	seq-rs7270	AGAAGATCGGCCAGGACTACTTTCAGATATCACTAGGATATTCAGGGAAAATAGTTTGTG[T/C]ATTAAAAGAGCAGAAATCTCAACACAAGGGGGAAAGGCAAAAGATATCT
2	49456376	seq-rs7269	AAAGACAGTTGATTCAATTTGTGAGGAAGTTGGCCCAAATATGCTGCATGTTAAGTGGA[A/G]TCGTTGTCATTCCGAAAAGCTACCTGAAGAAGGAACAATTAGTTACCTCT
2	49460332	seq-rs7268	GACTCAAACGAAAAATGTTTTTTAACTTCCGGTAACCGGAGCTAGTCCATGGCCATACCC[A/G]TTACCAACTAAAAGCTTCGATCCTTGCTGATTCCGCAAGCAAAAAAAAT
2	49486896	seq-rs7267	TATGCAGCCATATCCAGCAGGTCAGATCATTCAGACATCTGGGCAGTTGCCTAGTTCAAC[A/G]TTTGTTTACGCAACAAGCCAGCAAGTGCAACCAGCTTCAACATTGGGTG
2	49487204	seq-rs7265	GCAGCAAAGCTGACTGCATCAACATCTTCAGCCCAGATGCTGTCTTATGTCCTCTCATC[T/C]TTGGCATCGGAGGTGTCATAGGCAACTCAACTAAAGAATCTTTGCATGA
2	49487380	seq-rs7264	TGGGCAAATCTTGGCTGAGCAGAATATAAAGGAAGCTAACACCTCCCAAGCTCCACA[T/C]TCGTTCATATCTGGAAATCGCGAACAATCTGCTCCAGTGATGTACA
2	49500416	seq-rs1005	TATGTAAAGTACCAACCTGAAGAAATTGAAACAGACATTGATGAGCTATTCGATGGAAAT[A/G]CTACGCCATGGGGGAGGAAGAAATTGTAATCCATATATTTATTATATTATTATTATCTAG
2	49554152	seq-rs7263	GCTCTTGTTTACTTCCCTCATATTATATTGCTATCTGTAGGCTGTAGCATCTTCTATGT[A/G]CACTTTGAGATTGCTATAGCATTATGTTTGAAAATGAAATGTTTGT
2	49567220	seq-rs1996	CAAAAGTTGTGCTTTTTTGATGATCCGACAGGGATACAATGACATTTATGGAGGACTCCG[A/G]CTATCAGCTTTGCAGGGGTAGATTTCTTCATTTTTAGGCAGCTGCATGTTTCCTCTTGTA
2	49662336	seq-rs7262	TGAGCTACGACACAAGGGGCTGAATGATCTCCTCATGCATCAGAACTTTCAGGGGAATCT[A/G]TACACAGATGGAAGTCGATATTCTTCCCTAGGCATGAACAGTTGAATGT
2	49777600	seq-rs7261	TTTATGGCGAGGGTGCAATGGTTGACCTGCCTGACACCCTTGAACAATTCAGGATGA[T/G]CCTGACGGAGCTTTTGGTGGATGTTTGTCAGCTTTTAGGTTCTGCAGCATTTATCCAGAA
2	49817176	seq-rs1995	AACGATGGTAATTCTAACTACATACAACGAAAAAAGTACATTCGCAGTACCGAAAACAAC[T/C]ATCTAGATATCAATGAAAATAAGTAGACATATACTTGCCTCATCTCCCTCACGCATCAGA
3	13968	seq-rs479	CCATTTTTtGGTTGATCCGGATTCTGACGTCAAAAATTCCAAAATATTTTGTTGACGTCC[A/G]TCAAGACCTTGTATATGTTGCCACTTGACCATCACTTCCACTCTGAACCATTTTCAAGGT
3	19343	seq-rs8463	GAAGTCAAGAGTATAGGTCACTTCTTCAGCGTGCAATACAGGTGAATCCTGTGCAAAAAG[T/G]TTTGCGCTTCATGAGAATGAACATTGGAGCTGAATACATGTAAATATAC
3	61685	seq-rs8466	GTCTGCAACAACTGAAGAAATGCTTCATCAGGGTTCTGTAGGAAGGTTAATGGCAAATTC[T/C]GAAGCAAAAATTGTAGATCCGGACACTGGAATTGCTCTGTGTCCTGGTGA
3	65094	seq-rs8467	TGTCAAGGCTCCTTCAACTGGTATGCAGCCATATGACATCTACGAGCGGTCTGTCCTATC[T/C]GCAGCTTGACAATGCCGGTTCTAAAAGGTGAAAAGAAGTACATGTGATG
3	143690	seq-rs3769	ATCGCGACCCAAATAGATTCATGAGACCGTTGGACTATCAACCTTTATCTTTTAGACTCG[A/G]TCAATTGTGCTTCGTGGAGAAGTCATGGGCTAGACACGTGGAAATCATAGGTTGCAATAT
3	186197	seq-rs8470	TCAATTCTTTTCACTCGGATATGTCTTCTTTCATCTAAAAATCAGTTCTTTTCACTCG[A/G]ATATCTCTTCTTTACTCTAAAAATCTATTCTTTTCACTCGGTATCTCTT
3	237266	seq-rs3770	CTCTTCGGGACTCGTTTGACCGTTAAAATGGGTCGGACTGGCCGTAAGGTCCAACCGACT[T/C]CATAGCCAAGGTCTTGATGGAAGTCCACAGAAAATTTTGGAAGTTTTGATGCCGGAATTT
3	239920	seq-rs482	GGATCaCAAAAAAAaTGGTGTATTATAGCACACGAAAATCATCGAAATGGGAGGTATGCA[T/C]GCTTTGGGGCTCGTTTGACCTCGAAAATGGGTTGGACTGGCAGTCAGAGCCAACCGACTG
3	304023	seq-rs8472	CTGACCCATCATTTCTCGGGATGAGGAATGGGACTATTGATGGTGGTCACCAGTATCC[T/C]CTCCCCGACTACCCCAACTTGGCATGCGGCGTCAACGGGTATGGAGTAT
3	304166	seq-rs8473	GTTATCATGACGTGTTCCAGCATAACTATTCTGGAGGCCTTTTTGATAGTGCAAGTGAT[A/G]TGATTATGCAGACCGACCCTCGACTCAATAGTGGGCATCATCATATGGA
3	420705	seq-rs8474	GTGATTAAACAAGAAGAAATGGACTCATCGGAGTATTTCGCCAAGATCGATGAGAGCTT[T/C]TGGACGGATGAATTAACGATAGAGAACAATTTCGACTTTGTTACTAATA
3	466104	seq-rs483	ATTTTCTTTGTATTGAGTTCTCAAATCAAGGACTTGTAAGTATGACAGGTTGCTGATAGA[T/C]GAATGCAGCTTCGCCAGGAAACATCCTTCGAAACTCAGATACCTCAAGAATTGTAGATCA
3	753216	seq-rs8478	GAGTTCACATTCTCCCCGACAGGTTCCACCATGACAAGCTGCATCTCCTTGTCGACGAGA[A/G]GACAAAGTAAAGGGTTGTTGCTGTGTATTTCAATCCTTCGTCGTGGTATT
3	791973	seq-rs8479	CAAGACCTGCTAAACTCAGCACTCGGAGTGAGGCAACGATCGAGTGGAGGATACCAGAGT[T/C]AGCTGCTTCAGGTGTATATAGAATCAGACATTTTGGTGCTGCAAAGGCT
3	867789	seq-rs8480	GGATATTTCATATTTAGAGAAAAGAGGAATCAAAAATCCAGCCACTAATGTTTCATTAGG[A/G]ACTCAATTGGAATGGTTCAAACAAATGTTACCAATTTTGTGTGACTCACC
3	931641	seq-rs8481	TGATGTTTCTGTTGAAGGGACCTTGGTTTATTCTTTGCCGTCTGGTTGGAGTAATCACGA[T/C]GATGAACGAGCATTTGTTGAAACTCTTGTATTTCTTGAGAATGGTACTA
3	1042311	seq-rs8482	GTGACTGAAAAATGTTGCAACCCTTTTGAGGTGTTGCATGGTGGAGTCTCGGCTCTAA[T/C]AGCCGAGTCTCTGGCTAGCATAGGCGCCTATGTGGCGTCCGGATTTGATA
3	1077084	seq-rs8484	TGAATAGCATGCCAAGAGTTGGAAGTTCAGCAAAATTGGGCAACTTGGGGCCAATAGAC[A/G]TAGATTTTGATCGTTCGAGATTTTTAGTCTTTTTATTTGAAATCGATAAA
3	1198055	seq-rs8485	GATGAATTTGTGAGTTCGAATTCGGTTTTTACGCCGTTGCCGGAAGTAGAAACGGAG[T/C]TAATTCAACGGCTAACGACTGAGAAACCGCTAGTTACTTCGAGGTTCA
3	1251411	seq-rs8487	TGACCAAGAAAGTACAAGTGAGAATGCAGATAGGAACAATAGCAAGAAGCGAAGATTAAA[T/C]GATTTTCGAAATAATCAAAACGTTCTATATTTCTCAGGTTCAACACTAC
3	1257502	seq-rs8488	TAGTGAAGACGGGTGTGCATGTTTCAATACTGACAAAAAAGGGCCTTCAATGGTGTTGA[T/C]CGCGCTAGTGAGAAATGAATTTGGTGGTTCTCTGTGCCTTCTTTCCGCTA
3	1335704	seq-rs4511	ATAGCAATAATTGAAGGGAAATCCTTGTGGATAATTAGAAAGAAGAGGAAGAGTCATTAC[T/C]GTTGATCCACTAAGGGGAGGGATGTAGTAAATGTAATTCTTGAAACTACTTGTTAATACA
3	1354269	seq-rs8489	GGAGTTGAAGCACCAAGAAACAGCTTGGAGTTAGATGAGGCTGTTCCGGAACGGAAATC[A/G]GTATCAAGTTCATTGTCATCTTCATCAACCATGAAAGTGGACGAACAA
3	1410013	seq-rs8490	ATAGAGCTGATATGAACACTCTTCAAACATTCTCAAATTGGCTTCATGATCAACACAA[T/C]ACTACTACACAAGCTTAAGAGCTACAAGATTGAAGACCTTGAAAATTT
3	1488744	seq-rs8491	AACAAGCATTACTCTCCATCACTGTTGCCCTGCTCTGCTTGCAAAAGTCACCTGCACG[T/C]CCACAATCAATGAAAGAAGTAGTGGGGATGCTTTCTGGTGATTTAGAAGC
3	1522836	seq-rs486	GAGTGTAAACCGCTACAGAAATTTACGGTGAAATAAACGGCATATTTATGTTATGTAGTC[A/G]GGGATCGGGAATGGACTGGAAACGTATGGTACAATTTGTGTATACGTGTAGTGTAGGTAT
3	1542964	seq-rs8492	CTACTTCGAAGATTGGTTTGCAATAGTGAATGAATTGCAGAGTGCAATCAACATATTTTC[T/C]GATGCCGGACCGGGAGTCCGGTGGGTCGGAAATGAGCAAGGATTCGCCGG
3	1544026	seq-rs8493	GTGATGTATCAATTCGACCAGGATGGTTTTGGCACAAATCACAAGAACCAAAGAGCCTAA[A/G]TGAGTTACTAGAAATTTACTACAATTCCATAGGACGAAATTGCGTATTG
3	1676785	seq-rs3771	TACTGCTTTCACAAGGATCTTATCATGTCGACTAGTGAGTCAGCCTCCTCAGCATAGCTT[T/C]CTTTACACCAAAATAAAACAAAATATAGAATTCATCTTAATTTTCTCTACAAAATTATTT
3	1812322	seq-rs8496	TTGGGTGCTACTATCTATGCATCACGATTTGCTGCTAATGCACTTCGTGCTTTGCGGC[A/G]CAATACTGCCAAGAAAGCAAGGATGACAGATAGGATATCACCCATTTTGC
3	1812451	seq-rs8497	AACCTGGGCGGCTTGCTTCATACAAGCAGCATGGCGCCGTCATTGTAGGAAGAAGCTAGA[A/G]GAATCCCTTTGCGAAGAAGAAAACAGATTACAAGATGCATTAGCAAGGG
3	1875015	seq-rs8498	TTTATCAGCAGGTGCATTGTGCAAGGAGATCTTGGGATTGGTAGTCTTAGGGAAGTTGA[T/C]GTCAAGTCGGGCCTCCCTGCAACAACGAGTACTGAGAGATTGGAGCTTCT
3	2011681	seq-rs4836	GAGTTTAACTTATAATGAAGATTTTGAAATATTAATCAAATTCCCTTCAAAAAAGTAACT[T/C]GTTTTTCTCTCTCCTTATAAATGTATTAGAAAATTAAGTGGGCCCAATAAGGGTAAAAGA
3	2015025	seq-rs2615	AAAACTGCCGAATTCAGCGAAATCAGCATCGTTAAACAAGAAATCATTCCCAAAATCCAA[T/C]GAATCGTTGCACAAATCGCCAAATTCGTTTGGTGTTGTTGTTGTTGTTGTTGATGTTACG
3	2078236	seq-rs4837	CCCAGCCAGTTACCAAATCATTGTCCATCGGTCCATCCTTTCCACTCCTAGTTGTTCTTC[T/C]ATTTTATAGCTAACTATACTATCTTTATAAGCAGTTCACACAGCCATTAATGTTGGGTAT
3	3302346	seq-rs4995	TTGATTTCTGTCACGCTTCTCTTTATGAATGGGTGATCAAAGCCGAGAATTGTTACCTAC[A/G]TTATTCATCACTGTAACATTTTTAAAAGGAATGACGAGTCCTAAAGCCAAACACAGGTTT
3	3668150	seq-rs4996	CTCGGCCTTTAGTATGTTGAATGACCGGGGAGTTTGACCCTTTACATGGGTTTTTGGGAC[A/C]ATTAGTTTCTCATGTGGAGGCAGTGGAGTTAAAGTTTAGTGTGTGGGCATCACAAAGACT
3	3873434	seq-rs4998	CGACAACTTAGGACCAAAACCGGGTTGAGTATTGGTTAAAGAGACAACCTAGTACCTAAC[T/C]TAGGATGGTCTAAAAGTTTAGTTATGATCCTAACCACATAGAATTAATATAATAGTTCCC
3	3965497	seq-rs4999	GGTAGGATCCATTTAACCTCATAAGGAATTGAAACAGTTTGAGTTTCTGCAGGTGTACTA[T/C]ATATTCTTTTGATTTATTGCATTCACACATGGGATTAGGCACCACAACCTCAAATTCCTC
3	4362734	seq-rs5000	AACATATAATCAACTTCATACGATCAAACAAGATATATATATATATGTAATCATGAGTAA[T/C]ATTATAGTAAAGCCATAATTCAATGTTTCACATTTGCATCCATTTAATAAACACCTCAGA
3	4550976	seq-rs5001	TTTTATACCCATTTTTCTTTTGATTCCCTCTTTCTTAGACACCCTCGACTTATGGATTTT[T/C]CATTAGTTGAGGTGTAAAATACCTGATGTAGGCTCAGGGCCAAGATTGATCTCACTTTTA
3	4744191	seq-rs5002	ATTGGTGATTGCACTAGTTTATGAAAGAATGAAAAATGCATTACGTATGAATAAAGGAAG[A/C]AAACTCTTTGTTTTCTAAAGAAGGATCCCTAGTTAATGTCCCATATGTTGAGCCCTTATT
3	4982302	seq-rs5004	AGAGTTTGTTCGAGAGTTCTACACCTCCTACGTAGCGAATCTCAGATCACAGATTGATAG[A/G]TGGGCTGCTCCCGCCATACAGGCCCACTGGAGCAGGTCCGAGTACGTGGCATTCAGGTCT
3	5036773	seq-rs5005	GATCGACAGAAGGGACCTCAGACTCAGGCACCCTAGACTCTAAGATCGTGTAAATATCTG[T/C]GCGAAGGCTATCGAAACCAGCCTGAAGAGTCGACATGTCCAGTAGAGGAGATGGCCGGGC
3	5443762	seq-rs5006	GTTAAGGATCAAAATATTAAAAATGAACCAAACAATCAGAATTTCATAATTGAATGAAAC[A/C]TACATGAAAACTCAACTTTTGAAATCTATTTTAACCCTTTGAGGAAAGAGTCTTAAAGGT
3	5723836	seq-rs5007	GAGAATCATGAACTCCATCTTCTCTGTAATGCTCAACGAATCTACAAACCTTTCAAGTTC[A/C]TCATGAACGATCAGAACTATTGTGTTTTTCATGCACCAATCATTATCTGTCTCTATCATA
3	5778369	seq-rs5008	ATGAGAAGATGCAGGACAAATGGATCAGTACGTGGAACGTACGAACATGTAAGGGGAAAT[A/C]TAAAGCATACCATAAGCTTGATAATTGATAAAAATGGGAACGTACTTACCTCTTCTCAAA
3	5836106	seq-rs5009	CTTAGGAAATTCTGGAAAGGTGTTCTAATGCATGTCACTATATGTGTTCCCTATGCATGA[A/C]ATTGTAGTATTTGTCTCCTTGTTATGAAGATGTGCATGATAAGAGTGCTTATGCATGATG
3	6098889	seq-rs5010	AAGTCGCAATGGTGTCCTTCATGAAAGAAATGATAGACTTAAGGTTGATTTGCTGGAACG[A/G]CATCATATCAAACCTTAGGAAAGCAATTATTAGCTTCTTGTTGCCATTGTAAAGAAGATC
3	6241716	seq-rs5740	CAAAAaCTCTCTCACGAATACAATTAAAGAAGAAGAGAAAATGCGGGATGCTTTTAGGAT[T/G]AATTAACCAAGAAATTAAGATTTtTTtAAGGATCTAATCTAAGGTATGTGAATCTTTTTC
3	6352455	seq-rs5011	AAGTCAACTAACAGTACATTAGAAGAATTACCCCACTCATGACTTCAAATTAGATGCTGT[A/G]GTCTTTGCTTTGAAAATTTTGAGGTATTATTTGTATGGAATTAATTTGGATGTTTTtACT
3	6875132	seq-rs7934	TAAGGAGTCAGCAAGATCATTAATGCTTCTTCTGCATAAACCTACTGGCACAGTTAAGGC[A/C]GATGATATAATGAGCAATATTCATTTTCCTTCACCTACTTATTCCTC
3	6993662	seq-rs7892	ACGAGATGCCAGAACTGCTCATGTGTGATCAGGATCCTCAATGTGATAAAATGGGAACTT[T/G]TGGAGGAGACTCTTCACCTTCTCTGGGATCTCCTATATCACCAAAGCTA
3	7140506	seq-rs7891	CTGGAGAAGCTGCCTCGATGATCTCTTCTTCCACGAATCCCCGAAAGTGAGACATAGGT[T/C]TTGTTCTTAAAATCATTGAATATTTGTAGTGTTATTCTTAAAATGCTTG
3	7182833	seq-rs7890	ATTGTGGAGGCTAGCTTCAAGTGATTCAATGTACAGCTGATCCTTCAAACATGACATTT[A/G]AGGTACCAAACTTGTATATTTATGTTGTCCCCATAGAAGAGAGAACAA
3	7294923	seq-rs7889	TAGCTGAGGAAGCAAGAAGAGAGTTGGAGAGTTTGAGAGCTCAGCGGGAGGAAGAGAATT[T/C]AGCATTAATGAAGGAACGTGCTGTTGTTGATTCAGAAATGGAAATTCTTT
3	7621329	seq-rs7888	AATGACTTCCACAAAAGAAAATTAGATTATGAGACTTTCATGTTACGGATTCAGCGGGTA[T/C]AATCTCAACTATCACTTCCAGAGAGTCTTTTCTGGTTATGGTATTTTCAT
3	8245353	seq-rs129	TAtGACCcAcTTGGAAGGTCAAACGAGCCCCTAAGCGAGCATACCCCTcATTTCGACGAT[T/G]TtCGtGTGCTATAGCACACCATTTTTtGGGTGATCCGGATTTCGACGTCAAAAATGCCAA
3	8377478	seq-rs6541	TGCGTGCAAGCTGGTTTGGACACCACAGTGTTATCAAGAAAAAAAAAGAACTTGTGAG[A/G]TTGTATGGACTTATACTGTCCTCTTAGTCCACTCCATTGTTTTCCCTTTT
3	8515047	seq-rs6542	TCAGAATTGAGAGCTGAAAATGAGAAACTTCGCGCTGATAATATAAGGTATAAAGAA[A/G]CACTTGGAAATGCTACTTGCCCTAATTGTGGAGGCCCTGCTTCCATTG
3	8687149	seq-rs6543	TGGATGGTTTTACACGGGAGACGTTGGAGTAATGCATTCAGATGGATATTTAGAAGTTAA[A/G]GATGATCGAAAGATGTCATAATTTGTGGTGGCGAGAACATAAGCAGTGT
3	8816771	seq-rs6544	TCTGGAAAATTTTGACTTCTCAGTTTATGGTGGCGGAGCCGGAATTTTGATAATAAGCG[T/C]GATGAACTCATCTGATTTATATGATTTCAAAGCTCTGCTCAAGTGAGCAC
3	8905800	seq-rs6545	GCTAGAGTTTTTACACTTGATGCAAATAACAGGGATGCGATGAGAGAACAAATATGCTCC[A/G]CGTTAGCAGATGTGCTGCAAAAGCCTTAGACGTCGAAGAGCATACTCT
3	9217578	seq-rs6225	CCCTCTCGGTGACCAGCACACGTGCTGTGTAGAGTTGCTATGTACTTTCTTGATTTGTA[T/G]TAGCCATTCATTTTCTTGATTACTGGGTTGTCTTCGTTTTAATACCCCCT
3	11066614	seq-rs7521	TCAATAGGAAAGAGGAAGGATCAAGGTATTAGTGAACCTGAAGGGAGTAGAAAAAAG[A/G]AAAAAAAACAAGTAGCCACTCCTCGTCCTGCTTGCTCTTGGGTGCACTT
3	11764685	seq-rs5190	GAATCCTATTTATCCCTCCCCTCTATTTCGAGGACCCTATTAATGGAACAACTACAAAAC[A/C]TACTCTATTAACTTCCTGTCATTTCTTCAGAGGAAGAATCCCACAAACCTGAGATATCAA
3	12074216	seq-rs5189	TAAGGGTTTAATTTCTATCTATCATGATCCGAAGGTGTCATAGTCTAAAGGTGTCATTTT[T/C]ATGGCCGCCTGCAGACAAAATTTTCATGACTTGAGGATACATTTTAGCCTAAGACGTCAT
3	12325549	seq-rs5188	TGCGATAGCTCCCAAGTTCTAGCAGATAGCAACCAAGAAAATAACAAAAGATTGATGAAC[T/C]TGCGAGAAAATAGAACTGTTCAGACAAATGATCTACATTTCATAATAAAATATATAAAAC
3	12984021	seq-rs5187	AATGCTGAAGACTGTGTTGAAACTAGAGAAAGTGATAACCTACAGAGACATCGAAGGTCC[A/G]TAGGTGGAAACGTTCATTTGAATATTTATGCTGCTAAAGAATGATCGGGGAATTCTGACT
3	13275939	seq-rs5945	AATGTATCTCTTTGCACACCATCAAACGCTCTTACATTTACTTGGTTTGGCTCCAATTTT[T/C]CGAGGCCAAACCTCAGCTGTTTCAATATTGACAAGGGGCATATGTTTAAACCAGATCCAT
3	13941360	seq-rs5186	CAAATTACAATCTTAACATCTCACCATCCCCAGCACGGACGATCTCCACGTGCCCAACTT[A/C]TAGTCAATCTCATGTCAATCCATGTACACAATATATTATATCAATAAAGGGGATGATTAT
3	14034872	seq-rs5185	AGAAAGGGAAAACAAAAGGTAGTGGAAGAGGTTCCTAGAAGAAGACCTACTACTAGTTCT[A/G]ATGCTAGGAAGTTGTTGGTTGATGCTTTGAAGGCTAGTGTAAGATCTACGGCTGAAATTA
3	14275209	seq-rs5184	GGCAATGGTGGTTCCTTGATCATAGTTTTGTCATCTATTTGTGTGTGTGATTTGATGAAT[T/C]GTTCGCCTGTTTGACATGTTATTCCTATTCTTGTAATGTGGTCAATTTTAGATTTCATGC
3	14468763	seq-rs5183	GATCACTATTAGCTTCCTGCTCGTAAACGGGGTATTTTTCGAGCATTCTCTGAAGTTTAT[T/C]AATCATGTTGCTATAGAAGGCTTTGTTCTTCTTCCTTAGTGTGCCATCATTTCTCTCATG
3	15173124	seq-rs5182	TGGATCTATGGTCTACTTACCCCCTCGAGTAGTGACTGCCATACAATGTACATTACTTTT[T/C]GGATTTTGGTTAGTATTGCTAGTAAGAGTACCCGGTTGGCGTGGGTTCACAGTAGAAGAC
3	15949272	seq-rs4452	AATCCTATTGGTGGAATGGCATGAAGAAGGATATATTAATTTTTGTGTGTAAGTGCCCCA[A/C]TTGCCAGCAAGTCAAGGTAGAACATTAGAAACCAGGAGGTATGACTCAAGAGATTGATAT
3	16269276	seq-rs7831	AGGACCTCTGGGGTATCAAGCTCTCAGTTGAGATATTAACCCTCTTGTTTGTATAAT[T/G]TTTTTTTCTCCAAATGTTCAAGAATGTAATGCAATGGAAAAAATGGTTG
3	17439524	seq-rs4628	TGGGCATTCTCTGAAGTGTCCCTCCAGGCCTCTAGTGTTCATACTTTACCTGCTGACAAT[T/G]CGGGCATTGGGCAACAAAATCAATAATGTCACGCTTCATTCTATTCCACCAATAATGTTG
3	17546732	seq-rs5013	CTGACAAGATCCAATATGGATAAAGCCCAAGTGAAAGAAATTAGCTGCATCACCTAGTTT[T/G]ACCTTTTGAGCTGCTTAATGTGCACAAGCAGGTGCATTACCCACCTCACCAATTAGTAGC
3	17720112	seq-rs5014	TAGCTAAAGGAGTAGGTGGAAGGTGAGAAGGATCATGAAGGAAAGCTTGTATTATAGTAT[A/C]GTTCAAGCAAAGTTGAAGTATGTCTTCATTTGACTCGAGCGTATATATATGTCTTTTGTT
3	17902252	seq-rs5015	CATTCATCTTAGTCAAATTTGTCAATTGGGAAGCAACAGAAGAAAATCACTTGACAAATC[A/G]ACAGTAGTAGCTAGCTAAACCAACAAAGCTCCTTACCTCTGTAATATTAGTAGATCTCAC
3	18165328	seq-rs5016	AACCATCACCTACCTCAAAAAAAGCTTAGAACCCTAAGAAACATGATCATTCCCTTCCCA[A/G]TTTCATTCTTGTTGTTCGTGGTCTACAAATAGTCAATAATATTTGCAAATTAATAATAAA
3	19095068	seq-rs5017	TCAAAGTCATCTCATGCCTTCTAGAAATGGTGACCATTCATCTGTAATAATCACCTCTTT[T/C]AACGAAGATCACCACATCTTTAAATAGGGCAGGTCAAAAGAATCCATATTGTAATACCTT
3	20048010	seq-rs4910	ATGAAGAAGAAGATCCAGTCCAAGCTAGAAGCTTTAGCTCACCCTGAAATCTGATGTGAC[T/G]AAGACAGGCTAGAGTTGCGATTGAGTTGAAGACGACGGTACGTTTGCTGCACTCCACAAA
3	20955024	seq-rs4793	TACGGTCGTATCTTTTGTGAAGGGTAGGTTCCTGGAGGGGAACGAATGTTTGATGTAACT[A/G]GATCATATTCAGTATGTGAAGGTTGTATCCCCTATTTTGGGGTTATTCCTTGGGTGTCAG
3	21373534	seq-rs5163	ATAGTTGTAGTTCAATTATGACTAAGGAGCTAAATAAAAGAGAGATGATCCTTGAGAGTT[T/C]ACTATCCCTTTTACCATCGACATGCTCCAATTTTCTAAACCCTTATGCTATTTAGGAGCA
3	22876890	seq-rs5164	ACTATACCCATCTTGTGTAGTAGCTCGTGACAGTCAACCAGAAAATCATAAGCATCCTCC[A/G]ATTCAGCAACCTTGAAGACCGGAGGTTTCAATTTCAAGAACTTACTGAAAAGTTTGTGCT
3	22913932	seq-rs5165	TTGATCTGTTGGACATGAGGTCTTGTCCGTGCTATCTTCTATACTTTTGTAACCTGTTTA[T/C]ACCTTTTTGCTAGTATGATGATTCCACACCATGTAGAAGAAAAATTAACCTAAGGATAAA
3	22990278	seq-rs5166	GTAGACAGAGCGTCAGTCCTGCGATGGACCTTCATTGGGGTCCGTAAACACGAACTTCCC[T/C]AGTTTACTATAAGTATCCATCGACGGACACTTGTGACGGATCGTTGTCCCTTCGGTGGTC
3	23058360	seq-rs5167	ATCAAAAGTAAAGCTAAAACTTGATCAAGAGAATATACCCAAGACAGATCTGTAAAGATC[T/C]GTCTTCCAATAAATTATAACTTCTAATCAAAGCTCTTATTTTTCGCTGCTTATTCTCATT
3	23470272	seq-rs5168	TACGGAAAGACAATTTAGGTATGTATTCACCTCTCACCCTAAGTTGGTGATACCCCACGT[A/C]AAATCAATTTTAGAAAAGCAGCTTGCCCTTTGGAGTTGATCAAACAAGTCGTCAATCCGA
3	23683786	seq-rs5169	TCTACAAATCGGTGATAATAACCTGGAAGACCTTAGAAACTCCGAATATCAGTAACTCAA[A/G]TAGGTCTGACCCAATCTCAAAGTGACTCAATCTTCTTAGGATCCACCATAAAACCTTCCT
3	24325124	seq-rs5170	CTTGCTCAGTCACGGTGTAGTTATTTTGGGCTCTAATTAGGGATTTACTAGCATAGTCAA[T/G]GGGTGAAGGATTTTGTCCCTTCTTTGCCCCAATACTACACCCAGAGTAACCCCACTAGAA
3	24479256	seq-rs5171	AGCTTGGATTAGATATTTGAGTGGTGATTCTTCATAAATTTTGTGGATTAACATAATTGA[A/G]GTATGATTTTTGATCCTTGAAATTCTATTCATCAAGGAGCCCAAAATTCAAAAACATTTA
3	24737116	seq-rs5172	CTATAGCCTACATTTAATCTATATAATAATAATAGAAATCCTCGGAAGCATGAGGTCCTA[A/G]CAAGATCGGATGAAAACTCCACGTCTGGATACCTGCAATGCCAACCTGTAAGCTCTAGCG
3	24769148	seq-rs5173	TGCGTGGTGAGTCTGTGTCATGGTATGATCCGCATGAGCGAGACTAATAGTGGTAACATC[T/C]ATAAACATAATGAAATAATCGGTATTGATAGCCAGATGATAGCAAAAGCTAAAATAAGGA
3	25409988	seq-rs5944	AAAAaCAGATCTATTATTGGATTGTTCATAGTCGCTGAAGCTGGGTTGATATGACAAAAT[T/G]TAGTTCATTAAACTATGAAGAAGGTGAAAATTATTCAAGAAAGGTTGAAAATAGAGAAAA
3	25939780	seq-rs5174	CTTGATACGTGCCATTCTTTTCGTTTCCGAGGCATCTTGTGGAGGGTTGTGAGGTAGCTG[A/C]TTGTCATCTCAGTGAACTTTCCTACTCCAGTTTATGATTTTGTTTTtACTTGAAAGACAA
3	26027192	seq-rs5175	GATCGTTCAGTCTGATTGGACTCAAACAATCTTCGTTCTTTCTCATGTGCCAACATCCTC[A/G]TGAATACGAATTGTTTCTGCAAGCACTTTGTTACTGCTGTGACTGAATATTACTAAAATT
3	26149852	seq-rs5176	AAGGTAAGAGAACTAAAGTACTCATGAGATTAGAGACTACAATGCATGGAGCATAAAGAG[T/G]GTCCCAACTATATCTCGTAGTTCTTGAACTATGTTTCCCCCCCATAGGAATGCTAGCTAG
3	26288760	seq-rs5177	CTTTCAAGAAATAGCACGTTGTTTAGGAAGAACTTTCATTGATCATGAATACACTTATGT[A/G]TTTGTGTGCATACTCTCATACTTAGTACAAGTGGTGTACTAATACCTAATTTTTATTATT
3	26867788	seq-rs5179	AGCCTTGGAGATTGAAGGAAAGGGGGATGTTTGCATAAAGACCACCTCGGGAAACCAGTG[T/G]ACAATGAAGGATGTCAGATATATTTCTTGGCTCAAGAAAAATCTGATCTCTGTTGGTAAG
3	27241574	seq-rs5181	GAGTTCACACATAAATGTTGTCTCATGATATGGAAACCTCCACGTCTAGCAAGTCAAGAT[T/G]TGTAGTAGCAATCTCCATGTTTCATAACTACATACCCCAATATATCTTATCTTACAAGAT
3	27904592	seq-rs5328	CTTTTTTGCTTCTATTTTTTATGTTCATCACACCACTTGATCTTGTTTGTTTGGATGCAT[A/G]TTTGTACACCACATGGTGACCAGTGAAGCGGTCAGATTTGGTAGTTTTGAATTTTGGTTT
3	28223654	seq-rs5330	TAGTATTTGCATTAAAGCAATGAAGACATTATCGATATGGGGTTAAGTGTGAAGTCTATA[T/C]AGATCATCGTAGTTTACAGTATGTCTTTACTCAGAAGAATTTGAATTTGAGGCAGAGGAG
3	28418426	seq-rs5331	GCCGAACATCAAAGATCTGGAGGGTTGACCCAAGATATAGCTATCCCCACTTGGAAGTTT[T/G]AAGATGTTAATATGAATTTCATTGTGTGTTTTCCTTGTACACGAAGGAAAAaTGATTCGA
3	28705764	seq-rs5333	CAATCGGGCTTGTCTTCATAGGCTAGTTATCAGCACCGGAAAGTGAAGAGAGGTTTGTTG[T/G]TGGTTGGCCCTCATGACCACTTATTAACTACTGATCAATGCAAAGTTTAGCCTTGTCCCA
3	28936740	seq-rs5335	TATTTTCTGCATTAGACACACTCAACTTATGCTTTTGGCATAAATTGAGATGTTTATGTC[T/C]AAGGTGGGACCAGGCCCAACACATTGTTCCCAGAAAAGATCTGTTGGGGTGAAAAAGAAA
3	29511868	seq-rs5338	ACGCCTGTGACGGTCCGTCCTGCCATTCCGTCACGAAGTTCAGAGAGTCGATTTTCAGTA[T/C]CCAATTTCAGATTTTCTAAGTGTTTTGTACCGAGACCCTGCGACAGTCCGTCGTGCCCAT
3	29588004	seq-rs4430	AGTTTATGACACTAAGACTGCTCCAATACCTTTACCTTGATGATTTTCCGCTCTATCAAA[A/G]AATAATCTCCAATCTGAGGCTTAAGTAGCTGATACTTTTCATCAACGGGATTTTCTGCAA
3	30173756	seq-rs5339	CAAACGGTACCTACTATATCCTATAGGGTTGAGAGTACGTCTGAGGTACAAACAAAACAG[T/C]GCCTTGGTGTTGAGCCACTAGCTTCCGTGATCATGAATTTTGCGAGTGATGGTACTAAAA
3	30667532	seq-rs5340	TTCCTAAGTTGGAACCTTAGGCGCCCCCCTCCCCCGAATCCGATTTATTTGGATCAATAG[A/G]GAGAGTAGATTATGATGAATTTTTACGACGTTAGCATTAAAGAAAATTACAACATTATTA
3	31462322	seq-rs5342	GATCCACTAGATTTCTATTATGTATGAAGGTCCTACCTTTGAAAGTAGTACCCTTTCTTT[T/C]CGGTATGGAGTAGAACACCGGATTCCATGTAGCGCACATGGTCTATATCGGTTATGGCTA
3	32007396	seq-rs5343	GTCCACAAGTGAGAAGGCCGAGTTGGCTACTTATCAACTAAAGGACGTGGCACAAACATG[A/G]TTTGTGCAATGGAGGGATAATAGGCCATTAAGGGGTGGTCCATTGACTTGGGAGATCTTT
3	32267580	seq-rs136	TCTTATGATCGGTAAAAACATCAACATGAAACCTATACGAGTAATGCCTCCAAATTTTCA[A/C]AGTAAACACCATGACCGCTAATTCAAGGTCAAGAGTGGGTAATTTCTCTCATGTACCTTT
3	32337284	seq-rs5344	GAAAGAGGCCGCTATTCTGGAGGACGAGGCGGTCGAGGTGATGGTGGTCACCAAAACGGC[T/C]GGGATGATGGGAAAAATGGATCCACTACAGTACAACATGGTAGGAGCAACGGGCAGACAA
3	32680388	seq-rs5345	CAAACAATATCATTTCCCCAGTTAGGGAAAGCTCAAAATATGCTTTGCTACTAACTTTAA[T/C]ATTCCACCCTGCAGTCCAAATGGCTGTTTGCTCACTGCTAGGTATATAAATTGCATTGAA
3	32860924	seq-rs5346	GATCGTGAAACTTTTACAATGGATTCGGAGTCTATCGAGGTTGAGGCCTATCAATGAGGG[A/C]TAGTGAGGAAGATGAACTATCATGGAATTTTCTCGACCTTTTTTCTGATATTGTCAGAGA
3	33143828	seq-rs6165	GGGTGTTGATCGGGATGCGCTGGGGTCCAGACTGGTGGCATGGGTAGAATTAGCCAGGGT[A/G]GTGTTAGCAAGCTCTGAAGTAGCAAGGCCAGCCCCTTGGGCTAACTACACAGTGTCTGCC
3	33664424	seq-rs5347	TCCCACCCAGGGTATACGCTCAGGTCTTACATAATTGACATAAATCATGTGAGTGAACAC[T/C]AAAATATATGAATCCCTCGCCAAAAATGGTTTCTCTACTTGTCACAATCAGAATCTGGAC
3	34184512	seq-rs5348	AGGATTCAATTAATGTGGTAAGGAGTTGTTAAGTTTGCCAGCGGCAAGGATCTATCTTTC[A/G]GTGCCATTATTTTCCCATGACACTTATTCTTTAGGTGGAGCTGTTTTATTTGTGGGGCAT
3	34634964	seq-rs5349	ATAACTAAGAATAATCTAGGAAACTAGGGACAATAATTTTTGGAAATAAAAAAAaGAAAT[A/C]TGGAAAATATCTAGATTTTAAAAGTGAGTTTTTGGTCATTTTCAAGCGGCCATAACTTCT
3	34670536	seq-rs5350	CCCGAGAGGGTGATCCCTAGTCCCATATCCAAGAAACCTATATCAAATGGTCAGGGTGAG[A/G]TGTAAGATGGTTAGTTTAGAGGAGTGGGTGTTCGAGAGGAACCTGATTTGATATGGATGA
3	35223516	seq-rs4848	TAGTACAGTTGACGGCGTGGAGCTGGAGGTTCCTTCTTATTTCATCTTCCCCACGATTTT[T/C]AGCTAATAATTGATCAAGAGATTCAACCGGTGGTGGAATTTCCCAGTCGAACTCAGCTAC
3	35253900	seq-rs4849	TCTTTCTGACATTAATTTAACATCACCAAGAGAAGAAACATCATGAGACACCTCAAAAGT[A/C]AAGTAGATTCTGGAATCTTTCGTAATTAAACAATGAAACACGTATTTGAGAAAACATAAG
3	35299312	seq-rs4850	TAGAGAAGGCTTGATGGTTTACAGAATGATATTAGTGCATCGGGTGTCACGAACCAGCAC[A/G]TAGAATTAAGAGATCGGGTGTCACGAACCGACACGTAGAATTAAGGGATCGGGTGTCACG
3	35412420	seq-rs4851	GTGTACCACACTTGAGACACATCTTTCAATTGATATGAAGCCAACGACGATTTCTCCCTC[A/G]ATGTTACTCCCACAACATGCACTATATTTTACACCTCATCTATAAACTCTTGGGGATCCT
3	35586880	seq-rs4852	CATGTCTCCACATTGCCAATTGGGACATCCTTCACTACCCCTATTAAGGAAGCTCTACCT[T/G]AAGAATATTCCATTATTGGAATGTGATTCATGCCGGTTTGCAAAAAATCATCATCAGTCA
3	36162308	seq-rs4853	ACATGGTAATAAATATAAGAAATTGCAATGATTACTCACAATGTCATTTTCAAATTCCAA[A/G]AGCACACCATAGAAGATATGACACTCTCAGAGCGTCACATGGTGTACTTGATCTCTCGGA
3	36506016	seq-rs4854	ATTCTTCATATCTAACTCATATTTCTTCGGTTTAAACCGAACATAACCTCGATCAAGTGC[T/C]GCGACTAATGACTCATACTTTTCAATGCAATCATTATCAAAATTCATTATCACTACCGCT
3	37375956	seq-rs4855	TTAGTAGGCTAAGAAATAAAAAAGGTGTTTCAATGAAAGTTTTGTAGAGGAGTCTCTGCA[T/G]AAGGACCTACTTGGAAAGATTACTAGCCCACGATTTGGGCTTATCTTGGGATTTACTTAG
3	37395000	seq-rs4856	AGATCCCTTTCTACGTCCTTCTTGGCTTTGTCAAGATGGAATACACTACCCATAGTCACA[A/G]GACTTATGGCATCTGCAACTACAATACCCTTTTTGCCCTCTAGTAAAGTCAACACCGGAG
3	37520872	seq-rs4538	GTCACGTACCGACACATGTAGGGGATCGGAGTGTCACGTTCCGAcACATAGAATTAGGGG[A/C]TCGGAGTGTCACGTACCGACACATAGTAGTAGGGGATTGGAGTGTCACGTACCGACACAA
3	37840288	seq-rs4858	TAGTACATTTGGTGACCTTATATTTGGTGTAGGTACAACTTGTCTCACTTTAACTAACCT[T/C]ATTTTGTGATCCCACCCTTTTCTTTTATAACATCTTTTCATTTCATATTTACTCACCTTT
3	38091804	seq-rs4859	ATCTTCTCTCCTCGTGTTCTCTATGCCAAAATAAGTTCAAAAACAGATAAATTCACCAAA[A/G]TTCTTCACACTTTAAGAATTCACAGCGAAAGATAAAAACCAAACTACTAATCAATCATGT
3	39297168	seq-rs7690	ATACTTTTACCCTTAAACAAGGATGGGCATTTCCTCGAAAAGTATACTTCAATGGCGAT[T/G]AGTGCATGCTACCACCACCAGATAGTTATCCATATTTACCCAATTTTGCC
3	40259464	seq-rs5304	ATTAGGTTCATTAAATTGAGTATATTAACATTCTTCAACATTCATTATCTTTATTTCTCT[T/C]GTGTCGGTACTTGACACTCCGCTCCATATACTATCCTGGTGTCGGAACGTGACACTCCGA
3	40318856	seq-rs6091	GTGTATCCTTAAGCAAGGGTGTGACTACAGGATCAAGAGGAACCTGGTTCTCTCTACCAT[T/C]AATCTGAGGTTCTGTAGAGACCGCTCTAGCACGACCATTCACTGGTGCTGCTCCACGTCC
3	40349160	seq-rs5305	ATTCTCTGAAGTGTCCCTCCAGGCCTCTGGTGTGCATACTTTACGTGCTGACAATTTGGG[T/C]ATTGGGAAACAAAATGAACAACGTCACGCTTCATTCTATTCTACCAATAATGTTGCTTTA
3	40479652	seq-rs5306	CTCGAAAGTGACTGATCTTTTCTTGGTGATCAGATCTTTCATAAATTTTGCATAACCGGG[T/C]ATTTGCTCTAGAGCTTCTACCAAAGGGACATTGATAGAAAGTTGCTTCAACATTGTTATG
3	41768408	seq-rs5307	TAAAGGGCAGGGGACCATACAATCTAGTTATTCCTCACACACCAGTTTCTCCACAACATA[A/C]CTGCCACCAATACAGAGAGACCTTAATACAACTACGGGAAAAAaTAATACTAAAGTGGAT
3	41882228	seq-rs5309	ATGGATAACATTTTCCCTCTTTTTGATGATGACAAACCATGAACCAATCTACAAAAAAAA[A/G]CTCTAACTCTCTATGATCACACCTTGAGTACCTTGAGAAATTTCCAAATATTTTCCCCCT
3	42502224	seq-rs4983	CCAAATCGGAACCAAGGCGAGTCTTAAGACGATCAACCTAACCGTCTGGACATATTTTGA[T/C]TACATAAACCCAAGGGCAACCAAAACTAGATTTCCCTAGAGAAAGGGAGACAATCTCCTA
3	42913624	seq-rs4982	GAAGAATTCCGCAATGAGTAGTTGCTTGCTTTGGATCTTACACTGGTACCTTGTTATGCT[T/G]ATAATATGCTTTTTTGTAAGTGTTTTATTTTCACCTGAAGCCTCAACACATCAAAAGCAA
3	43004012	seq-rs4981	CCAACGGGCAACAAAATACTACCCTATAGCTCTGATCATCCTGTCCGACATGTATCAAGC[T/C]TTAAAAAAGGTTAAAGAGGGACATAGATACTTCAAAGGATGCAACCTACTCCTTCAGTGG
3	43106840	seq-rs4980	AGGATTGGCAGTGTCGCTTACAAGTTGGAGCAGCCATAACAGTTAACACAATTCATCCCG[T/C]ATTTCACATCTCTGTGCTTAAAAAGTGCATGGGTGATCCTTCATTGATTTTGTACCAACT
3	43642120	seq-rs6665	TTCGCTTTCACCCTACTGATGTTGAGCTGATAATGTACTATCTAAAGCGGAAGATCATGG[T/G]GAAAAAGATCCTTTTTGAAGTCATATCAGAACTCAACATTTATAAGTTCT
3	43730648	seq-rs4979	aTTTtAGGAaGGTAAAAAGGGCGAAGACTAGTGAAGGTGACTTTTCGCATCCAAGGTCCA[A/G]TGGACATGATCGTTCTAAGTTTGACAAAGGTTTTCCTGTCAAGGTTCTCTTAATACTCCG
3	43865472	seq-rs4978	TATACCTTTGGTCGGTATAGGATGCGCTGACAGCGTGAGGTAGATCGTTGTATCATCACT[A/G]TAACTTTTTTGTGATGTTTGTTGGTTAGAGAAACTCTCATAAAAGTTATTGTATTTGCAT
3	44294412	seq-rs4977	TAGCTCTGGTCATCCTGTCCAACATGTATCGAGCTTTGGAAAAGTGTAAAGAGGGGCATC[A/G]ATACTTCCAAGGATGCAACCTACTCCTCCAGTGGTGGATCCTCAGTTACTTGGAAAAGGG
3	44345464	seq-rs4976	CTGGACGTCAATCGGCCAACTTTTTTCAGACTGATGTGTTTTCTTCTTCTTTTTCCTCCA[A/C]ATTCAATTAGCCAATTCGATTTTCATTCTTTAATAAATATTGAAAAAATAGAATAGAAAA
3	44654888	seq-rs4616	CTTCAGTTTATTTGATCACATTATAAAGTGTAAATCAGATCATGAAATATGGGAGACCCT[T/C]GATCGCTTGTCCAACAAGAAGAATGAAGCTCGACTACAGATATTGGAAAATTAATTGGCT
3	45262368	seq-rs4727	CGGATCATATCTGCGTGAGTCTGACATTGAAGACATTTCTGGACGTAGCGAATGCAAACT[A/G]TCTGCATAGTTAGCCAATAATATCCTAATCTCAGAATCTTCTTTTGCTAATGTAAAACCA
3	45520616	seq-rs4728	GTGATCAATCTGAAGTAAAAAGAGATGATCATCGGGGATATAATAATGCACGGGGACATG[A/G]CAAAGATAAAAGACGATACACTAATCCTCAAGGTGATGGTCATAATAAAAGGGAGAATAA
3	45557140	seq-rs4729	AAGTGAAAACAAAGGTTTTGATCCGAAACTCAAAGTACAACAAAAaTTTTATGGCTCATT[T/G]TTGAATTTCCAATAAAATCCCAAAAAAGTGAAATGTTTTGATGTTTAATTATAAAAATTt
3	45591468	seq-rs7689	TACATCCACATCAAAATCTTCTCCTGTATTGGTTTTCAGACCAGCACCTTCTGGAAGCCG[T/G]TTTCTTCGCACCTAAGATAGACTTGCACAAAAATGTGGATATTTGCAAAA
3	45597764	seq-rs4731	TAACGGATAACCTTGTTGGTATTATGGATAGGGTTGTGATGGATCAGTGCTGATTGACTC[A/G]ACTGCAACAAACTCAGCTGAGAAGGACTCACCAGCAAATAACCCGAGCCTTAGAGGTTTC
3	46558196	seq-rs5356	AAGAGGTGCCTTGTTTATCAACTGGAGTGTTTGTAAGAAGAAATTGGAGTTGTTTCTAGA[T/C]GTAGAGCATAGCGAAAGAATACAGTTTAGACTGTACATGTTTGTGAAATTTAGCTTTTTA
3	47127176	seq-rs7679	ACGGCTTTGTCCGTGAGCCTTAATAAAGCCGGATCTACAAAAGGATTCGTCAGCAAG[A/C]TGTTGAAATTCAAGGGATTGAAGCCGAGAGAGTATGCAGCTATCAAGG
3	48105896	seq-rs5357	AATACATCCCATTCAATTTTGGATAGATCATATCAGTCAACGTCTCGACGCATCACGTCC[T/C]GATTACGTGTACATCACTTAACATCTGATACATCACGTCCCGATACATTCTTTTCCCGAT
3	49517468	seq-rs8792	CCATAAAGGCTCAGAATATCTTCTTCGAGTCATAGAACCCTCTCAAAAGGTGTACAGGTC[A/G]GAAGAACAGCAGAAAATGCACTGCTGGAGATTGATTATGGTTCACCAGA
3	49517488	seq-rs7680	ATCTCACTACACTTCCTCATCGAGCCATAAAGGCTCAGAATATCTTCTTCGAGTCATAGA[A/C]CCCTCTCAAAAGGTGTACAGGTCAGAAGAACAGCAGAAAATGCACTGCTG
3	52336864	seq-rs8794	GTAGCTTTTACATGTGCAAACACCCATCTTTGTTTCTTAGTGATCACGTTGAGACCGAC[A/C]TGAATAAAGCTCTATTTAATATCTTCCTTAGTCCCTGTTTATCAGATCAT
3	52901412	seq-rs8795	AAAGACTGTTCTTACCTACTAATAATGATGATGCTCTGTGTAGCCGGTAGCGAAAAGGCG[A/G]TCTTAAAAGACTAGTTTGATGTATTTTATTCGGAATTTTTGTGTGTACAT
3	52974952	seq-rs8796	GTCCCCTTTCTGCTACAAGGTACCTGAGCCATTTCGTCCCTTTAGTTTCTGTCACAGAT[T/G]GGCCAAAAGGTTCTTACATTGGTGTAAAAGGGGAAGCTATCTATAT
3	53482708	seq-rs8797	CGAACTAATCGTGCGCCTTTGCCTCACTTTGTTTATTTGTTTAGTTTCTATTTCCATTTT[T/G]CTTTTGTTTTGATTGCATGACATAGTTTCAAACATGGACCGATACTAA
3	54352996	seq-rs8798	TCTCAAGGTCGGTGGCAGGATCATATGACAATGAGGGGGTTGCTATATTTGCACTGCT[A/G]CTTACTTTCTATTTATTTGTTAAGGCAGTGAAAACAGGTTCACTTGCTT
3	55185472	seq-rs4740	CTGAACACTTCATCTCCACTCATGAAGAGTGTTCACCACAAAATCCCATTTTGATGATAT[A/G]GGAATTGTAGGGATGATCTAGACACTTCATCTCCACTCACGAATAGTGTCTACCTACACA
3	55410092	seq-rs4741	ACTAATAACCATAATAAAACCACATGAGCTAAATGTGGAGTCCGATGTATACGGCCCATA[A/G]AGAAGACCCAATATACCCTGCCAATAGTATAAAGGCATGTTGGCGTGATCACTAAACTGA
3	56643724	seq-rs9052	ACAATGCTATTGCATGATGATGGTGGCCCTCCAACCTTGAATGCCATTTGATGCGGTGGT[T/G]ACCGGAAGCCAACTCTGTTGGCTCATTGTGGTGATAGTTGAATCTGAC
3	56666248	seq-rs9051	TTGCTTGTTGCAACAAAAAGTAATGTAAAGTTTAACCACATTTCACGGTTACAAAAAA[A/G]GAAAGTCAACTGATACAATTCTCATTCTACCTCCATTTTTTGGCATATTC
3	57487040	seq-rs8414	AAGGATGTTATGGACATGGTCCTCGTAACCCAGTACTTTGACACCATGAAAGAAATTGG[T/C]GCTTCCAGCAAATCATCCGCTGTCTTCATCCCCCATGGACCTGGTGCTG
3	57499392	seq-rs8413	GCCAATATTTATGTCTACCGTTATGCTTAACTGTTGCCTTGCTCAGCTTTCCACATTTTC[T/G]GTACAACAAGCAGCCACTATGAACACATATATTGGAGCTCTAAAAGTTCC
3	57539428	seq-rs8412	TATCTGTTTCTTAATTTTTTTGGGGAACTAGGAATTTGGGATGCAGCAAACTGTAGATA[T/G]TTGTGCATAATTGTGAGCTCGGGTGTTGGTTTATTCATTGTTGCCTTATA
3	57704708	seq-rs8411	TTGACCAAGTCAAAAAGCCAACATGGGAGGAGATATGTGCACAAGGATGTTGATAAAGCT[A/G]TTGTCTTGCAAGAAAAGGGTGAAATCAAGAAAATACCCAATAAGGAGAAG
3	57704828	seq-rs8410	AAGAGGTGGATGTGAAAAGGGCTTTAGCTCTGTTATCCAAGAACCAAGATAGTGAAAA[A/G]GGGGTTAAACAAAGGCCATCTTTTTCCTTGTCTATGAATGGTGGAGGCAG
3	57730768	seq-rs3767	TTCACACATGTTTCTTATATCAGAAAGCTTCTTGTGGACATGACAATACGCGAGGGAAGA[T/G]ATGTCTTTCTTGTGACCCTCACAAATGGACTCGTTGTAATAGAAACTAGAGTTCCTCTTT
3	57823200	seq-rs8409	TTCCTGTAGTATGATATCAAGGTCCTAGGAAGATTCTGTTCCATGGATGTGTATGTTGGG[T/G]CCTTTTCTTTCTCTGCATGACATTGTGAGTGTTCTAGTTCTTAGCAG
3	57837080	seq-rs8408	AAAACGAAAACTTCAAGACGATCCAACGACACAATCAATACCATCCCCTG[T/C]AGTTACAGCCCATGACATTGAGTCATCACCAGAATCTCAACAGCCTTTGTCAAAGCAATC
3	58200284	seq-rs8407	GGTTTCTCTGCAATTGCTTAGCAAGGATATCGATATATCACCCAAGGATCTCAACCGGGT[T/C]ATTATGGATCTGTCTTCCAATGTGGTAACATCATGCGTTGCTGACGGAGG
3	58231852	seq-rs8405	CTTGAATCAATTACAGAACACAACATCTCGAGCAGGAAGAGAGTATTGTGTTTCCATTTT[A/G]TTGTCATTATGTGTCAACAGTGGCGCGGAGGTAATAGCCGCTCTGGTAAG
3	58231988	seq-rs8404	ATTCACTTTTAACAGAAGGAACCAGCCAAGCAAAGAAGAGGACTAGGTCTCTTATCAAAA[T/C]TCTGCAGAGATATTGTGAAACAAGCACTTCTAGGTTAGTGAGTGAAGTT
3	58328376	seq-rs8403	AAAACCGGTTCATTGAAGACTAGTGGCAAAACTGTGAATAAATGGGTTGAAGAGGGTTAA[T/G]TTTTTCGGGAATCCATGTTGAAAGAAGGGACCGTGATGAAAATGCCT
3	58328940	seq-rs8402	CGTGTTAATGTACCGGATCTTCGATTCGCTTCTTACGATTCCGATGGTAATAATCATAAG[T/C]TTTCGTTCAATAGCTATGTACGTGATACGAATTCCGGAAGGGAATTTTT
3	58802824	seq-rs4510	AACAGTAAAAGGATGTAGACGTTTTGTAATAATAGGAAGATGCATCTTTTTTAAATAATT[A/C]AAAAAAATATAGCGCCGCTGCCGGGGATCGAACCCGGGTCACCCGCGTGACAGGCGGGAA
3	58910496	seq-rs8399	TGTTAATGAGAGTCTTGCTGGAAAACTAATGCTAGTGGGACCTTCGTACGAGCCATGGTT[T/G]ATGTCCCAGAAGCTAGCAAAGAGCACCCTGAATGCTCAAAGGCTTCT
3	59148344	seq-rs4509	CCGCAAATATTCCAGTAAACCTTAAGCTGAGATCATGTAACATTAGCATAATATTGACCA[A/G]GGTAAAAACTGAACATGAAATTCATTTACCAAATATTAACCAGGAAGTAAAACTGCTCCC
3	59148416	seq-rs4508	TTTGAATCAACACAACAAGAAACAAAAAaTAACCTGCCAAAGAAAAGAGGAACATTTATA[T/C]CAGACAGTACCCGCAAATATTCCAGTAAACCTTAAGCTGAGATCATGTAACATTAGCATA
3	59149688	seq-rs4507	GTCTTGCTGCTGATCCGCACCCTCTATATTTACACCACTATTGCAGTTTTCATCTATATT[A/G]CCATTACCATTCACTTGATGAGAATCAGCAGTGCATTCAGTAGTTGTGTCCCCAACACCA
3	59155092	seq-rs4506	TTTATACAAAACTTTGACTTACTGCTGCAAACTAACAAATCACTGTTTTGATGTCTAAGA[A/G]AGTCTGATGGCCATTTCTTGAAGAAGTGCCCGCTTCTGTGAAGCGTCGATCACTTGATTG
3	59155464	seq-rs4505	TTGTTATGATCATATGCAGAGTACTACGTTAACGTTGCATTGTTTATTAAATTTAAACTA[A/C]AGAGAAAACAATTGTGTACAGTACATTTGAATTCAGTGATGTAGTACAATAATTTCTCGT
3	59168768	seq-rs4504	TGTAATCTTGTAATGTTCGACAGCTAGGTCCTCTGCCAATTTCTTTATATTTTTAATAAC[T/G]TAACAGTTTTTGAACTTGAGCCATAAGTTTGTTGTGATTTTTTTGGTAGTGATCTTATTT
3	59177076	seq-rs4502	TTGCTTGTTCACCTTTCTCTGTACTCAGAAATCCCGATCCACTTGACGTCAACTGCATGT[T/C]TTTCGGTTGCAGTCGGAAGAAGAAATACTTCGGGACCAAAGAGAGAGGGAGGAGTTAGAA
3	59213968	seq-rs4501	TTATTCATCTTCATATCAATTACTCAATCTAGAGAATACAACAAGGATCAATCCAAGGGA[T/G]GTAACAGCAACACAAGAGTAAGTAACACCTTGAGCACGAACAAACAACAAGTTCAATTGC
3	59271512	seq-rs4498	GTTCTTACATAAGTGAAATAATTCTAATATATAAAAAATATATTTTGCATTATGATTACA[T/C]GGAAATATTTATAACTTAAATTCAATATGCATTAGATCAGATATTTAGGTGACAGAAATC
3	59273700	seq-rs4497	CATCAAAGACAAAAATCCTGACCATACAGATCTCTCTGGAAAACCGGAAGGCCAGAGTCT[T/C]GCCTTTAGATAGGCATGGCCCAATTAGAGGAAAAAAACCGTCGCCCCATCTCTCCCCATC
3	59276000	seq-rs4496	AATGTCGTTGAACCCATGTCGGATCTTTCAAAACTGTCCTACCTTTGGAAGATTCGACAG[A/G]CACATGTCTAACATTTTTAAAGAGTCCGACCAACATAGATATCAATTATCGGGAACAAAA
3	59309952	seq-rs4495	CGCCCTGGTTGTGAGCCTGGTACATCTCGTACATGAGTGAGCATGATATGGTACGATACG[A/G]TATTTAAAAGTTTCGATATCATAATTTTAATATTTGATTTTTAAAATTTGATATCATTAT
3	59378476	seq-rs8396	AATTAGAAAGGAAGAAAGTTCAAAAGGAAGAAATAGAGAACGCCAAAGGAGTTAATCTCA[A/G]TAAGAAGGGTTTCAAGTGAATCGGGAATGATATCATTGTTTCAGGGTGAA
3	59416972	seq-rs8395	AACTTCTAAGTCAAATAGCAGAGATGAATCAGGTATTTGTGGCTATGCACAAACGTAA[T/C]CTGTCCAAGAATTAGCTGAAATTAGTATGTATCAATATTATGCAGTGTA
3	59603296	seq-rs8394	GGAGGACGATACTGTGGATGATTTTAGCTTTAGGAAGTGTGTTGATCAGATTCAAC[T/C]CCTTCCGGCAAACATGCAAACAAAACATCATGCTAATGGTGGAGGAAGAG
3	59604404	seq-rs8393	AATGATGCCAACGGCGGCTCGAAGCGTCCAAGGGAGGAGGGAGACGTACCGGAGGATGA[A/C]GAGAATGGAGAGGATACGAAGAAACCGAGAGTTGACCAGTCTGTGGAAGA
3	59614480	seq-rs8392	CCTTCAGCAGCACCAGCAAACCCAACTACCCATGTTGCAACACCAACTGGCCAGGTCACA[A/G]CTCCTCCTCCGGAGCTAGTATAAATGGCTTTGCTCAGCTGGCATGTTAA
3	59703936	seq-rs8391	ATTGAGAATATCTCCAGCAGCGAATATGGACTTTTGAATACACAAACATCAGGTGATTAT[A/C]GCAGCTACATGTCTCCAACAACTCAGTATGATGCACCAAGCGAGGCCAG
3	59978040	seq-rs8389	AGATGCTGCACGGGTTGACAGGAAACCTTGGACTGGGGAAACAGCTCGTATTTGGAGAAA[T/C]CGTGGAAAGTGTCCACTTACCCCCAATGAAACTGCATTCGTACTTAAAGC
3	59986208	seq-rs8388	AGAAACTGGTACTTCTTCTCTCGTGCAAGTAAAATACTCTTGTGTATAGAACATATT[A/G]TGACTTGCTGTTGTCTGCATATTTAGCATCTAAACTTGATTATTATTGT
3	59988688	seq-rs4494	TATAACGTATATGTACTAAAGTAATGTGATGATTATCCAATATATATAGGCATTGATTTT[T/C]AGAAGATGTGATCAGCTTCGAGTTAGGGGAGTAACGATGATTAGAAGTCCTAGAAGTCAT
3	60041768	seq-rs8386	GATAAGGAATAAGAGGCAGTTGGAGAAGTACCTGAAAACACACAATGGAAATCCTGGT[A/G]TGTCAGAATTTGATTGGACTACTGGTGAGGCTCCGAGGAGATCAGCAC
3	60041908	seq-rs8385	TCCACCAGTGCTTGAGCCAGCAAAGAAACGACAACGTACGTCTTCATCTACAAAAAA[A/G]AGAGGAATGGATGCCGCAAATGCAGAGAAGGAAAACATGGACAAGAAAG
3	60042120	seq-rs8384	TGAGGAATTGTCTGGTGGAGAGGTCTTGCAGAAGCAGAAATCTGAAGCCAGTAATGAC[A/G]CTCTAGTCGAGGATGGTGGCAAGCTGGCTCAAAATGGCATAGAGGATAC
3	60153368	seq-rs8382	TTTCTTCATCGGCTGACAAAGCTAGCAAAGGTCGAAAGAGTCCACCAAAGCACCGGCA[A/C]GACGGGACCTCGCCGCTTCCTTTAGGGATGGATTGGAGTCCTTCCCCTC
3	60301516	seq-rs4493	CTTCACATTTCTGTTAGGATCTCTTATGTTTGGAATAATCATTTCTAATAATTTGCTGAT[T/C]TCTAGGGCCGATGATTAGTCCTTGGGGCTCTTTGAACCAGATATGGAGATGCTATGTCTA
3	60426488	seq-rs8380	AGGGTATTGCAGTAAAGTTGAAAATTTTACTGTTGGGAGGTTTGGTTATGGATTTGTC[A/G]AATTTTCTGGGGAAACAGATGTTAGGGGGTTGGATTTGGATCGAATTGTT
3	60514356	seq-rs8379	AAGGGAAATTTCATGACGGTACAAAAGATACATTGGATTATGTTGTGCAACAAGCAGGAT[T/C]AACGGTTGACAATTTAAGGAATGTGTCAAAAATTCTGGCTGTTGCCAAGC
3	60534384	seq-rs5565	CTACAAGATTGATCCTGCCAGAAACTTGATGTGGGTTAAAGGCCAGGCAAGATTTTGAAA[A/C]CTTTCTCGTTTCTTTTGAATTTAATTCACATGGACAAGTGAGTTATCATCCTGAATGCAT
3	60543880	seq-rs8378	GAAGAGGAGGAGTACAAGGGTTGCTGCAGCTAAACAGAATACTCTGTTGATCACCAATGG[A/G]AGTCCCAATTTCAATTCAGATTCAAGAATGAACAGTTTCTCTAATGG
3	60544008	seq-rs8377	TCTCCAAATAATTAAACGCACAAAGAGGCGTTTGTCAAAGTATATAAGGAATTGGGGTCA[T/C]AGCGAGGAATTAGCACTTGCTTTAGTTCCTAAAAGGATTAGCAGTTCCA
3	60620104	seq-rs8376	ATGAAGTGATTTTTGCATTTCAGGATCTGAATATGGGAGAATATCCTGGTCTGGACGAC[A/C]ATTGGATGGATGTCATCTCTTCACAGGGTTCATCTCTACTTTCCCTAGA
3	60805192	seq-rs5563	TGGTTATAGAGATTATTACATTCCTTTTCTGCCTGCTTACAGTTTCCATTGGTTTCTTGA[A/G]ATTAGTATTTAAGCATACTAGACAGATCCGAATTAGTACACTTGAGGCCTTATTGGGCAT
3	60817908	seq-rs8375	TTGTTTCCGGGTGTGGGAGGAATAATAGAGGCTTGTTTGGTTTAGCTTCAGGTCTTATG[A/G]GACTTGGAAGGAGTGATCTTTCCTTAATATCTCAAACTTCTGATGTGTT
3	61126104	seq-rs5561	AGCAAACGAAATGTAAGTAACACCTCCGCTATTTCATTATAACATTGCAGTGTGTGATCA[A/C]CTCATATCTTTTTTtACATACCCTCCCGTTTAGGGCCTGACTCTGTTTTTTGGTTGATGC
3	61157168	seq-rs5560	AAGCTTTGTCTACATCCAGATCCCTCGCTCGAAGAAACCTTCTTATCGCAAAaTCATCAA[A/C]TTCCTTCAAAACAATTTTGAGGTGTAAACGAAAAATGAACCTTGAACCTAACTCAAACCC
3	61157260	seq-rs8374	GCGAGGGATCTGGATGTAGACAAAGCTTCAGCAATGTTGTTGAAATACCTAAAATGGAA[A/G]AAAAGCCTTGTGCCAAATGGGTACATTTCACCTACTGAGATACCAAATG
3	61206024	seq-rs5559	TCCTATTCATATAAGTGATGATTCTTCTGAAAGCCTCTCTGAGTGTGAACCTCAACCTGA[T/C]AAAGACAACATTGTGACACTTAAGAAATGTTCAACACTTGATAAAAAATTGGCAAGACCT
3	61269648	seq-rs5558	CAAAAAGGTAAGGATCATGATTGAATTTAAGCTGTAAAGCTAAAAACATCATAACGAGAA[A/G]CAGAGTACCTCGGTAATGCATGTTCAACAGTGTAATTTAAAAGTGAAATTGAACAAGCGA
3	61455904	seq-rs5556	AGAAGATCCCAACCAGAGGCTTGGAGCCGGAGGAGCCTCAGAGGTAACAGTCATTTTTCC[A/G]TTGTATCATAGATATGAACATAGTACTATTCATTCTTTTAAGTGGAAATCTTTGGAATTC
3	61463616	seq-rs8373	TCTACATCTTATTTGATCTCTTGCCTTGAAGATCTGAAAGTTGTGACAGAGCGCAGAAAG[T/C]GGGATGCACTTACGGTTGAAACATTTGCAACCCGCATAGAAAAGCTGA
3	61519220	seq-rs8371	TTTACATGGTATTCTCTGTCAGCTGCTGTGACGTTTATGGCTTATAAGAGGCTACAGTC[A/G]AAGAAAACCCGGAGATAGCAAACCTTTGAACTTGTTCCTTTGATGGTAT
3	61600804	seq-rs8370	ACAAAATCATCTGGAGTGGATCAATGCTGAAAAGCCCAATCTGGACCCTTTTATTCTTCC[A/C]AATGCAAGGAGCGCTAGAAATCACAGATACAAATATTGATAGCTGCCA
3	61878592	seq-rs8367	CTGGACGAAGAGGCCGACCTAGGAAGAACGTGTCTGTTAGTGTTAATGCCGATGCAGCCA[A/G]CATTCCTTCTGGTAATCCCAATATTCCTGTTGGTGGTAGTGACCTTACTG
3	61881752	seq-rs8366	TGAGGCCATGCTTAAATGCTGAAACACCAGCAACTGCTCTGGCAGCATTTCAAGAGTT[A/G]GAAGAGTTAGCAGGACCGGATGTTGCAGAGATGGAGGCAGTGGTTTAACT
3	61908800	seq-rs8365	GGCATTTTCTTGTAGAAGATAAACACAAGGTTATTGATGTGCCTTCGCATTGACATTT[A/C]AAAACATTTTTCAACATTCACAATTAGTACAGGTTTGCGAGGGGGCATTC
3	61986104	seq-rs1680	GTGATATATCTTTCCGACTAGGAGGGAACTTGTAGTCTATGTTGCTCGAACTCTTCAAAA[A/G]TGTTGCCGCACCCATGTTGGATCCTCCTAATGCACTATTTTTGGAGGACCCAACACACAC
3	62009240	seq-rs8364	TCTTTGCAATGATTGTGAACAGAAATGCCGGACACCCTTCCATTGGTTGTATCACAAGTG[T/C]GGGTTCTGCGGATCTTACAACACCAGAGTCATTACACTGCCTACAACAGC
3	62037900	seq-rs1679	CAGCTCGAACCTAGATCCATGACAGCAACTTTGCCCGGTATTAATTTCCTAAAAGTAACG[A/C]CAAACGAGGTAAATTTCGAGTGCTATTTTTGCTTATGGTTACCTGTAGAGGAAATATCAA
3	62083224	seq-rs1678	CATTTTGTGTGTGTGTAGGACCTGTAGGTAGGGGGAGGGGGGGAATTGTGTCAGTTCTTC[T/C]ATTCAATGTGAGGAACCTTTTCAACTCTGCCTCCAGGCGCGCTATAATATACCAGATCTA
3	62164168	seq-rs8363	ACTGTTGGAGCTTATTTTGACGGGTTTAAATTTAAGATAATCCTGTGAGAGAGCCCCCA[A/G]TTTTTTGGATGGTGGTTTTTTATTTATTTATATTATTAGAGTTTATTCC
3	62916876	seq-rs8360	ATCCCATTTCCTGAAGAGATGCAACTTGATTGAGTTCTAGAATCTAGGTTCAATAGTT[T/G]GTTTTTTTCTGTTACTGATAGTATGTTCTTGTAGTTAGTTGTGTTGAAT
3	63928188	seq-rs8358	CCCTCTCAACTGGACTTTGTAGTTCCTGATCTTGCCTGTTTCATTGTAACTATGGATAA[A/G]GTTCCAGTTCAACTCTTTTTGTGGGTAAACTATCACATCTTTCTATGTCC
3	64668968	seq-rs8875	CTTATGTAGACGAGTCAGTAGTTGTTGATGTGGATCCTTTGAATAGTGAGTTATCTCC[A/G]GAATTTATCAGGTGGTTGAGAGAAAGAAGCCTTTCAAGTGATGATCGTA
4	30398	seq-rs6989	GAAAGAGTTCACTGCTCTTGATACCTCCGCCTTAACTAAGTTTGTCGGAGTATGAGTG[T/G]GCATTGAGTTTATCTGTCATCTTGACGATCATCAAAATTTGGACGACTTG
4	42456	seq-rs3121	GATCTCGATTACGATATTGAGGGATAGAAGGAGAGTGAGGATGATGGGCGGAGAACGAGA[A/C]GTATATCTAAAGTACTATCAAGGAATAAACAAATGAGGCACCGAGTTGGTGGCGTCCACG
4	54433	seq-rs6990	GAATTTACTGTGTGCTTAGGCAAGAGCAAGACGAATCATGTTTTCGTATTTCTGGTGTA[T/G]TTTGCACTCTGCTGGACTCCTGAATCGGATGTCTTGTTCTTACATTG
4	59980	seq-rs6992	TTTGCCTTATATGGGGTGGCTGAGGCTTTTAATGTAGTTGGACAGATTGAGTTCATATAC[A/C]AGTTAATTCCGAAAAGTATGTCCAGCTTTGCATCAGCTATGTACACATTT
4	99055	seq-rs3122	TGGCCTCATTTTAGAGTTAATGAACAGAAGCACCTTATTTATAGAGCACTTGAAAAAGAA[T/C]AAAGCAATATTTAACTAGTTGACAGGATTCACGAAGTGCCAAGCAGAAGCAACGATCCAC
4	113577	seq-rs6993	GACTTGGTGGTAGCTGGATTTTCCCTAATGATTGGGTTGGGGATTTTCGCTTTGATTGC[T/C]TCAATTTTATGCTCTGCTGCTTTCTATCAGAATGCAAAGCAACTTTCTT
4	145038	seq-rs3123	GACTTTGTTACTACAAATAAAAGCAGTTTCCAAATCATGTCAGGTTATCAAACCAAGCGT[T/C]GTTGGCGGTTTTGAAAATGCAGCATTGCTTGCGCGATGGGCTCACCAGCACGGAAAGATG
4	178311	seq-rs3126	GACCAGGACTTCACGGATCTAAGCCGTAGAGACAGCCTCTTGTAGAAATGCAGGGTAAGG[A/C]TGTGTATTACACCCTTTCCCCAACTCATGCATACCCGAATCTGTGAGTGCATTAAGGATG
4	197528	seq-rs6994	CTTGGGCAGCCAGGCTTAAAACGATCAGTCAGAGTTGGGGAAACAGGGTATAGGGAGGT[T/C]GCTGCGTATCTTCTTGACACTGATCATTTTGCCAATGTGCCAGCTACTAC
4	198429	seq-rs6995	CATAAGATGGCTCTTCTAATGTAACACTTGAGATTCTTGATCTCTTGCTGTACCATATTT[A/G]ACGTGATAGTGATATTTGCTGTTGCCTGTGGCATCATCTGGGTTGGTTTT
4	213707	seq-rs6996	AATCTGGAGCTATTACTTGCGACTTCAACTTGACTGAGCTGGCTTTAAGTAGCAGCGT[A/G]ACGAAAAGTGACAAACACTTGCCAGAACAATCCCATAAATTAGAGGCC
4	241280	seq-rs6997	ATGGAGATATTGGTTATGAGTTCTAAAAGTGAAAATATTGCCTCCCCATTATTTACACA[T/C]GAGCATGGAAAATTTTGCTGTTGCTGCACATTGCCTGGAACAAAGTGAAA
4	256285	seq-rs6998	GTTTGTGACCTTCCTTGAAAGAGAAGATGCTTCCGCCGCCATGGATAATATGGATGG[T/C]GCTGAGCTTTATGGACGTGTACTTACTGTTAATTATGCTCTTCCTGAG
4	268409	seq-rs3127	TCGTTTGTTCTTTAAAATGGAGCGGACTGGCCGTGAGGGCCAACCGGCTACATTTCCAAG[A/G]TTTTGACGGACGTCCACAAATTTTTTTTGCATTTTTGACATCGGAATTTGGATCAACCAA
4	346562	seq-rs3130	AAATGACGTATTATCACGTCTCCACTCAGAATAGTGCACTCCTGAACAAGTGAAAGGATT[A/G]ATTACATGAACAGTGATCACCATGTTAATGTTCAATTATACTTGAAAAACACACCTGTAA
4	366796	seq-rs6999	CAATATGAAGCTGGAGATGTCGACAAATCTGAAGCTACTGATGGCGATGAATCTGAAA[T/C]TAGCTCGAACATCGCATGATATAACCTATATGGATCTTAAAGAAGCAACA
4	452399	seq-rs7003	TCTGGGACCAACACCTCCTGCTCAGGTGGTAGAGGAACCAGAGGATGATAGGATGGAAGA[T/G]AATGAAGAGGACAACAATAAAGGCAACAAGGTTCCAACATCTGTTGCTA
4	453212	seq-rs3133	GATAGAACAAGAGAGGGTGCAGATGGCTATGATTGATTGGCATGATTTTGTTGTTGTTGA[A/G]ACTATAGATTTTGCCGATGACGAGGATCAGGATTTACCTCCACCTATGACCCTAGAGGAG
4	453212	seq-rs7004	GATAGAACAAGAGAGGGTGCAGATGGCTATGATTGATTGGCATGATTTTGTGTTGTTGA[A/G]ACTATAGATTTTGCCGATGACGAGGATCAGGATTTACCTCCACCTATGAC
4	454043	seq-rs7005	ACTGAATATTCCTAGGCCTCCTAATACAGTCCAGTATTCTACTCCTGGGGTTGCTGCTC[T/C]GCCTCCACCTCGACCTCCTATGGTTAACATGATTCCTCAGGTTCGGCCCC
4	497601	seq-rs3136	CATGTGGGCGAATGAGAATAACGGATCCGGATCCGAAATGGGTCATGGAGGAAATGCCTT[T/C]GGGTCGGGTCATGCCGGATATGTTGTTGTTACCTACAGGAAATGTGCTTATACTAAACGG
4	516464	seq-rs7006	CTCAAAATCCTTCTATTGGAGTTGATTCAAATTTAGCAATGGTGAAGTGCAAGCAAGAAG[A/G]TGCAAAAAGTGATGTTCTTGATTCGGACAGTCCGCGTTTTACTGACGGAG
4	526120	seq-rs7009	TTTTGACTAAATAGTTATGGATGACTTGACAATTCCAATTCGAATCGACCAATTGAATCC[A/G]GTATATTTTCCACGTTCATAGGAGTGCGTTTATGTTTCTGCTTTACGAAT
4	527994	seq-rs7010	AAGAGGATTTAAGTTCAATTCGCGTGATGCGGAAGATATTTTCGCGGAATTTTTTGG[T/G]GGGATCGGATGGGTATAGTAGGAGTACTGGTGGTACTGTACGGATTAGG
4	559533	seq-rs3137	TGGGCTGCTGATCATGTGATGTTCGCTAATCAAGACAGGATAGGCTTCTAGGATTCTTGC[T/C]AATATCTAGCTCTGTTTCATAGTTTCATCTTGAACTTTAACCTTGCTTTCCCATGAGAAT
4	882322	seq-rs27	CAGTAGCTCGATTGTTTTTCGAGCATTTCATCTTCAAGCTTCCAGATCAAGAGCCTAT[A/C]TTGGAGGCAAGAGGAATAGCAGTGTGGCTTAATAGAAGTTATCGTCCTATTCGAATTCCGTCAG
4	1387352	seq-rs8520	GTGGTCAGCGGATCAATACAAAATGTGGCGGCTGTATGAAGGATGGAACGACATTTTGAA[A/G]ATCCAAAAGTTCCGGAGAATTGTGTCCTATACTGGATTCTATTGCTTCG
4	1767382	seq-rs491	AACAGAAAATGCACGTAAACATCTCAAGATCAATTTAATGGAATAAAGAACCTCGAATTG[A/G]AAAAGGTGTTAAGAGACCTGGGATTTGGCAACATCAGCTGCTTCAGCTTGAACCTTTAGC
4	1833404	seq-rs3773	CCAATTATAACTTATAAGATGCGACAAGTTCTCCACCAGAAGGCTCACCGTGGCTGTCAC[T/C]GCAGTGGTTAATGCAGCGGCCGTAAACGGATCCATTTCTGAGGATTAAATTGATGAAGAA
4	1896090	seq-rs8522	GAGTGAGGACTTCCCTTCTAAGCCAATGTCTTTATATGGTACAATATGGGATGGCTCT[A/G]GTTGGGCTACTAATGGGGGTAAATACAAAGTCAATTACAAATATGCCC
4	1975671	seq-rs8524	GAAGAAGCTGCCAATGCAAAATCACGTCTTCATCAGTCTGTTGCAGCTAAAGAAGCTGA[A/G]CTTGCAACCTTAATGGCTGCTCTTGGTGAACACAACATTAATTCACCGA
4	1976941	seq-rs8525	GATACAGTCAGAGAAGATGTCAGCTTCATTGAAGGAGCAGCTTGGGTTAATCATGCCTCC[T/G]CAGGAAGTGACAGGCCCAAAGAAAGATGAGAGAGTTAAGCAGTTCGCAGA
4	2079250	seq-rs8527	GTGAAACGTGGTGGAAGGAAGAGGCCAGTGTCCAAGGGTATTGTGTATGGTAAACCCAC[T/C]AACCAGGGAGTTACCCAACTCAAATTCCAGCGCAGCAAGCGATCTGTTGC
4	2079674	seq-rs8528	AGCCCATGCTGCTATTCGCAACGATCCAAGGATCAACTGGATCTGCAACCCAGTGCA[T/C]AAGCACAGAGAACTACGTGGTCTCACTTCAGCTGGTAAGAAATACA
4	2196052	seq-rs8530	GCATATATATTTGATTCTTCATCTCCCTCATTATTATACTGCATTTTCTCTTCATTTATT[T/G]GAATCAAGAATCCATTTTTCTTCGTGGGGTTTTCTAGATGGCTGCTATTA
4	2200320	seq-rs8531	GGAGCACTCTCAACGCCTTGAGTCATATTTCCAGTCAATTCCTGGAATCCAAATGGTTGC[T/C]TGTTCAACCCCCTACAACGCCAAGGGCTTGATGAAGGCTGCTATCAGAA
4	2281524	seq-rs4518	TGGACCAAGATGCTCTCAATCAACTAGATCAATTACGAGTTTTAAGCTTCAAAGCAAACT[T/C]CATTTCTGGCCAAATCCCAAGCCTTGCCGGACTTTCCAATCTGAAATCCCTTTTCCTCAA
4	2282033	seq-rs4520	ATCTCATCATAAAAAAaGCAAAAAACTTATCATCATCATTGTCCCGGTGGTTGCCGGAAT[T/C]TTGATCCTCTGCGTTTTGATGGCAATTTTTATAGCATGTGTTCGAAAACGAAGAAGAAAT
4	2284228	seq-rs4521	GAGCTTCCAAAGATACCTGGAAAAATCAACATTTTCCTTCTGATCCAAGAAGAAGAAGAA[T/C]AACGTATCCAGTGTAGTCCCACAAGTAGGGTCTGTGGAGGGTGGTGTGTATGCAGAAAAA
4	2284583	seq-rs4522	CTAGGGAAACTAGAATGCAATACACCAGTGACAAGAAAAAAAaGTTAAATATCATATAAA[T/C]TATAGTCAATCGACATGTTGAACACCAAGATCCCTACGTGTGGTATAGCAAGTTGGGTAA
4	2330092	seq-rs8534	TTAAACAGAAGATCTCCAATAAGAAAGATTTGGAAACCACAGATGAAGTGAATGAGAAG[A/G]CCGATATTAAAGAAACTGGGGATGGAAATATGAGCTCAGAGATTGCTTC
4	2386165	seq-rs4523	TCAGAACAAAAGAAGACTGATTATTATTGACATACATCAACTTAATGAAACATTCACTTA[T/G]GATGACGCCTTTATACTTTCTGGGTCTTATAGAAGCTACTTTGTTATAGATCAGTTGGTA
4	2389353	seq-rs8535	TCTGTTAAATGCTCAATATTTGAAACTGCTGCAACTGAGAGAAGTGTGAATGATGACA[A/C]GAATTTAGTTTCCACAAAACTTGATATCAATACAGCACATGAGCCACTCT
4	2392627	seq-rs8536	CTCAGGAGCTGAATCTAGCACTACACGAAGTTTCATGAGTTAAGTATTATTGCATATAA[T/C]ACCGGAAGTAACAATGGTGTTGCTGAACTTTGAGTGACATTTGTAGATGC
4	2393183	seq-rs4524	TATTGGCTTCATAAAAAAGAAAAGAGGTTCAAAGGTTTCATGTTCGAGTCCAAAGAATGG[A/G]AAAAAAaTATGATTAGAGAGAGCTTATATCTTTAGAAGAATAGTCGGATCGATTTACTGC
4	2414171	seq-rs8538	AAATGTTTTTTTGAAGCTGTCTATCGGAAATTGCCTCTCTGTCACACAAGATAGGGGT[A/G]TATGGTCTGCGTACACTCTACCCTTCCCATATCTTACTTGTGGGATCACA
4	2417562	seq-rs492	AAACTGTACTGTAAGTCACTGTTAATGAGAGATGGTTGTCATCTCCCCTGACAGGGACGG[T/G]AACAACCTTCGAGCTTTACCTGTTATCCGAACTGTACTATAAGTCCTTCACTTTTTCCTT
4	2423367	seq-rs8539	AACGAGAGGGGCCTTATTTCTTCCATCTAAGAAACAACATTTCTGCATAAAAGCTCTACT[A/G]TGAACCTTAGATGTTTTATTTTCTGTATCTGACTCATGTTCTGATTCTTC
4	2573216	seq-rs8540	AGCTAGTTTTTCCTGTGTTACTTCTCAAGACTTAAAGATATTGGGTATTGACTTTGGC[A/G]GTCCAAAGTTAGAAGGGGTTCAAATTTTGTAATTCATTCCCGATAAT
4	2593949	seq-rs8541	ACAGCGTACTGAAGTTGTTGATGATGAGTCGTGGATTATGGGCTTCTTAGACGTCATTGA[T/C]CCAGCGATTGACAGCATAAAGAGGCTCTTGAATCTAGATCAGAACTCT
4	2611478	seq-rs8542	GATGAGAACTTGATTTCTGCTGGAGAAAATGCAGCCGAACCAGATAAAGGCACGAAATA[T/C]TAAACAGGCTTCTATACAAATGGGTTGTGTTTATTTCAATTTATGTCGC
4	2637601	seq-rs493	TCTCCATTCATGGCATGGGCGGATTAGGGAAGACCACTCTTGCAAGAAACCTCTACAACA[A/G]TCCTAATATAGTGTCAAGCTTCCCTACACGCGCTTGGATATGTGTTTCTCAAGAGTACAA
4	2643478	seq-rs3774	GGAGAAAAGTACCTCTCACTTGATCTTTCTAACTTAAAGTTGAGGTCAATTATGTTCTTC[A/G]ATCCAGATTTTCGGAACATGAATCTTATAAACTTCTGTAGTGTGTTCCAACATATATATG
4	2663771	seq-rs8544	GTTAGATTTGTTTCTTGGTCCCCTATTGAAGAAAACTCACGAGGAGAAGAGAGTTGAA[A/C]TGGTCAGAGAAGAAATGAGTTTAGCTCATGATCTGAACAAGAAAACCCAA
4	2739043	seq-rs8545	TTCTTGTGAACCTTGTACGACGACTACTTAAAATGGGCGGATTGGATTGAATATGAGTGG[A/G]TTGAAAAGGGATTAGACAAAACAGAAAAAAGAATCCCATATGAAGGAGA
4	2771622	seq-rs8546	GCGGAAGTAACCAAGTGGATCGCGATATCTTCATCATCCCACGCCTTTGTTCATCTGGA[T/C]GTGGACTCGAAATTGGTACATCATCATCTGCTTAGGACAACACTAATGTG
4	2773173	seq-rs8547	AGAGAAATACAGGTTGCATCATCAGCTTAAGAGGGAAATGGAGATTCAAACAAGTCTTC[A/G]TCATCCCAATGTGTTGAGGCTATATGGTTGGTTTCATGATGAGGAGCGG
4	2794206	seq-rs8548	GTCGAATGGAAACTACATAGCAATTTTCTCTACCAAGCCTCCATTTGGACTTGACAAGTA[T/C]AGGAGATATGAAGGCCATAGTGTTTCTGGATTCCCCATAAAATGCAATTT
4	2842533	seq-rs8549	TCCGCCATTAGCTCACTGGTTTGCTCAAATATCTTTCGAAATGGCTTCTTTCAGTGTCTC[T/C]CGAGCATATCATCCATTATCACTCCATTGCAGTTGAAAACGAGAAGCA
4	2927062	seq-rs8550	GAACCTTCAGCTCAAAGTATGGGTCTTGGGAGAATTGTTCAACTGCAGCATGATCAAAGA[T/C]GGAATTATGAGGTTTTCTTCAGCTGCCTTTGGCCTTGCTCTCCTGCTGTT
4	2937578	seq-rs8551	TATATCAGCCTTGGAGATCGGGTCAGCTTGTGTGCCACAGAGGAGAGGGTTTGAAGACGA[A/G]GCAAGAATCTGGCATCTTATGCAACAAAAACCTTTAGATCAAGGGAAATT
4	2962616	seq-rs4525	AAAGAATCCGGCTGAGTAAGAATTCCCAGATTAAGAACTAGAAATCCAAATGTTTCGCCA[T/C]GAAATTTGATCAAGAAGAAACCTGTAGCAATTGAGAGGTATGTCTTTGAGCTGCTGCCTC
4	3071610	seq-rs4527	ATTTCTGCAAGTGGCAAAACAATTCGGTTAGGCCAAACCCATAACTTCTTAAAAGGACAG[T/C]TCAATGCACTAAGCTTTCGATATGCGCGTTCCAAGAAAGGAATGGACCTCAAGGATCTAT
4	3085673	seq-rs8553	ATTCATGAAAGGTAAACTGTACATTCACTTCACCGTGGACTTCCCCAACACATTAACCCC[A/G]GAGTTGTGCAAGAATCTTGAAGCAGTGCTGCCAGCAAGGCCTAAAACACA
4	3143637	seq-rs8554	CATGACTTCGGCCGCGCAAATAAGCAAGACATTGGGAGTAGTATGTCTGCTGAAGGGCG[T/C]GGCGGAAGTTCAGGTGGTGAGAATCTTTATCTGAAAGCTTCTGAGGATTG
4	3154196	seq-rs8555	ATTTGATCGTTTCCGCAAGTTTCCTGCTGATGACTCCATGTCTGAGGATTCAGAGTAGTC[A/G]CTATGTACAATTTGATCCTCTTTATTTTTAGCCTAGGTTTGTAGAAATGC
4	3154580	seq-rs3777	AGTGTACTTTTTGGACGAAGGGGTTCATATGAGCCACTTCTGCCACCCTGGCTCCACCCC[T/C]GAATGTAAGGTGGGATCAAATATGCATCTGGTTACTCGTTCTAAAAGAACTGAACCTTTG
4	3364935	seq-rs8557	TGTTTGAAGATCTTGCGGTTTTGGTTTGGTTCGATTTGATTTGATTTTTGAAAAAAAAG[A/G]AAAAAGAAAAGAGGTATCGCGATTCGCGATGGATGTGGATTTTAATGGTG
4	3400281	seq-rs8558	GAAATAGCATTAGAAATTGGGGATATCAACACTATTTGTTATAAACTTACTTCCCCTGCT[A/G]CATCAGCTATTTCATTGATTCGATCTCCGGAAAAGAGTGTTTTCATGG
4	3508394	seq-rs8559	CAATTCCTCTAAAGGAACCTGTTTCCGAAGGTTTACCCGTTGAATTCGGGTTTAGTC[T/C]GTTTTCGGAACGGGTCAATGGACGGATCGCCATGCTTGGATTATCCGCAT
4	3548670	seq-rs8561	GTGGCTGGGAATTTGATGAACTGGAAAATGAATTAAATTCTGGGACTCGCGCAATCCCTG[A/G]AAAGAGATAGAAATACCTAATGATAAAACTTTAAGAAATCTTCTATCC
4	3622235	seq-rs8565	ACTCCAACTTGCGATTCATTAACTCAGACAACACTGCTCGAGATCCTTCAGACTTCAGAG[T/C]TCCAAGTTCTGATAGAATACTTAAAAGGGAGGTTGCATTTGTTGGAAACG
4	3622896	seq-rs8567	GTGGTGCAGGTAATGTATTTTCACCCAGAAGTGTGTAGAATATCGCGAATCGAACGAT[T/G]CTTGTGTCCATGTACTAAAATTGTTGCCACTGTCAAAGTTAAATATCTA
4	3902301	seq-rs7627	TATATGCATTTTCAAGATCCCTTTTCACATGTATACTTGGTTAGAACTGAAAGCAGTA[A/G]GTTCCATTGAACTCTGTGCTAAGGGCTAGAGGCACCTCTACGACCACCCC
4	4053163	seq-rs7628	GAAATGGGTTTGCCTCATTTTAACGGTCAATGAGATTCCCTTTGTTTTCTTATCATC[T/C]TATACAGAATCATTGGAAGATAGTACTTTCTGAATTAATCAGACTCTA
4	4102799	seq-rs7629	ATGCTTATATTGTGCAATTTCACATCTTACCCTTGCTTAGCAGGCGCTTCAGTGTCGT[T/C]ATCAAGTCTCAAAGACATGTTGTGTACTTCTTAAAAGATAACTTAACAA
4	4103109	seq-rs7630	GGATAAGCGGGAGCAGAACTTGGAATTTGCTGCCTCATCTTCTCCATTGCAATAACTCG[T/C]AGTGTTCGTTGTCAATGTAGCTGTTTACTGACAAAAATAGCCCGGTAACA
4	4103511	seq-rs7631	CGGTCATTGGCTACTGCAGGGATGGAAAGGTCGTATCATGTATGCAGCTTCAACCTGGAA[A/G]GCAGCTCTTTAAATCTCTTCTCATTACACGTGAAGTAGCAAGTTCATCCG
4	4116668	seq-rs6092	CTAATTAGATGTCTAACCTTCACGTCAACATAAGTTCGATGGTCAGCATACTCAAAAGCA[T/C]GGATTTTGACGTCCCGCCATCTGCATGTAATCAGAAGAGATCAATAAGAATGCAGTTGCT
4	4284934	seq-rs7633	TTCACTACTGAAAAATAATAGCAAGCTTCATGAAGCCCTAATAGCGGCAATGACAAACA[A/G]GGCATCGGTCGTAGACTGCATAGAAGCAATTGAGAAAGCAGCTTGATCT
4	4374960	seq-rs4701	TATCCATCTGACCTGATTGAGATTGCATGTTTTACCCATTAACGTCTGGTGATGTCTCAT[T/C]TCAGGAAGCCGAAAAACACCTTTCAGAAATGGTTGTATCAAAAGCACTTGTTGCAAAGAT
4	4388080	seq-rs7635	GATTGATGGGAAAGTTGTAGAAAGGCCACAACACATGCTGATGAGAGTCTCTGTAGG[A/G]ATACATAAGAATGATATTGAATCTGCCATCAAGACTTATCATTTGATGTC
4	4479747	seq-rs135	TGTGCTAGCACACCATTTTTTGGGTGATCCGGATTCCGACGTAAAAAATGCCAAATTTTT[T/C]TATGGACGTCCGTCAAGACCTTGTCTACGCATACGGTTGGCCATCACGGCTTGTATGATC
4	4526413	seq-rs4613	CTCACTTAAATTTGTACTAGTTCCCTAGCGACGTACCTAAGTTTTCTGCACTATGATGTA[T/C]GCCTAAACATCATGAAATCTTCAATAAACATGAGATCATGAACCTTGAATCCATAATTCA
4	4654114	seq-rs4614	GAATACACAGAACAGCAGAAGCAGAGCTAGGATTGATAGCATTTGACAAAAAGAGTGTGC[A/G]AAGATTACTCCATAACGAGCTCCATATGGCGGTTGAGATCCTGGATATAATGTGTGCTTG
4	4711015	seq-rs96	AAATTTAATTGTATCAAGAAATTTAAAAAATTATTAAAAC[A/G]TTACATATGTGACGTAAAATAATCGCTACAATAGAATTTTTCTTTATACT
4	4711066	seq-rs95	TTCTCATTATTCCTCTTATACTCACGATCGTACAGACAGTGTCGTAATCA[A/G]AAATTTAATTGTATCAAGAAATTTAAAAAATTATTAAAAC
4	4935940	seq-rs3965	TTCTCGAATTCCTTTCTTTTCCTTCATGTTCTGCTATTGCGCTGAATATTTTGATCTTTA[T/C]ACTGTTTACAGGATGCAGTTCCTTACCTTAAGAAGGGTTCATCAGTTGTTCTAATTTCCT
4	4938004	seq-rs6567	AAGGCAGGTTATGGAGCAAAAGTTGTCCCATTTGTCAAGCCAACTACAGTCATTGATGT[A/G]ACAAAGAATAACAAAGAGTTGTCTCCCAACTTCCTGCACTGGCTTGCT
4	4942255	seq-rs6568	AGAGGATCATCTGCTTCACAGCATAACAGTGGATCCGTGAGATCCGGTCCTAATTCCGGT[T/C]CGGTTGGGCATAAACTCACTAATTCCGGTTCGATGCCGAAGAAATCAT
4	4942410	seq-rs6569	CTCGGGTCGACCCGAACAGCTCAAGGAACGTCAGCCTACAATGGGTTCACGCGCAGTGCC[A/G]TACACCGGCGGTGATATCAAGAAGTCCGGCGAGCTTGGGAAAATGTACGG
4	5241457	seq-rs6571	GATTTTCAGTGACGAGAATCCTAATGCTTGCTCTATCATGTAACCTTTTCGGTTACTCA[A/G]TGACAGAACCAGGAATTTCATTGCATTACATTGCATGTAGTGTTGTTAT
4	5295394	seq-rs6572	ATGTGTCGACACCTGGGAATCATGAAGTTAATGGAACCAGAAGCTCACTTGAGTCTTCT[A/G]CCGATCAAGAAAAGAAAACATCTAACCAAACGAGTGGCAAGAACAGTTCA
4	5344061	seq-rs3967	CGGAGCTATGATGCCTTCTTTTTTAATGCATTTATTTGTATTTTTTTTGGTTCAGGGCCG[T/G]CTGTTTTTGTCTGCAAGAATAATCGGTTTCCATTCTGATCTATTTGGACATAAGACCAAA
4	5459783	seq-rs3968	TCAAAGCATAAGTCGAGTAGAGTTATGATCAACTTGAAGGTTCAGATTTTAAGTGTTCTG[T/C]CATTTGACACCTCTGAACAGTCAAAGTGATGCATATACCTTCGAGTTGAAGGGGACGTTC
4	5520254	seq-rs6574	CATGTCAGCTTAAGGAGCATATAATCAGCCATTTGACACACTAAAAGCCCAGAAAAAGC[T/C]GGATTGAAGCAGAGCGAATTACAAATTTTCAGTTGATTGTTGCGAAGCT
4	5531295	seq-rs6575	GTCATTCTCATTTTGCCCCCATAGTACTTGTCTCCTTGTTTCTTGAAAATCCCACAAAAA[A/G]TTGGGATTTTTGTTGTTTTTGTGTTTTTTCACTGTATTGTTTTGCCCCAT
4	5548614	seq-rs6576	AAAATCCAAAACCCAGAATCCAAAATCCAGAAAAACTGTTCAAAATTCCTCTAAAAGTTG[T/C]GTAATCAGAGCTATGAGTGGAAACGAATTCAGGTTTTTCTTATCGTGTGA
4	5562763	seq-rs6577	AAAGATGTAGGAGGCTATAGTAAAGAAGTAGATGACATATAGTTTAGTTGGTAGCTAGA[T/G]TTAAGAGATGAAAATGGAGTCAGGCTAAGGCAGCTTTAGTGTTATTTAA
4	5594815	seq-rs829	AGGGAACTCACTTTAACACCTTCTAAGCCTACTCGTTCCATGTATAGATAGGATCCCATA[T/C]TACTACCTACACGTTGTAAAACCTATAAGTAACTAGAGTGTACATCCCACATGATGGGAA
4	5710563	seq-rs3969	TATTTATTTCTGAATGAGGCCTTCAACAATTTTTGCCATTAATACTAGATCAAATTGTTT[T/C]CTACTCCTATCTAACATTTCAGGTGTTGTCTTGCTACCAAGTGCAATCTGACAGGCACTC
4	5825567	seq-rs6579	AAAACTAGCAAGGACTTGGTTCAAGACTGTTGATCAACTCCCTATGAATGTTGGTGATT[T/C]ACATTATGACCCTTTGTTCCCTTTTGGATTTGGACTTACCACAGAACC
4	6110628	seq-rs6581	GCAACTACAGGTCCCCAAAGGGACACAAATTGTTGATTCAAGTCCAATTTATATAGTAAT[T/C]CCGGCAGCAGCTAAGCAAGAAGCATGAAATGGGGGTTAAAAACCAAAATC
4	6179278	seq-rs6583	ACCTGTCCCAAAAGAAGATATTGGTAAATTCTACAGTGGAGATTGCTATGTGGTTC[T/C]CTACAACTACCATTCTCATGAAAGGAGAGACGATTACTATCTATGTTGGT
4	6185900	seq-rs6584	TCCTGCATCGGAGAAACCAAATGGCCTGTTGCTATCTTGTTGTTGCAATTCTCGACAT[T/C]CGTTCCCATGTTTCTTGCCAGAGCAACCTACTTTTATAGGTACATATTGC
4	6219294	seq-rs6585	CCCAGTTTGTGATTTCGAGTAAGAAAGAGAAGGAAAGTGGAGAACCCATTTGGGGTAA[A/G]AAAATTCGGGTTTATGAGGATTTTGGTAACTCAATCGAGTTAAGTCTA
4	6229362	seq-rs3970	AAGCTGCGTAACCTCACTATCGAAATTAACTCTCTGAATGTTGTGACGGACCTGCAGGAC[A/G]GACCGTCGTAGATACGACGGACCATTACAAGCTGCGTAACCCCAACTGGGTTGTATTTCT
4	6533650	seq-rs830	CTCTTTCCTGTTCCATCTCAAAAAGAAAATCTCTTTCCTGTAGATCAAAATATTTGTGTC[T/C]TTTTGTCAAAATGTTAAAAATATTTGAGTGTTAATTCTGTTCAATTACACCCAAGGTTGT
4	6856404	seq-rs6586	TCCCTGGGGTTACTTTCTCAGGAACCTATTGTACCGGAGAAATTGCACGTGCAGATTT[A/G]TGCTCATACGAACAGGGTTCTCAGGAACACAGCTCTATAAGTTGCAAT
4	6909007	seq-rs4615	TTGTTTGGCCGCCATTTTTCAAAAGCTGAAACACACTTGAACTTCCTTTTTTTAATTATT[T/G]TTTtGAAAAACTGATATTGCTAGAGTGGCCCTTGAACTTTGGGTTTTATTATATTTCGAT
4	6971842	seq-rs6588	GTTACCTCAAAAAAGTATACATGCCCAAAATATTGTGCAAGAAGCAATTAGGGGCGAAGC[A/C]ACGGTAGACAACCAAAATGGTTCGGAAGACGTTGAGGAAGGAACTATAGT
4	7033021	seq-rs6591	AAAGATCATTGAACAGGCTAAGTCCGGGCATCCACGTCGTTACATCCGGTAAACAAATC[T/C]TTGAGAGGTTTTACTTGTTGATGTCCACAATGGTAATCTTGTAGACA
4	7057138	seq-rs6592	TATTTGATCTACAAATCTGCAGCGTAAAGGTTGATTAATGGCGAATATATTGGAGCCAGA[T/G]GAATTCGATTTGCCAGGTAAAAACCCATCTGTAGAAGCTCAGAGAAGGTG
4	7063292	seq-rs6593	TGTATTAATAGTAAGATTTCTGGTGAATAAAGCTACCCACCATGAAATCACACAATGGT[A/C]CTCCAGTGATGCATTAACTCTTCTAAATTACTTTGCCACTGCTGTTACTA
4	7159680	seq-rs831	TAGCTGACCAGGAAAATCCAGATTTAGTTGATGGGGCTGCAATATCTCACATATATATAT[A/G]TGTGTGTGTGTGTGTGTGTGTGTGTTGTGTTATGTGTGCGCACGCACATGTGTGTAGCTG
4	7185889	seq-rs6596	ACACATTCTATGCAAAATCATAATAGGGCAGTGTAAGAATGCCCCCTTCTTTTATGGTT[T/G]CTGCAATGAGTAGCTACATGCCTTGCCATTGTCAATTTTACTGCATT
4	7186136	seq-rs6597	TCCGATCACTAGAGAAAAAACAGAAGGCTGGCAAATATGCAAAGAAAGTCAAAGCAAAG[A/G]CCAGGAGAAAGATACATCAATTGTCTAATCCTATGGAGGTGGATGAAT
4	7189725	seq-rs6598	CATTTAATGTTGAATTTGGTGTCCCTTTTGCCTCACTGTAAGAAGGATAACAAGGT[A/G]GAGTCTAAAGATTCTAAAGGTGCAACGTTGAATGAGCTAGTTGAGTTG
4	7192527	seq-rs6599	CAAATAAGCTAATGGGTGACAAGAAGAAGGCTGGTGCTCTATTCGTGAGGCTTGTTTCAA[A/C]TGCTGGAACTGGATTTTTCTATGTGAAGAAGAAGACCAAAACTCTTATAA
4	7360571	seq-rs6600	TGGATTGTATACAATCCTAAAACAATGAGGCCACCTCCTCTTTCAAAGGATACTAAACAT[A/G]TTAAGTTATTGTCTTGGAATGTCAATGGTCTGAGGGCTCTATTAAAGTT
4	7719858	seq-rs5082	AAGAGCTTGGGGGTATGCTTTTGCTCTAAGAACTGCCCTTTTTAGCGCACTTCTGTACTT[A/G]AGTTCATAGTCTTCATCCCTCAAAATAAAAGGCATTTCATCTGAGAAAAACAATGGCAAC
4	7751482	seq-rs5084	AGCTAAAAGTGTTCAGAGGAAATGAGTGATGTCAATGTAATAATTTTCTCAAATTATGGG[T/C]AACTATTATGAGAAAAATATTTATACGATTATCGGTAGGACCTAGCGATGAATAAGTGGG
4	7762177	seq-rs7075	TCCTGAAAACATTGACCTTGATGTCGATGAGGATATTTTGAATATGGAAGCTCAGTTT[T/G]GAAGAATTTCTTCAATCATCTGAAAGTGAGCAACAAGGCATCAAATCA
4	7768350	seq-rs7076	GCCATGGGTGTCTATCCCATACAAAGAATACTGGCGCCTTTGCCATGAAGCAGTGCTCGA[T/C]TGCAGGCAAGATCGCTACTGCCAATTGCACCAATAGTGGTCAAAAAAGGT
4	7831649	seq-rs5085	ATTTCTTTTATCAAAAGAAGGTGGATCGATTGGACCAAACACATCGATGTGTACAAGTTG[T/G]AGTGGCTTACTTGTTCTTGACGTAGTCTCCTTTGGAAAACTCCTCCTTTCATATGTTTTC
4	7917142	seq-rs975	TTAGATACACCCCCAGGATGTTGGTGCTCATACTTGACCTACTGGCAAGTCAAACACCTC[A/G]AAACAAAGTCTAAAATATCCCTCTTCATATCACAGCACCAGTAATGTTGACTCAGATCAT
4	7918509	seq-rs5086	CTAGGAACTCATAATGTCCATATCGAGTCCGAAAAGCTGTCTTAGGAAATATTTGATGCC[A/C]TAATCTTCAACTGATGATACTCGAACCTTAAATCAATCTTAGAGAACAATGATGCTCCAT
4	7943170	seq-rs5087	GGAGATACTAATAACCGATAATAAAACCACATGAGTTAAATATGGAGTCCGATGTATATG[T/C]CCCATCGAGACGACCCAATATGCCCTGTTAAAGGTATAAAGGCATGCTGGCGTGATCACT
4	8093485	seq-rs5089	AGGTCCCAGCACTTGTGGTGGAAGGAGCACTTTTAGAATTTCTAATCAGCCCAGATTTAT[A/G]AAGGGACATCAGAGTTCAGGGAACTCTAACTCTCAGAGGAGTACAACACCTTGAAGAGGT
4	8109999	seq-rs4162	AGGTTCCAGCAGGATGTATCATGACCTCAAGCAGATCTATTGGTGGGATGACATGAAGAA[T/G]GACATTGATGAGTATGTGGCCAGGTGTCCTAATTGTTAGAAGGTTAAGGCGGAGTACCTT
4	8148701	seq-rs5090	AGTACTCAAGAGGTTAAACATGACAGAGACAAAACTAACCGTTGGATCAGGAAACATGAT[A/C]TGAACGTTGCTAGTCGGAGAAAAAGACTGCAGCAAAAGAACCCTTTTCTTTCTTTCTTTT
4	8302615	seq-rs4163	TTCATCAAAGTCACAACTTTTCATAAATGTCACAACTTTTCGAAACGGGATATCTGTCAC[A/G]CCCCGAGCTACCCGTGAGACGCATACACGGAACCTAGGACCACAAGCGATCCCAAGCTAA
4	8364343	seq-rs980	ACAAAAAaTTTAAAGATAGTAAAACTACAACTAACAAGAACAAAAAATCTACTTAACTAC[A/G]TATTCTAACATAACACCAATGCTCGGCAGCGGTGACATTTTGATCGGTGATATCATCAAA
4	8420741	seq-rs4164	ATGCATTGGTTTGTCATCACTAGTAAGCCCCGGAGGTTGTGCCATGTACACTTCCTCTTC[A/C]AGGTTGCCTTGGAGGAAGGCGTTATTGACATCTAGTTGGCGAAGGTAGGGGTGTGCATCG
4	8449857	seq-rs5091	CAATAGTAATAATAGGTTGAAGTTATATCTAGACTATTTTCCTCGTGGGAACGATCCCAA[T/C]GTGAAATGAGGGGTTGGGTGGGTTTAAACGTTCTGATTTTGAAAAAGGGTTCCACCAGGT
4	8533393	seq-rs4165	TTTCTTGAATTCTTCACGGAATTGCTCCCACGTGTTGATGGTGCACGTCCCCTTGCCAAT[A/C]TCGGCCTTTTTGCGCCTCTACCATATCATAGCCATCTTGGACAGATATAACACGACAATT
4	8612477	seq-rs5092	CAGTTCCTTGCTTTGCATGTATGATAGATCACTGTTTCCAGTTCTTCCTCCTTGTGCCTT[T/C]CAGAACTTTCTGAACCCATTATTGGATGCCATCTATTGATATTGTTGGGATATTGCCCAT
4	8632264	seq-rs5093	AGCATGATACAACTTAACAATGCTTACACGTGCAGCTCATGTGTCCATGACTAGTTGTCT[A/C]TAGATATAGTGGGATTTCCTCTCATTTTTAACAACGGAAATCCCGATCTTCTTCTTCTTC
4	8723649	seq-rs981	AAACCGGATCCATAGATAAGGTCTTAACAGGCGTTTGTCTAAATATTAGAAAAAATGAAC[T/C]CGAAATTCTGGGCGACCAATAAAGATGGTGGATGATAGAACACGAAAATAGGCAAAATGG
4	8808915	seq-rs4166	AAGGTTTTCTTGAATTCTTCACAGAATTGCTCCACGTGTTGATGGTGCACGTCCCCTTCC[T/C]AATCTCGGCCTTTTTGCGCCTCTACCATATCATAGCCATCTTGAACAGATATAACACGAC
4	8910246	seq-rs5094	GATATTTTCACAAAATCACTTCGAGGATCCAAAATTGATTATATTTGTGGAAACTGGGAG[A/C]ATATGACATACACTTTCCAGCTTGAGGGGAGTGCTAATTATGGTATTTTTGGATAGTGAA
4	9042101	seq-rs5096	AaTTATTTCATCTAGTACCCGATATTTAAAAGAATAGATCCTCTCAAGATAGAAAAATTC[T/C]ATTCATTGGTGTATTGATACAAAAACAATAGTATTAGTGGTTTATTAAACATGAACAAAA
4	9172122	seq-rs5097	CTATATAGCCTAGAATTCACACTGATATTTTTTGGGTCAATTGCTTTTGTAAGACCAGCT[A/G]CTTTCAACTTCTTCAAAAAATTTATGACAAGAATGATTATGATCATTTAGTGCAGATTGA
4	9208697	seq-rs983	CAACATAATATGAGGCTAATGTATATGATTAGAGCAATCCTAAATGATCCTAAGTAAATG[T/G]TACCAATACGTACTCACCAATGAGAGTGTAAGATTATGAAGAGACCAGTTGCTATGAACA
4	9273083	seq-rs5098	CTCTTATTTCCTTGACGAAGGTAAATAAAATCAAGTACCTTTGATTCCCCATCTCAAGGG[T/G]AAAGAACATGTCATGCCCTGAGGCTACCCCTTAGACATAACACGAAACCTAAGATCACAA
4	9355911	seq-rs4643	AACAAGGTAAATTCAAGGAGTAATACATAGAAATTAATATTCCACATAATCAAATACTCT[T/C]GATCTTCCAAAATTACCATAGAATTTCAATACATAATGGGTTTAGGGAAGAACAAGGGTT
4	9411957	seq-rs5099	AAGCGTGATCCGGATGCTAAGAACCTGAACCTACATCACGAGAAGAATTAGCGTACTTAT[A/G]CGTCATTACTTGAAAGGTACTGAGCGTGTAGGATAGAGTAAAGCTGAAATAATCTATAAT
4	9471836	seq-rs986	TGCTGATGAGATCCATAGAAATATCGTTCCAAACTTGAGTTGGAATAGGTAATGGTTGTA[A/G]CAAGACAATGGGACTAAGGGATTCATACTTGCTCTGCATGCAAACTCCACAACTAGCCAC
4	9538194	seq-rs4169	CACCTAAACACATGGGAATGTGTTCTTGACATTTCTTTCGATGAAGGGATTAAGGCCTCC[T/C]GGATTCTTCAGGCAAGGGCTTGATTATCTGCATCTGAAGAGCACTTGAGTCAATATTCTG
4	9547411	seq-rs5100	AGCAATTCTAGTTTCACAAGCATCATGATGTCCATGCTCTTTGAGAATCTCCCCCTTCAT[T/C]GGTTTATTTAGATCCCTACTATTTGAAGCTTCTTCAAAGATAGTATCATCTTTATTTTTA
4	9676616	seq-rs5103	TATTCAGAACGAGACCCCAATGACAGACCGTCGTACCTACGACGGACCGTCATAGGGTCC[A/G]TTGCAAAATCCCTAGCACCCCTGTCCAAACGAACACATGTGACGGATCGCGTACTCACGA
4	9694923	seq-rs5104	ACAAAAGAGTTAAGGAGTGATTTAGCGAGTATTGGGCAGAAAGTTGATACCACGCAATAT[T/C]GATTAAGCAGCTTGAGTTACAAATGACCCAATTATCTGCGACTGTGAACACACGGCAACC
4	9695236	seq-rs4170	GAGGCAGAGTGGTGAGCTCCAATCGGTATCTATTATATCCTATAAAGTTGGTGAGGCATC[T/C]GAGACACAAATAGAAGAACGTCTATGTGTAGAAGCATTAGTGGCAGTGATCATGAACTTT
4	9849092	seq-rs4172	GCTAACAAAGTAAGATTGGGATCACTTCTTGTCCTAGGTGCCGTGTCCTCGTCTCAAGGG[A/C]AGCTCGGGGCGTGGAAAAAACAAATTACTAGAGACCCACTTCCCTATAATCAAGAAATTT
4	9851122	seq-rs5107	TTCAAACTTCCGTAAACATTAAAGCCATCATGGGTAGAAAAGGGTCATACTTTTTAGATC[A/C]TTCCTTAGTGATTTTTAGCGTAGACAAGTGGATACACTTAGTAGTTCAGGTTCTAAACGC
4	9953100	seq-rs5109	TTtATTTTTAGGCAGTCCTATAACTAAATCCTTGATGATAATTTTGTTTAATTGAACTTG[T/G]CTAGCATGACCTAACCGTTTATGCCACAGCAAGGGATCTTTTTCCAACACGCTTAAACAC
4	10428544	seq-rs5110	GGTTACGTAGCTTGTGACGGTCCATCGTGGCTATGACGGTCCGTCCTACAGTTTCATCAT[T/G]AAGTTCAGAGAAGTGATCCCAGTACCCTGATTCCAAGAGTTGAAGTGTTTTGAAATGAAG
4	10549557	seq-rs5112	GTGTGTTAAACTCAATACTTTCATTAGAGTGTTTATAGAGACTGGTCTCTTCATAATCTT[T/C]CACTCTCATTAGTGAGTACGTACTGCTAACATTTACTTAGGATCATTTAGGATTACTCTC
4	10676537	seq-rs4173	GAAGGACAACCTCACTTTCACGGCGATGTTCTTGTGGCTGATTGTCAGTCACTGCCTTTC[T/C]CTCACAACTGCTGATAGTATCGTTACATGGGATCGAGCAGTATTTATAGCGGCGATGATA
4	10729260	seq-rs5114	CCAATTTTTTTAAGTATTAAGGAGCTTGGTAAAGAAATGTACCTACTACGCATCCAAGTG[T/C]CAAGCCTAGTACCATAGCACATGATCATTTAAAATGATTATTAGATTAAACAGTGCCCAA
4	10790803	seq-rs5115	ATACAAAATTTTTAACAAATACAAAGAATCATAATAAAGTTATAGATTTTTAGATACTTC[T/C]AGCACTGACTTAAAAATATAAACGTCATTTTGATCAATCCAAAGATGTGAAAATAAATAA
4	10831643	seq-rs4175	AGTAGCTAAGGGGGTTCAATTCCCTTTAGCCCCATTCCTTTTTTTtCTTTTTAAGCCATC[T/G]CAACATGTGAGGTCTTGGGTTTTATTCCCATTGACATGACTTATTTAATTTACCCTTTTA
4	10873150	seq-rs4177	CCTAAATGCTTTAATTAGCACAGGATCGAACAAGATGGAACCACAAAGGATGCACAGAGA[A/G]CAGGTTCATCACACTACAGGCCAAACGAACGAAAATAGGAATGGACATAGCGAATCGAAC
4	10891348	seq-rs5117	CAAGATCTGAACTCGGATAATGACAACCACAGGAACGAGGCAGAATCTGTAATAAGGAAA[T/G]GTCCAGACTTAATAGATGACGATGATGATGTATAGAAGAAAAAAAGGACCTCCAGGAGGA
4	10949529	seq-rs5120	AGATCCAATTTTAAGGATGACACAATGGATAATGAGCAGGTTGTAGGGTACATTCATGCT[A/G]GAAAGAAAAATATAGCAAAACTAGGTGACATTGTGGACTGTTCTCAATGAAGGAAAAGGG
4	11023944	seq-rs5121	GCATGCCCATGCTTTTTTGGAATGATCTCCAGAAATGTGGAGTAAACTGAGCTCCTCTAT[A/C]AGAAATGATAAACAAAGGAATCCCATGCAAACTCACAATCTCATCAATGTATAGTCTCGC
4	11061247	seq-rs5122	TGTCGTCACTCACATTTGGAATTTCTCGATGGTTTTAAAGTACCAAAGTTTGATGCATTT[A/G]GTAGAGTTGGGAATCCTTTGACTCATTTGAGGGCTTAATATGATCAACATATTGTATTTA
4	11129191	seq-rs5123	AATGTATATATATATTGGATTATATGTGTGTGAGATCTCTATGAATGTGTTATGTCGGAG[T/C]ATCTAATAATAATTTCTACATCCCTTCTTAATGAATGAAAGGTGGGGTTTGAGATGGATG
4	11130179	seq-rs4181	CTTGAGGTAATTTTCTAAGGTAAAGGTAATGGTTTCAGGTCGTATGCACTTCGGGCTCGG[T/C]AAGATCATGAGAGTTCCCTGGATACAATTATTAGTAAGTAATGATATTTTAGCTAGTAGT
4	11154259	seq-rs4183	TCATCATCATATAAGTGGAGCATCATCTATCCTACCAATGGATCATCAATGGAACATCAT[A/C]ATCCTATAAATGGAGCATCAACATTATCCTATCCAATGGAGCATCATCACCCTATCAATG
4	11209542	seq-rs5124	ATGTGTGTACTCATTTAAGGCAACAGACAGTCAGTGCATTTCGATGATCAAGTCTCTAAA[A/C]TAAAACTGCAACGTCTTTTTTCTTTAAAATCAGTACTTCACACTATATCTTATAACACTA
4	11228801	seq-rs4184	AAGCTACCCTCATGTGTCCTTATCTTGATCGTGCCTGTCCCAACCACCTTGAAGACAGAG[T/C]TGTTAGCCATCTAGATGCTGCATCCGTCTATCTACTCATAAGTCGTGAACCACTCTCTGC
4	11287245	seq-rs5125	AAGTTTATTTTATTTTTTGTCTAGATCATCAAAGAGGATGAATTCTCAGATCAAACCACA[A/G]GTGCAGAAGACATCAAAGAAAAGATTCAAGATGAACTGAAATTTCTATAAAAGCCAATAT
4	11388702	seq-rs5126	GGGTACGTCAGATATGGAGTTATGCTTTGGTAGTGGCAAGTCTAAACTAGTATGCTACAC[A/G]GACTCTGCTTTGGAAGGAAATCTTAACAACTCAAAATCCACTTCTTGCTATTTGATCACT
4	11503083	seq-rs4644	AACTATCTGGATGTTTAATCATTGAAGTGATGGTGGCAACAGCATCGGCCAACTCATTTT[T/G]CATTCTGGGAGTATGTCTGAATTCGATCTTATGAAATCTTTTGCACAACTTCTGTACATA
4	11506500	seq-rs4645	AGAAATCTGTGCTGGAGTTTTCTCCAAATGCTTGACAATAGAATAATTTTTtGGCTGCAT[A/C]TTTCTCCAGAATTCCTCCACTTCGCCTTCGCTTATCGGCATTTTGCCCTGATCCTTCTTC
4	11552267	seq-rs5132	AACTCAGGATTCCTTTTTtCTAAGAAAAaTAAAACATGTGAGGCTCCAAGGCCTCTTTCA[A/G]ACACTGGAGTCAGGATCAACATGACACTATATTTAGATAAAGAGGGAAACGTAAGCCTTA
4	11592892	seq-rs8209	ATGTCTGAGTCTCTTAAAGCCATATATTTGTTGTCATCTTTTGGCTTAGACAGGCAACC[A/G]ACTTTTCCTCTATTGGATCAAAGGAAAAACTCTTTCCTCTCATTTTAA
4	11734942	seq-rs1293	AAACTAAATTTCAAAATGACATGGTCGTTCTTAGACATTTTTGTTTCTAAACCTCCCAAA[T/C]TAATTATATTCATTATAATAGTCCTAAAAAGAGTGTATATACCTCACGAAACCAATTTTA
4	11747731	seq-rs4381	AAAAATTAGAGGCACAAATGGCCACTCTTCTACATCATATCCAGCCGTGGATGCAGAAGT[T/C]GATTATTGAGTCCGAAGAGCGCCTATAGAGGAAAATGCTTTAGTTTATAGAGCGGAAGAT
4	11862221	seq-rs5285	ACGGGACGTACCATTCAGACCCTTGAAGATATGATAAGAGCTTGTGTCATTGATTTCAAC[A/G]GATTTTGGGATGATCATCTACCTTTGATTGAGGTCTGTTACAATAATGGCTATCATTCGA
4	12047748	seq-rs1292	ATAAAGATATACAATTTCAACTATGAAGATCGTTGCATAATCCTTCGCTGAGTATGTGGA[A/C]TTGACGGGAATACAATGAGCGAATTTTGTCAACTATCCACAACCACCCATATAAAGTCAT
4	12110220	seq-rs4379	AATTATTTTATATGAAGTGATGTTAAAATGTGCAGAAACTTGGACACTTACAGATGGAAC[T/C]CGTTGACGGGCAGATTGTGAGTCGATGGTTTGTCCCCCGTCCGTCCTGTACAACCGTTGT
4	12124387	seq-rs5284	TGAGCAATACATCTGGAAAGACTTCCGGAAATCCCCTCATTACGGGGACCGATTCAATAG[A/G]AGGAATGTCAATTTAAATATCTTTGACTCTTACAATATGGTAAAGAAACCCTTTTGAGAT
4	12149362	seq-rs4377	TGAAGGTCAAACGTCCAAGGACGTTTGAAAGGTTTGTCTTGAAATGACCTTGTATGTATA[T/G]GCATGTTTCGTCGAGTATTATGTGTTCGTTTTGGGTGAAATTCACGTGACAGGTTCTAAA
4	12303974	seq-rs4688	AAGTGTGGGATGACGGTGTCATCAAATCCCCATAGATCCACACACGGGGCTGGCTTCTGT[T/C]CCGTCGATGCACACCAGGCAATGTTGCATCAAACTATAAAGGTCTTTCTCAAGGGTCCTT
4	12428581	seq-rs5283	GATCTTCAAAGCTTCCTAAAAATGGAGGTTTTTGAGAAAGGGTTTTGGAGAGATTTTGTC[A/G]TGAAGTTAAGGTTTTTGATTCTATTGGGAAATTTGGGTTTAAAGTGACCTAAATACCGTC
4	12448463	seq-rs4376	TTCATAAAAGATTATGAGTGTGAAGAACTATAGCCGCAAGATCACTCAACTATCAAAATA[T/C]GCTCTTACTATGGTGGCGTATTTTTGGGCTAAGATAAAAAAAaTTATGATGTGTATATCC
4	12486793	seq-rs1291	AGATCAACCGCTATCACGGAGTAGGGAGGTGCAACTAATGAGAGGATCCCTTTTtGTGTT[T/G]ACCAAGTTCCAATAGTCGTCCTAGATTCTTAAAATGAGGAGGTTTCCATTCAAGAACCTC
4	12593375	seq-rs4687	TCAAAACGACTAAACAAGTCGTTACACTCATTTAGACAAGTAGGAATAATCATGCATCAA[A/C]TCTAAGACTACACAAATAAGGGCATAGTCATAGTCTAACAGGATCACCTAATATTAATAG
4	12634745	seq-rs5282	TGAAGTAGGGGCGGGAATAAAAAATATGAAGGATGTATGTTAATATTTCCAATACAAAAA[A/G]TGGTCAAGAATTAGAAATAAGCACACATTGTGGGGAGAATACATCCAAGCAAAATAATGC
4	12691432	seq-rs5281	ACGAACCGACACGTAGATTTAGGGGATCGGAGTGTCACGTACCAACACAAGAGGATTAAT[T/G]AATATTGATGGAGCGGAGTGTCACGTACAGACACAAGAGAAATAAAGATAATGAATCTTG
4	12803164	seq-rs4686	TGATGATGCCTTGATAAGATCATTTAGTCCTCAAAATAATAGAATTTGGAGGATGAAATT[A/C]AACTAGTATCCCAAAATTAGGGCTTATCTCCAAGAAGAATGAAACAAGAAAAATCTCAAT
4	12842728	seq-rs4374	ATTTAATTTAACTCAAGAAACACTCATGAGGATCTAGTTTACCTAAGTTCATTTTGGGGC[A/G]TTACAAGTCTAACTTGTGTTTTGTGATGTTTTAAAGTCTTAAAATAGTTAGTAATGATGT
4	12868463	seq-rs5279	CTTATTTTtATTTTCATTTAAAAGTTAACTACTTAAGGTTGGTAGAGAGGTTGTCGGATC[T/C]AACCCCCACACATCACTTTATTTTCTTTTTAATTTCTCTCTTTGTCTCCGCCTTCAGCCA
4	12922098	seq-rs1289	TTTCCTGTTCACCCCTTCATTGAAAAAGTAGTCAGACATCTTCCAATAGCCTACACCAAT[T/G]ACCCCAATTGACGCGCAGTTGGTCAATCGACGGATCGTCTGTAGCTTCGTCGATTAGGTC
4	13145882	seq-rs7594	ACGTGTGGCTGAGAATAACATTGTGACCCTAAAACCAGAACGCCGATATCGAATCAAGG[T/C]AGGGATGGAGGACTCTTGATATTATGTGCACTTGAAGCTAGTATCTGT
4	13161087	seq-rs5277	TTGAAAATCATCTTAAAACCTTGATTCAACATTATTACATCAAAATCATGACTTAGAAAA[T/C]ATTTTAACAATGAACCCATGCTTAGAATAGAAATTGGAAAATTTGATCATTGAAACACTT
4	13166137	seq-rs4373	GGATCAAATTCGAATGATAAGGGATAGGTTGGAAACAGCCTAGATTCGGCAAAACTCTTA[T/C]GGGACAATAGAAGGACAGACCTTGAGTTTAAAATAGGTGATTGGGTCTACTTAAAGATTT
4	13185095	seq-rs1288	TAAGTTAAGGAACCGGATCCTTGAGAAAGCCCATGGGTCCCGCTACTCCATACATCTGGG[T/C]TCGACAAAATGTACCATGACCTTAGGAAAGTATTTTGGTGGGAAGGTTTGAAGAAGGACA
4	13302749	seq-rs4372	GTCATTGCAACCATTGGAGATATCCGGTTATCACCTAAAACCAGGAGGGTGATGTTCCAT[A/G]AAACTGGAAAAACCCTACAACTTCCCCACTGAGAGGAATATTTGGAAAATTGCCTCAATG
4	13399984	seq-rs1286	TGTAAGTCCCCTATGTAGGCATCAGTTCAGTGATCACAAAAGCATGAATTTATACCTCTT[T/G]CAAGGTATATTGGGTCCTCTCGATGGGTCGTATACATTGGACTCCATATTTAGTTCATGT
4	13428503	seq-rs4371	TTTAAGTGTCTACAAATACCCTTTACCTCGAGACTTGTCGACGTGTAGAATTCAATGTTT[A/G]GTGACAAGACTCGAAGTAGTCATGAATATATTTTCATTTTTGAGGCTTGTCGACGTGTAG
4	13586700	seq-rs1285	CCATACCTTAACGTTTGACAATAATTTGATGGTGAATTCGTCCCTTTCCTTCCCCCAAAC[T/C]CTTATCTTTGTTAGTCTTCAATGGTGGTTTCAAATAGAGAGAGAAAGAAGAGAGAAGGAA
4	13876446	seq-rs1284	TAGGAGATGAATACTAGAAGGATTTCCTCTAGAAAGTTTGAACAGAAGACGATGAATTAG[A/G]AGATTCCTACTCAAGTTGACCAAGTTGATCAAGTTCCTCAAGATGGGCAAGTCTCCCAAG
4	13901107	seq-rs4684	CCTCTGAGTGGTCGAGTACGCCAATTACGATCTGATATTGTTCCCTAGCTTCTACGGTGT[A/G]GTATTGGGATGTGACAAGCTTAGTATCAGAGAATAGGTTGGTAAAAGTAGTATTAGGAAT
4	13908684	seq-rs4369	AGGTTCTAAGTCGATACCAAAGTCAATCTCTCGAGGGGGAGGCACTCTAAGCAAATCATC[A/C]GGAAATACATCTTAGAACTCATTCACTATTGGCACTGAGTCCATGGAAGGAATGTCATGA
4	13926987	seq-rs5276	AACAAAGCCCTTGGTACCCTACGGTAAAGTGAACACCGGAGCAGAAGTAAGCCTAGCTTT[A/C]AAAATTCGGAAGATCTTTTCACATGCCTCCGACCACTCAAATTTTTTAATCATTTAGGTC
4	14250988	seq-rs5274	AATCTAGCTCTGCCGGTAATGCCAACTCATAGCCCACCTCACCCACATGCTGTAGGATCT[T/C]CTATTGGCCAACATACCTCGGAATCAACTTCCACTTCCTGCCAAACATCATCACCCCTTC
4	14262724	seq-rs4367	GTGCTAGCCATTTCTCAAAGATAGACCTAAAATCAGGTTATCATCATCTTAGAGTCAAAG[A/G]TAGGGACATTCTGAAGACAGCCTTTAGGACTCGGTCTGATCATTATGAATTTGTAGTTAT
4	14300055	seq-rs4365	TGATAAAGATATCAACTACCTCTCCACTCAACACATTCTTCCCCACTTAGGCAAAAGCCA[T/C]CTGCAAGGCCTCATACTTCAAAGTCGCACTATGCTTCTCACAAAGTAGGATCTCATACTA
4	14621715	seq-rs5273	GTGGGTTGAAGTAGATGAGGCTTCGCTTCTTGGTCCCGATTTGATTTAGAAAACTTTGGA[A/G]AAGGTTCATATCATAAGGAATCGGTTTCAAATAACCTATAGTCGTCAAAAATTTTATGTC
4	14637445	seq-rs1281	GAACCATTTGAGGGTGGCATTACAAATGCTTAAGAAGAACCAACTATTTTGAAAGTATAG[A/C]AAATATGAGTTTTGGTTGAGGTTGGTAGCATTTCATGGTAACATCATCTCTACTAAGAGA
4	14643038	seq-rs4364	GATGAGGACCCTTGCGTTTGGGGGTCAAAAGATGCCCAAGGCAGTGTGCACCCACGAAAG[A/G]AAATGGACAGGGTGTGGGTTGATCGATGGGGTGTCGGTGCCATCTTTTGAACAACACTTG
4	14679422	seq-rs5272	CCTAAGTGTGGAGCTACGTAGGAGCATCAATAGACAGTACTGTTTGTCTGTCATTTTAAT[T/C]AAAGAAGGTTCTATTCGATGGAGAAAAATATTTCTAAGTCCTGACTGACGGAGGTAGTTG
4	14778133	seq-rs5271	GAACCCTCTACATGGAGCCAAATCATTGGCCTCATCCTTGATGAGGCCGATATAAATAGT[A/G]CCCAGTGAAGTCTTGTGCTGATCAATGTGTCGGATGGGCACACTTGCGGACCTGCATAGG
4	14914783	seq-rs4682	ATAATTGGGCCATTTGCAACTCGATCTACTTAATGATATTGCATATGTATCAACTTTCTG[T/C]CGAATACCCGCTAAATCACTCCTTAACTGTTTAATGTGCTCATCATTAGCATCGAACCTC
4	14920321	seq-rs1279	GATGGGGAGGTGGTTGAATCTCAGAAGTGGCGAATAAGGCCGACATCACTGTATCTTCAG[T/C]AGGATCTACAGATCGGGCCTCAAACTCAGGCATCCTAGCCTCTAAGATCACATCGATGTC
4	14922554	seq-rs4362	TACTGGACTACTTCTCTGATCTTCATGACGAACCAGCAAGACGGACCGTCATTGCTACGA[A/C]GGTCCGTCACTCATTCCATAATCCCACACTTGGTCAGACTTCCCCATCTTCCTTCATCAC
4	14964369	seq-rs4681	TCATCTACAACAATCCCCAAACTCACTCGTTTAAATCCTTTTTAGTGTTCACCCGCGATC[A/G]AACCCATGGACCATGGATCAAACCCTGAAATTTAGTCTCCTCTCAATATTAACAATTGAA
4	15469306	seq-rs5270	GGCCTCAGACTCCGGCACCCTCGCCTCTAGGATCGTGTTGATGTCAGAAAGAAGGCTGTC[T/G]ACTGCAGCCTAAAGAGTCGACACATCCACCGGAGGGGATGGACGGGCTTATATTCTCAAC
4	15470422	seq-rs4358	CCATAACGAAAGTTGTTTACTGCATTAGCCACTCTCAACTTATGCTTTTGGCATAAGCTG[A/G]GGTGCACATGTCCAAGGAGGGACCTGGGCCAACACATTGTTCCCCGAAAAGATCAGTTAG
4	15515443	seq-rs5269	ATTCGCATTTGCAACCTCCAAAGATTTAGCCCCTAAAATCCCTCTAGTGTTTACCCACGA[A/C]AGAACCCATGGGCAGTAGGTCAGGTCACAGACCGTGGTCCATGTCCATGGATCATACCCT
4	15517819	seq-rs4357	TTCAGCTTTACTCTATCCTACATGCTCAGTACCATTCAAGTACTAACACATATGTGCGCT[A/G]CATCTTTTCGTGATGTAAATAAAGGTTCTAAGCATCCATATCATGCATAGATCAATTTTC
4	15521787	seq-rs4680	CTAGCGAAGGGATCCGAGTGGATTCGCAAAAGATAGAAGCACTGAAACAGTGGCCCAGAC[A/C]TACCTCTGCTACATATATCAGAAGTTTCTTAGGTCTAGTAGGTTCTTACAAAAGGTTTGT
4	15593182	seq-rs1274	AACTAAATGTGAGGAATATACAATACTGATCTAAATATATAAAATTCTATGAGTTTAATT[A/C]AAACTAGAAAATTAAACTCAAAACAAAAACTGAATTTAGTACTTTGTCTAAAATGACAAA
4	15820612	seq-rs5268	TTTTTCAGAAGAGGGCCTACAATACCCTTAAGGTATCATAAATGGTACACAACTACCCTC[T/C]ATCCACCTATTGGCTCCAAAATACCCTTCTCATCCACCTATTGGGTCCAAAATACCCTTG
4	15820618	seq-rs2158	CATTTTTTTTTCAGAAGAGGGCCTACAATACCCTTAAGGTATCATAAATGGTACACAACT[A/G]CCCTCCATCCACCTATTGGCTCCAAAATACCCTTCTCATCCACCTATTGGGTCCAAAATA
4	15957347	seq-rs1273	GCGAGAGTTCCTCCCCAAGACAACCAAGCTTCTCCTCAAGAGCAGGTTCCTCTAGGTGGC[A/C]AAGCTCCGGTCGATCCTCTGTTATTTTCGAATGGAAAaATAAGGGCGGCTTTCCTAAACA
4	15995008	seq-rs4356	GCATAAAAACCATAACCTACCTCCACCGAAGAATTTTGATCAAGCAAGCGATTTCCCAAA[A/G]CTTTGTTCTTCTTCGTTCGTATCTCTCTCGATTGTTTCTCTTTTCCTCTCCTTGTTCTTT
4	16031486	seq-rs4679	GGTTAGATTGAATAAGGCCCTGTATGGTCTGAAGCAGGCTCCAAGAGCATGGAATGAAAG[A/G]CTGTCAAAGTTTATATTGAAGAATGGTTTCAAAAGAGGCAAGATAGACAATACTTTGTTC
4	16084536	seq-rs1272	TTTTAAGAGTTCAAATTTAGTGAAAATTAGTATAAAGGTGTTAAATATATAAAGTAGTCT[T/G]TTTAGGGTCAAAACGACCGGGTACGACTTCTCAAGGACCATTTTAAGGGTCGTTGGAGAG
4	16105343	seq-rs4678	TAGGCGATCGTCCCAATTACCCTTTGTAACAGTCTAAACGTCCATGAGTTGATAAAGAGT[A/C]TCACATGATGAAGTAAGACATTAAACACTGTTTATAAGCCTAAAATAATGTATTTAGACT
4	16395405	seq-rs4354	AATATATATATATATCTATATGCAAGTGTGATCTTCCTTTAAGGCTTTCAAAATCTCCAT[T/C]TTCAATGACCAACTTCAACCGTCCTCTCTAATATTCCCTGTGATAGAAACAACTAGCGCT
4	16671413	seq-rs4677	ATGGACACACTCAATTTTTTTGTATAAAAATTATATTCTGAGTGGGCTGCAAGATGATCT[T/G]TACAGTGTGTACAGTAATGTCAAAACCTCAAAAGAACTACGCGACGCTTTAGAAAAGAAG
4	16987708	seq-rs5267	AAGTCTAGCCAGTAGACTCCCACAATTCCAGACCTCAATCCAAGTGAAGACCATGGGGAC[T/C]TTGAGGTTAGTGGTAATAGATCATGGTCACGACCTTCAGAACCATAGGTCCAAGTAAAGA
4	17101724	seq-rs4352	ATAGTTAATTGGAAGCGGTGAGGGTGTTTGATAAGATACGGAAGAATACTGGTGTTTTTT[T/G]GCTGTTAAATCTATCCCAGATGGGTTATGCATGGGTGTTGACGGCTGGTTCTGAGTTGGA
4	17103520	seq-rs1271	CTTTGTTTCACACTCATCTTCGTCAGTTTCTATCATGTTGATGCTTCCTCCCTCATGATT[T/C]GGAAACCAATTTGTATTGACGTTCGGCGCCGCGGGCTGGAGGGAGACCACTTTCTGGTCG
4	17114910	seq-rs5266	TCAAAAAGTTAGGGTTATAAGCTTACGGAACAAGCAAAGGAGAATAAGAATTCTAGGGGG[A/G]AAAACTGTAACTATTCTGAGCCGAAGTGGTGATGTGGATATCTTTGGCATAGTTAGCAGA
4	17168420	seq-rs5265	ATTAATGGAGATGCGATTGATGAAATCTCTCAACTAAGGTACTATAATAATAGTACAACC[A/C]TAGAAAACTCTTATGGTCGGCAGGACTCAAAGGTGTAGGCCAATTTTTACCACTTCCGTT
4	17336980	seq-rs4351	TCTAGCTAGGTATGAAATTCGGTGTAATAAGGACCCCATACCGTAGAAGGTGTTCTACTT[T/G]CCAAAGGTAGATCTAGGACACATCCCATGTTGTCACATGTTTAAGGGATATCAAGGGCTT
4	17388688	seq-rs1270	GCGTCATGATAATATGGACCTTTCCAGGTTGATGGTGCATGTCCAGCAGGTAGAGGAAAG[A/C]AGCAAGATGAGAGTTGTTCGTGATGTTAGGAGGCCAAGGACTCAAGATCAGGCAGGTCCC
4	17399626	seq-rs32	GCACCACTCTTCACACATGAATGGTGGTTATGGGGGTGGGATGCATCAAT[A/C]TTCCCACACACACATGTCCAGGGGAGTAGAGAAGGATTCCGATAGGAAGC
4	17474920	seq-rs5263	TGCTCAACTAAATGAACGAGGCACAAGATGATGCTGATCTTGGTTACCTTCACCTGCATC[A/C]TGATACAATGCAGACCAACTGACATCTATACATCAAATGTACAAGTATGCGAGTCAAAAT
4	17797996	seq-rs1267	GAAAGGTCTTGGTACTCAAGTTAACCTTAGTACAACATTTTATCCACAGATGGAGGGCAG[A/G]CAGAGCATACCATTCAGCACATAGAGGATATGTTGAGAACTTGTGTGATCGATTTCAAAC
4	17867716	seq-rs4346	TTGAGCGTCTTCGTCCAAAACACTTCAACTCTGAAATCTGGGTACTGAGATCGACTCTCT[A/G]AACTTCGCGACGGAACTGCAGTACGGACCGTCGTAGATACGACGGACCGTCACAGACCTC
4	18071968	seq-rs5262	TGACACTCCGCAAGTCATAACGAGCTTTTAAAGCACGATTATACTTAACAAACACTAAAT[T/C]ATTCAATCTTTGATGCTCCAATCTGTTTCTTTtTTTTTGGTATGAGTCTGTTGCATTGGT
4	18224834	seq-rs4345	GGTGGAAACCATGGACAATGCCTAAGGCTGACACATGCTAGGACCCATTGGTCCACGACC[A/C]GTGGTTTGTATCCTTAGGTCCAAGGCCCAATTTTCAGATTTTTTGACCACGAACCACGAT
4	18290328	seq-rs1265	AGTATTTTCGACCAGAACTCATTTAGTTTTCTCCAGATCCAATCACCGGTATTAGTTTTT[T/C]GGTAATTTTCAGGCAGTTCTCAGCAAAATTAGACCCTTGTAGGGCAGTTTTGGGAATGTT
4	18511596	seq-rs4343	TTGAAGCTAGGATTGAAGAATTTTCAGTGGTTTCTCCATCAATTTCATGGGATTTAAACA[A/G]GTTAGGTAGTGATTTCATCCTTGATTCTTCTCTCATTCAAGGAGCCAATTCAAAATTCTT
4	18564872	seq-rs5260	GGTTGTTGTGTGTTCATAGTCGCAGATAAAAGGGCCAATTGTAACTCAAGCTGCGTAATC[A/G]ATATTGTATGTGTATCGACTTTCTGCCCAATACCCGCTGAATCATTCCTCAACTCTTTAC
4	18584280	seq-rs1264	TATCAAAGAAGGTTGTTTGTTTCCAATGTAAATGGTTTGAGGAATTGGATCCTTGAAAAA[T/G]CTCATGGGTCTCGTTACTCAATTCATCCATGTACGACAAAGATGTACCATGACCATAGCG
4	18605896	seq-rs4341	AGGACTTTTTACAACTCTACGCCATTCTAAACTTATCTTGAGTCACCTTCACCATCTCCA[T/C]AGCCTGGGTGAAATAAATATGGTCCTATTAACCCTGCTTTACCAACATCGAATCATCCAA
4	18647970	seq-rs4338	GAAGATCAATGTTGAGAAAAAACTAGACCCTTGGAGTTGGTCAAACAAGTCATCTATTCT[A/G]GGAAGTGGATACTAATTCTTGATAGTGACTTTGTTGAGGTGTCGATAATCTATACACATT
4	18657754	seq-rs4676	CCTGTATATTGGACCTTATCAAATATCAAAGTGGATTGACAATGTGGCTTATAGGTTTGA[T/G]CTACAACAAGAGATAGCAGCGATTTTTTCATTTCCATGTTTAAGAAGTGCATGGGGGATC
4	18724104	seq-rs1262	ACGCATGTCAGACTCTGTCTCCTATCTTGCCTCCCACTGATCGGTGCTTCCACTCCACCT[T/C]CACTGAAGCAACCTCTTTGGTCCTACGATTTCGAACCTTCCTATTTAGTATGACTGTAGG
4	18737032	seq-rs4336	GAATATCAAAGAGATTGGCACAGTGGTTTATGAGTTTGAGCTACCACAACAGTTAGCAGC[A/G]TTTCATCTAGTATTTTACATTTCCATGTTGAAGAAGTTCTTGGGAGATCCTTCATTGATC
4	18848916	seq-rs1261	ATTTATTCTTTGAAAAACTTAATAAAATAAATTATTAATATAGACTCCTCAACTATACTG[A/G]CTATCTATGAAGCCTTTAACTAATAATGACGAATGTTGGGACAAGATCCTCGACCTCCTA
4	18895784	seq-rs4335	TTCTGGACCCTACCAAAAGGGACCAGAGTAGCAGTTGTAGTCTAGAGGGATGACCTCGGA[T/G]TATTTCTAGCACCCGAGATAGACTCAACTGGGTAGGTGTTTATTTGATCGTATGTAGCTG
4	18922324	seq-rs4334	GGTGCGTACTCTGACATGCTCAAGTGGGGCCTCTTAGGCGGGGGCAGCCCGCGTATCGAT[A/C]TGTGATCGAAGAGTAGCCATATAAGAGGCATAAGACTCTCGGACTAACTCCTCACTCTAG
4	18978350	seq-rs5259	ACCTGCTGTAGTGTCCAACACCGCTTTATTATTATCATCCTGTCCTCGATAGAAGTATTC[A/G]TTCACTAACACATCATCTATACGGTGATTTGGGACACTTCTAAAGAACGAGGTGAATCTA
4	19063864	seq-rs1258	TAGGCTCTATTGCCCCCACTACCACTTCCCTGCTTATTCTTTGGACACTCTCTCATGAAA[A/C]CCCCGATCTGAACGCACTTGAAACAACCAGTGGAGACCTCATTACAAACACTGGAGTGGT
4	19312504	seq-rs5258	ATGTTAATAGCACTAGCAGCAGTGCATGATCTTAAAATCCACCAAATGGATGTAAAGACA[A/G]CCTTCTTAATAGAGAGTTGGAGGAAGACATTTACATGGAACAACCTGAAGGATTTATAGT
4	19340972	seq-rs4333	GTATCTAATCTAAACTCCAAGTTTGCTATGAAAGATATGGGTGATCTCCACTACTTTCTT[A/G]GAATTGAAGTTATACGCTGCCTGGATGGTTTATTGCTTAGCCAACACAAGTATGCAATGG
4	19368356	seq-rs4331	ATTGAGATAATTCTAGTACCTGGGGAGTTTTGATAATCCTGACCCCTAAGATCAAATCAA[A/C]AACTCCTAAGTCCTTCATATTGAACTTACTAGACAGCACGCTTAGTAGCATTTATATCGT
4	19470350	seq-rs4330	TAGGCTCTGGATCAGGTAGGGTATATTTAGGTTTATTTTAGTGACTTCTTTCCCTTCTTG[A/G]CATATCTGTTAAATGACCTAGCTTTTCATCATTTTATTCTGCCCTTTTTATTATATTCTT
4	19489688	seq-rs4327	GAGTTCAAGGTATCTTCAGGTGGCTACTAATAGACCTCATTTAGGAGATAGCTGATCAAG[A/G]TCGAATTCAAGGGTAAGCCAACTCTTCCAATAAATCATGAGCTCTCCTTTTGTTCAGTCA
4	19500070	seq-rs5257	ATTGGCATTCTGAGACTCTACATTTGAACTTCCTTATCTGGAACAAGAGGAATTGCGTTA[A/G]CACTGCATGTATTATCATTTCATGCCTAAGCTCTACGAGAAGGCATGATCTTAAGAACTC
4	19612360	seq-rs5256	AAATGAAGATTTATTTATTTAATATGAGGAACTACTGAAGTTTGATCGTTTGGGATGTCG[T/C]GTCATTAAGTGCGCCCCAAGACAGTGTCTGAAGTTTACCCTCTGTCACCCCGCGCCATTC
4	19650978	seq-rs1254	ATAAATATCTATCATAGTCCTCCGTATATCTCCCACAAATTCACATTCAGACTCAACACG[A/G]TATTCAATTGATTAATCAAAACCCTCTTTTTCTAATAGATCAATTTCAACGGGAAACTAG
4	19712160	seq-rs4326	TtCTTTTGGAAAAAAAAAaGTTCTGAAAAAGAAATTTTGGTCGGACTCTTTGGAGGTTGC[T/C]TATGTATCATGTTACAGCATGAATCAGATCGTTACGTAGTTCAAAGATTTAGACAACTCA
4	19764190	seq-rs4325	CCTTCCCAAATTCCCCTAATATTCCATCTTCCAATCTCCCTGCTTCTTCAAGTAATCTGC[T/C]GGTAGGAGTCAACGGTTCTTCTGTTGATCACCAAAGTTGTGTTCCTTATTTTGTTTTCAC
4	19807604	seq-rs4323	TTACAGAGTAGGAACTACTGTAGTTTTCTACGTATTTGAAATATTCAGAGCTAATCGATT[A/G]GGCACTAAGGTGATGATTCATAAGGATCATGCTTCTCTGAGATACCGCATATGACAAAGA
4	19809570	seq-rs1252	ACTCTATCTCCCAAGTTGCCTCTCCCACTGATCGGTGCTTCCACTACACTTTTACTTAAG[A/C]AATCTCCTTGGTCCTAAGCTTTCGAATCTTCCTATCCAAAATAGCTATAGGCTCCTCCTC
4	20149088	seq-rs4320	ATGTACAATTTATGTCCATTTTCCAAAAGTCTTAATAGGTAAATTGGATCCCTGTGCAAA[A/G]AGATGTGTGTTTGTTGGGTATTCAAACTTCCCAAAAGGGTATTAGTGTTATTATCCTCAG
4	20174898	seq-rs1247	AAAGCCCCCTCCCCAATTACCAAGCTCCAGTGCCTAACTACCACACAAATCCCTACCCAT[A/C]ACCCAAGCTCCACGCCCAAATGCTCGCAGTTATCAACAAGTCCATCTCCCTCAGCAGAGC
4	20219932	seq-rs4319	GGAATGTTTGATCCATTTGGGTAATTGTTGATAGGTTAACTAAGTCTGCTCACTTTATTC[T/C]GGTCAAGCTGATTTACAATGCAGAGAAATTAGCCAAACTTTACATCTCGGAAGTGGTGCG
4	20327860	seq-rs1245	CTAAAGTTGACGCAAACTCAAATTTTCCCATTATTATTCCTCACGGGTCAATACTTGAAA[T/C]CCATGTGGGGTACTTAACTTCACGGAAAAaGCAACCTCAATAAGCTTGTTAACTTCAGTT
4	20331444	seq-rs5255	TGTCAGTGGGTAAAGACACAATGATTCCCCGTCGATTGAGCGTAACAGGGTCGACGGTAC[A/G]TTGTGGGTGTGACCTAAATTGGAAAATTTAAAAGACATACCTGGGCATGAAGGATCCCAC
4	20434058	seq-rs4313	TTTAAAACCcCCACCCCTTCTATTCAACCATTTCCTTCCCTCTTTCTCCCATTTTCCCTC[T/C]CTTTTGAACTTCCAACTTCATACCCCCcTTCTCTATGAACTGATCGTTTCCCCAAATTCC
4	20534236	seq-rs5254	ACATTGTCCCTAATGAAGGGgTTGAGGTTGATCCGAGAAAGACAGAAGTGGTCAAAAATT[T/G]GCCAAGACCTTTGAATCCTATCGAGATTTAAAGTTTTCTGGGGTTGGCTGGTTACTATAG
4	20636044	seq-rs1242	CCcGGATTTGGGTCgTGACACTAATaGtCCAAAAAcTCCCATATCTAGGTATACCACaCT[A/C]AGAGACCCTTATGATAGTAGAAACAGATCCCTCTGATATATGGTATGGAGACATACTTAT
4	20678896	seq-rs5253	TAGGGTCCAAAAATTAGAGGCGCAAATGGCTACAATTCTGCATCATATCCAGCCTTGGAT[A/G]CAAAGGTCTATTACCAAGGCAGAAGAGCGCTTGGAGCGGAGAATGGTCCAGCACACAGAG
4	20727166	seq-rs4312	TAACAGTTTGTTTTATTTTAGAAGTTAGTTAAAACAGTTTCTCTGATAGAAACAACAGAC[A/G]TACAGAATGGTGCGTCGATCAATCAACAAACCATAGTCAACTTCTGTTATTTAAGACTTA
4	20859976	seq-rs4308	TAGGGGATCGGAGTGTCACGTTCCGACACGGTAGTAATAATGGATCGGAGTGTCACGTTC[T/C]GACACGATAATAATAAAGAGAAGAAATCTTGAATTATGTTAAAATATATTCAAATTTGAA
4	20975582	seq-rs4307	GGATCCTATAGAGTGAGAGTATATTAAGGAGGACTTCTTAGGAAAGTACTTTCCCTGTTA[A/G]ATGAGGGAGGTGAAGGTCGAAGAGTTCGTAAATCTTAGGCAAGGTAATTTAAGTGTGGAA
4	21064206	seq-rs1237	GAGGTTAAAAGAAGGATCAAGCTAAAAGGACAATAAGCAAGGGTGAGGCAGAGGAACTCT[T/G]TAAAAGAATGCAGCCAAAAGATTATTCTATTGTCAAGCATTTGGAGAAGACTGCAACTCA
4	21098972	seq-rs5252	AGAGTACCCGATCAGGTTCATATTTACTTCAACAGATGTTGGGAAAAAAaTTCCAAACTT[A/G]CTGGTTCCTTTAATATACCTTAACACTCTTTTAGCCGCTGTGAGGTGTGTGTCTCTAGGC
4	21383084	seq-rs4305	CTCAAGTCAATTTTTGAAAAGTAAATCGCCCCTTGGAGTTGATCAAAAAAGTCGTCAATC[T/C]GAGATATAGGGTACTTATTCTTAATGGTGACCTTGTTGAATTGGCAGTACTCAATACACA
4	21567388	seq-rs4302	TGAACAAAGTAACAGTGAAGAATAAGTATCCTCTTCCGCGTATTGATGACTTATTTGATC[A/G]ATTACAGGGAGCATTATTGTTCTCTAAGATTGAATTGATTTGGGTAACAGTTGAAGATTA
4	21599824	seq-rs4298	TTTATAATGAGCTAGAACTTGCCTGGTTAGTCCTACTAAAAGTAATTTGTAATAGACAAT[T/C]AGGAAACGATCATATGCCCTTATTCAATATATCCCATTTTTAGCCTGAATAAATGAAAAC
4	21675204	seq-rs4297	AATCACAAGAATGGGGTTTAGAGGGAGCTCTTGCTTTCTTGAATTGCCGCCATCTCGTTG[A/G]CATCGATCACACGCTTTAGCAAACTCATGAGCATCTTGATGAAGAGTTGGGCAATAGTAA
4	21728804	seq-rs5250	AACAAGATGTACAACCCAAAACTAAAAAaCACCTTAAACAATAGTCTGAGTCCGAAGAGA[T/G]TGGACTTAATCAAGAAGAATTCAAGGTAGCCCAGAAGAACTAACTCACCCTAGAATTCGA
4	21875596	seq-rs5249	TAATGACTGCAGCCAAGTTCATGCTAATCTTTCCTCCCTTTTTTTGGAAATACCATGATC[A/C]CCAAAAAAGCCACCACGAAGGTATCATAATTGTGTGCTTCCCTGGTAAGACGTCACTCAT
4	21943506	seq-rs4294	AAAGGTGGCCTCCAAAGTAGTCACTGCCTCGCAATCTGATGAGGAGTGCACACTGAGCGG[T/C]ACACCTTCTGGGTCAGCTACACAAGAAGAAGGAGCGTCAGGTTCCTTAAGAGTCTCGTGG
4	21952748	seq-rs4675	GATCGAGCCAAAGAGCTGCCAAGGATGTCTGTCTTCATCTCAACCATCCGCCCCCcTTTC[T/C]GTTTCCGGAATGGGGAAGATTTTCAGAAAAAGATGTTTCTCTGTTAAGGCAAAAGAATTC
4	22039992	seq-rs1230	CTAATGTTTGCAAAACCCAATCTCCAAGCATAAATTAGATCAAAAGTAACAATATGTAAC[A/C]CCGAAAATGAGGTTTTGAACCCTATTCATAGAAACTATTGTCCTAACTTTGAAAGGATTA
4	22048436	seq-rs4291	CCCAAGGATCCTCACTATGTCTTTTTGCACTGCTTAATCTACATGATCATTTTAAGTGGT[A/C]ATGTGCTATGGTACCTAGGCTTGACACTTGGATGCCTAGTACATAATGTGTAAGGTTGAG
4	22160136	seq-rs7593	TCAATACGACTGTGGTCTCCTCTGATATAAAGTGTTTTGCGCTTTTGATATTTAGCAC[A/G]TTGTCTATTTTATCAACTTTTTACAAGTTTTAAGAGTGATCTACTGCAC
4	22160580	seq-rs7592	CAAAGAGCAATGGAGGCAGTAATTGGTCATCCAGCTGATGTACAAGAAATGATAAAA[A/G]AATGTGATCTGGATTCTCTCTGGTTTTCTCACTTGAGATATCGCGCA
4	22393960	seq-rs1229	AAACATAAGGGTTTCTAATGTCGAAAATCAAATCACATGTAATATCTTTTCACAGCATCA[A/G]CATTGACGACCGTTTCTGTCACTTTGGCTTCTATATCTGCTAAGCAAAGAGCACCATTAG
4	22394416	seq-rs5248	ATTTTCACCAATAAGACTCTCTTATATTCAGATCCTTTTCGCCTTACGGTTCCCACATAG[A/G]GTTTTCATCAATAAGACTCTCTCATTTTTATTTCTTCCTAATCACATATGTCTTATGGTA
4	22462318	seq-rs4289	GCTGCACAACATCAAGCCGTGGATGCAGAGATCTATTGCCGAGGCTGAGGACCGGATTGA[T/G]AATAGGGTGTTTCAGTAGATAGAGAGACAAATTTAGGCAGTTCTGGTAATTCTGCGGGTA
4	22490684	seq-rs4288	CTGGAGATCGGGAAATTGATCTATGCGTGATTTGAATGCTGAGAACCTGAACCTACATCA[T/C]GAGAAGATGTAGCGCACGTATGCGTCAGTACTTGAAAGGTACTGAGCATGTAGGATAGAG
4	22786148	seq-rs4287	ATTAGGGGATCGGGTGTCACGTTTCGACACGTAGTATTAGGGGATCAGAGTGTCACGTTC[T/C]GACACGGTAACATTGGAGGGGATGAATCTGGAATTATGTAAATGTAATTAAATTCAAAGG
4	22794762	seq-rs4674	ACAGTAAAGAATCACAAAATTGGCCAAAAATATGTCTGAATCCACTTTCACAAGCACATC[A/G]TGGAGTATACCTATGGGCCTCTTCACAGTTTGGTCATCCATCAGTAATCAGATCGTAGTA
4	22801774	seq-rs1226	GTTGAAGAACTCTTATTAAGCGGGTGGTCCGGCTTTCCAAAACCCGCAAGATCATCAATT[A/G]GGCCACCATCAGTAATGCCCACATCTCTGAGGATTGCATATAAGTAGTGCTATCCACCTC
4	22902012	seq-rs5247	GCCTATACACAACTCAAGCCACATGAGAAGAATTATCCAACTCATGACGTTGAGCTTGCG[A/G]TCGTGGTTCTTGCCTTAAAAATATGGAGTCATTATCTCTATGGAGTACACATTTATGTGG
4	22960060	seq-rs1224	CTGCCTTTGCAGTGTCAATCATTGAGCTCAATAGACGCCTTGTCTGTCCATCAACGGCCC[A/G]TCGACTTGGAATTTAGGTTGAAGCACAACCTCAGGATCTTAATCCAACAAGGAAAAGCCT
4	23209952	seq-rs5246	ATATGTGTTCCAAGAGTTGATAATTTGATCCAAGATTGTTGGCGGAGGCTCATGGCTCAC[A/G]TTGTTCTATTCACACGGGCATGAACAAGATGTTAGAGATTTTAAAGAGTTTATTGGTGGT
4	23283594	seq-rs4286	TGCTAATTTGAACAAGGGCCTATGATCCTTTCCTAGTTGTCTAACACAGACTCCTTTTTG[T/C]AGGACCAGCTGTGCAAGTTTTATCTAGGTACCAATAGTGGAACAATCAAAACTCCTCACA
4	23432864	seq-rs7590	CGTGTTCCTCACATGAATATTATCCAAGTAGGAATGACATACATGGTTTGATCTTGGTG[T/C]CACATAGCTACTTGTATAATTGCTGTATTACAATTTCTTGATGCCAAAA
4	23433240	seq-rs7589	CTGAATCAACGAGACCTTGATAGCATTTCTGTGAGGTCAAGGGATGAGTCTGAAATAC[A/C]AGATGGTGGTGGTGATGGTGATGGGATAGACGAGCTTAAGATTCCATTA
4	23760464	seq-rs4285	GGAATTGTGAAAGAATTTGACAAATTAAATGGCTTTTAAAATCATCAAGCTCTCTCCCTT[T/G]TGGCGACATTAACTTTGCTCGTTGATCCACTTGGTGACATGTCGAGTGGGAACTCACCTT
4	24112400	seq-rs5245	TGAAATAATTCTTGGATATTTTACTAATGTATGACTTATGCATCAATACGGAAATTTGGT[A/C]AAGCGAAACCAAATCTTGGAGCAGTTGGAATCATTTATATTTTACTTTAATTTTATTTAG
4	24278710	seq-rs4282	CCATCCTAGGTTAGGTACTAGGATGTTTCTTTAGTTAGTTACCCGGCTAGTATCACTCGG[T/C]TAGATCTTAGGATCTTGGGTACACTAGTTAGTTTATTTAGGTTAGTTATTTACCTAGGTA
4	24536802	seq-rs1221	TTGGTGATCTGTTCGATCAGCTACAAGGTGCTTGTACCTTCTCAAAAATTGACTTGAGAT[T/C]TGGTTATCATCAATTGAAAATACAGGCAGCAGATGTGCCAAAAACTACTTTTCGAACCAG
4	24724578	seq-rs1220	CATAGACGCTCCGTAGATTGACACACGATCCGTCGATTTGCACTCATTTCTGCACACTGC[T/C]TTTTGGCAGCTTCTTGCCAAAATGCAAGGGTCTTCCTCAAGAGACCTTGGTTGGTCCTTG
4	24765636	seq-rs4280	CACATGTATGAGCAACAACAAATCATAGATAGATTTGACAAATTATTATTTTGTAACTAA[A/G]CTACTGGATGTGAAGGTGTTGTTTATTTTTtACCCCAATATTTTGATCAGTGTAATGTCA
4	24930334	seq-rs1216	TCTGTGCCTTTTTCAATCTCTCTTAAATCACAATCACCTTCTTTGTGGTCTGGTGAATTT[T/G]ACCTTTCAACCCTTGCTTCATCAACTTTGAACCACCCAATAGGAGATCTATATCTTCTCC
4	24983268	seq-rs4673	CAGATTTTTTTTtCAAGTTAGATCTATCGGGTATTGAATGTAATAATGATCCTAAGGGTT[T/G]TGGGAAAACAACTATGGAGGTTTTGGAGATTTAGCGTTGAAAAATGAGAGGAGAAAATAA
4	24990252	seq-rs4279	ATTGGACTCTATGCTTAGGGATTGGACAAGAGATACAGGAAGAAGGAAAGGGAGAAAATT[T/C]GAGAATTCGCATAGAACGTCAACATTAACGAGTGGATTTTGTCGGGGGTAATCCCTATAA
4	24999978	seq-rs5244	TCACCACTGAATCTGCTAAACTGGAGATCAGAAAATTGATCTATGCGTGATCTGGATGCT[T/G]AAAACCCGAACCTACATCATGAGAACATGAAGCGGACATATGCGTTAGTACTTGAGAGGT
4	25128808	seq-rs1213	TGTGTTGCTAACAAGGACTACCAGCTGAACTGATCAATGCAGTGTTATCAAAGGCGAAAA[A/G]TGCAAAAAAGCTCTAAGGTCTGTGGGGGCTTTAAGCGCAAAACGCAAATAAAGCATGGCC
4	25383312	seq-rs1212	CTTGGGCAAGACATAGCACTAAATTGCAGACAACCCATTGACCGCCATCACCTACGTGGC[A/G]TCGTCCCATCGATGGTCAGTGCTAGTCGTTGTTGTTTAGGACATAGCCTTCAAAATGATA
4	25397372	seq-rs5243	CACGCAATAACGATATGGAAAACCATGTAAGTGAACATGAACTCTAGGTAGAACATTTTC[A/G]AAAGCAAATGACTATACAAGTAAATCATAATAAAAATCCTAGAACCACAAGCCTAGGATC
4	25425644	seq-rs4274	CCTCAAGGACCAACCAAGTGACCTTGATGAGGACCCTTTTAGTTTGATGCAACACTGCCT[T/G]ACATGTGCATAGACACGATAGAAGATAAACCATGAGTGGATCTACGGGGCGTCGATGCCA
4	25507028	seq-rs5242	TATGAAGTCTAAGTACACTTCAGTAAAGTTAAAAAAaTTATATTTCCTCTAAATTTAACT[A/G]TATGATTATGTTGAAGTCTAAGAAAAGGCTTGTCTGCGACCTCTGAGAGGTTAACAACAT
4	25523906	seq-rs1211	AATGAAGAAATGGTCTTAGAGTTCTACGCATCCTACGTAGCGACTCTCAGATCACAGATA[T/G]ATAGGGGCTACCCCCATTAAATAGGACCAACTGGAGCACGTCCGAGTACGGGGCGTACAA
4	25540724	seq-rs4273	TCATATCTCTATGGTCAAGAAATGGATTGGAGACCTAGTGTTCATTCTCCATATTGAAGG[T/C]TTAGGTGTAAATGAGAACCTTTCTTTTGACGAGGTTCCAATTGAGATCCCAAATTGTCAA
4	25647746	seq-rs4272	CTTCCAACTGTGACATCTACTTCTCTACATACCCCTTCGGCCTTAACAATGTCTCCCATG[T/G]GAGTACTAACTAGAAACGGTTCATGTAAGATCTCAGGAAGTAAGTCAAATTAATTATCCA
4	25682764	seq-rs4269	TTGCCCCTGAGCTGACACCCTTCTAAAATACCTATTAAGATCGACCCATGATAGGCTTTG[A/C]CCCTAGGCTTCCACCTATAATTATACAAATCGCTTCACTTAGATTTTTTtAATCTTTGAG
4	25718504	seq-rs5241	TCCACATTGTTTATTTTGTAAGCAACTAGCTCTGCTTTAACTAAGGAGTCACCCCGACAA[T/C]ATCTACCACCTTGAACATCTCATCTATGAAGCTTTGTGGATCTTCATCCACCTTAGTACC
4	25734042	seq-rs4268	GTCCAGATTGCAGATGACGTGGGTTCTAGGGAACTGGACCCACCAGCTTGCTGATCGACG[A/G]CACTTTGCGCCACAGTTTTGCTTCACCTACCACTCTAGTATTTAAGTTTTTATGCATTGG
4	25758030	seq-rs5240	TAGAAGAACCTACATGCATTAAGGAACTTCACATAAAGATCAACCTCTAAGATAACTCAC[A/C]AGTAACACTTAGTGCAATGTGAAAGTAGCATCCCATACTACTACTACTTAGTACTCCTTA
4	25767874	seq-rs4266	AGAACTAATGAGGATCGCTAGGAGTTTGTGGATAAGGTCTACAAAATTCTCTGTTCCATG[T/G]GTTTTAATGAAAAGGATAAGGTTGTGTTGGCATCATATTAACTCTAAAATGTGGCTCAGG
4	25804860	seq-rs4265	TAGGAAAGGTTGGGTCCAGCCATGTAGGGCTCCCGAATATTAAGATTTACCGGAATGAGT[A/C]TTTACCATATTTAAAAAGGGGAAATCTAAAGTTTGGAGGGTCTAGGGGTAAAATATTCTT
4	25883100	seq-rs4263	ATAATTTTACAATGTGATTTGTAATTTACATCCAAACATTAAAATCTTTTATTCAAATGC[A/G]TATCTCATTAAAAACTCAACTTATGTTGCAGGTAAAAAAAaCTGTGAATGACGATACAAC
4	26090264	seq-rs5239	CATCTTTTTTGGATTTCTAATCGTTGGATCTTTCTTTTTTGCAACTTTTTCCTTGTCAAC[T/C]GCTTCCTTAGCTATCTTTAAGGAGTCCGACATCTCCGGATGCAATGTCATCAACTTTTAT
4	26142908	seq-rs4261	ATGAGCCTTTGTCAGAATGGTGTTGATTAAATCATTGACGCGGGGTACACATACCCTTCC[A/C]TTGATCCTCAAAACACATCCCTCATCGATTTGTGCTTCCTTAGCCTCTCCTCGCAATACT
4	26231608	seq-rs4260	AAAAaTCGGGGAAATCTGACCAAGTGTTGGGCTACAGAATAATCAACAGTACATTTATTA[A/G]TCAATGGTACTTTGATTTATAAATGGAGCATCATGGTAAATCGTCGATCTGATCATAGAA
4	26256152	seq-rs4672	ATATGTGAATTTCGTTGTAAATGTTTTGGGTTTAAGAATTTAAAAGAGTTTGAAGGAAAC[A/C]ATTCATTCTATATGAGTTAGGGATATAGATTGAACTCGTAATTTCATCAAAATCGAGGCA
4	26271498	seq-rs4258	AAAGTTGGAACAAAAGTTGAAAGAAACACTAGTGGAACATGCTCCACTTGCTATAGCCTA[T/C]ATCTAAGATTGATAATAATGGTAGATATCCTTGAAAGCATGAAGGCCTACCATGTACAGA
4	26318736	seq-rs1202	TCTTTACCAATCAAAGTCTGCTGTTGTGGTTCTCCTCTTGATCACCAAGTACCTTCCTCG[T/C]TTGTTTTACTCAAATTCTCAGGTATATGTCTCAAATATCTACCCATTCACATTGTTTTTT
4	26508034	seq-rs4257	TGTCCAAAAGCATTTTTGTGCTAATTTTTATATTAGTTTCTCCTAATTTGAAGGAAATCT[A/G]TCCAGAGATGAATGCGGAGGTTTTTGAGCGAAGAAATGCAGAAGAGACCACCTACGGATC
4	26533108	seq-rs1201	GGTAGAATTTTGTGGTCATATTATCTAAAATGAGGGCATAGAGGTCGATCCAAAGAAAAC[T/C]GAAGTGGTAAAGAATTGGCCTAGACCATTGACTCCAACAAAAATTAAAAGTTTCTGGGGT
4	26559380	seq-rs4256	ATCGACATAAGACTTTGGCCGACTATAGGTTGTTTGCAACCAGTTCCTTATGATATGAAC[T/C]TTCTCCAAAGTATTATAAATCAAACCGGGACCAAGAAGAGAAGACTCGCCAACTTCAAAC
4	26670132	seq-rs4255	ACAGCCTCTCTTTATTTTtCTTTTATTCTCCTCCTTAAATCTGCCTAAGAAGTCGTGGGT[T/C]TGATTCCCACACGCCTCCCCCTTTATTTTTATTTTTATTTTATTATTTTCGTTAAATCTG
4	26707248	seq-rs4254	TACTCCCCTCTTCGATGGGGTGTCGACTGATCTACACGTCGTCGATTGCCTCCATTGGTG[A/G]GGTTGGTTTTTCTCACATCTAAGAAGTACCCGTTATACGAATGGTTTCATTGTCCTCGTA
4	26739486	seq-rs4253	CATTTAGGTAACTTCCCGGTCAACATCGCTTTCTGGAAAATATAATTGAATGGATCCATT[T/C]TGGAGATAAGATATGTAGTATACGACGACAAATAGTGTCTCAGTTTCTGGGCAAGCCACG
4	26798260	seq-rs1199	GATGAATAGAGTTTAAAGGATCAAAACCATACCTAAATGATTTTAATACACTATTTTGAT[A/G]AATAATCACCACTCATTTCTCCAATCCAAGTTGTTTCTTGAGTTTTGGCTGCAATAGAGT
4	26899496	seq-rs1198	ACACAAAATGTTAAAGATCTAGATGGCACGAAAAGAGTAGATAAAAGGGAAAGTTCCTAA[T/C]ATCACAAAGCCTCTAAGTCATGATTGTGGTGTACTTCACAACCATAAGTTAGAAATTACG
4	27037246	seq-rs1197	GTATTTCCTACTTCTCTCATGACTCTTCGTTGTTCTTGTGCTTCCAAAGCATTCAATAAC[T/C]CTGTGAAGGTGATCTTGGACAGATCTTTCGTGTCTTTCAAAGTAGTTATGGTTGCTTCAA
4	27204844	seq-rs4239	ATGGTTTGATTCACAAAAGGATCAGCTTCATCTGCTACAAGCTTGGAATTTGTTCCCACA[T/G]GAGTATCTATAGGTTTGGAATCAAACATGTTGAATTTCTTCAGCCTCCTTCTTATACTTC
4	27250660	seq-rs1182	TTTATCGCTTCCATTTGAACCCACATTTCACGGTGACCACTTTGGTTCCAAGATGAGAAT[A/G]CCTTACCCAGATTGTCGTCCCAACATCCTCCAAACCTTGTTCGCCTTTTGGACTCATGAT
4	27373950	seq-rs1184	TATGGAAGAGACCTCAAGAAGATCTTTCCAACGCCGCTGAGTTTGCACAAATCCGATGTC[A/G]TGTAAGGGAGATATGCCTTTCGTAAGTTGGATTGAGAAAAGTCCAATCCGGATTTTAGTA
4	27419660	seq-rs4240	TGTAGACAACACTACAATGTCATGCATAAGGACATAAACATAATCATATACATTAGAATC[T/C]CTTCCTATATCTCTCTTAATGATCTACTTGTAGAATCCATAGGTAAAGTCTCATACCCTT
4	27574720	seq-rs4241	TCATATGATAAGTTGTCATTAATCCCCACATCTTCTGTCGGTAATATCAATGAAGGATCA[A/C]CCAAACACTTCTTCAACATTGCAATAATGAATACCGTATGAACCGATTCTAACTCTTGGA
4	27592748	seq-rs5236	TAAAACTAGGATAAGTCTGTTGGTCAAAACAGTAGTGAGATTTTGAAAGATCTCATTACA[T/G]TTTTTAGTCCATTCAAATTGGTTTCCGTTTTTTGTAAAATTAGTCAGATAAGTGCCAATT
4	27731668	seq-rs1189	ACACCCGTGGGTAAGCCCTTAGTGGTGGATCGAGTGTATCGATCCTGTCTTGTTTCTTTG[T/G]CAAGGTATGATACTTGGGTAGTCTTAATCATTCTAGGGATGGTAGACTTTGATGTTATCT
4	27917376	seq-rs5237	GTGGTAGGTGAAGCAAACCTGTGGCGCAAAGCGCCGTCGATCAGCAAGCTGGTGGGTTCG[T/G]TTCCCCGTAACCAACGTCCTCTGCAATCTGGACAACCTCAGTGGTGTCCTCAGCAACAAC
4	28067612	seq-rs4242	CTCTCTAGAACCTCCTTTGAAGGTGAAGCTCAATAACATCTTGGAGCTTGGATTTATATG[T/G]ATTGTTCAAAAAGTTTTAGAGGTTTTATTACGCATTATGGTATGGTGATCATTAATCTCT
4	28179626	seq-rs1194	GTTATAGACTAAGGTTCGTAGTCAATATCCGTTGATGAAGATCATATTTATCCACCCTCT[A/G]ACAAGAACCACCATTGACCATCACAGTTCGTAGATTGACCTACGGACTGTAGGTATGACC
4	28201256	seq-rs4243	TCACCACTAAATCTGTTGAACAGGAGATCATATAATTGATCTATGCTTGATCTAGATGCT[A/G]AGAACTTAAACGTACATCACGAGAAGATGTAGGCACGTATGCGTTAGTAGTTGAAAGGTA
4	28658212	seq-rs4250	ACATGAGTATTGTATATTCGTAGATTCGTTGTATATTAAGATCATTGAATTGAATTTGTG[A/G]TCATGGACATGGGTAAGGGCCTTTGAGTACTGCGCGGTTAATTTGGCTGTGGATGGAAGT
4	28817348	seq-rs4251	GGCTAACCTAATCATAGCTAATGTATCTTGGAAACTTATCTATTAAGATCAACATACTAC[T/C]ATAATAGACCCACTACCATGGGAAGCCTCTCAATATACTAACCAAGGTACTAAAAGAAGG
4	28842668	seq-rs4252	AGAAAATTAACACATGCTAGAATACCAAGTGATATTATTTACTAGATCCTATGGGGCAAG[A/C]ATAGTATATATAACTTTGAGGTATATATGGAAACAACACGCTATGCCCTTTAGGCAATGA
4	28970848	seq-rs3591	TACCAAAAGATGAACATAGCTTCTATGTGGATCCACTTGCTCGTATTCTTATGGGGGAAA[T/C]ATAGTTCAAAAACTAGGAGATGTAGTTGGTTTCACAACCCGAGACGGGGAGTACGAGACC
4	29109604	seq-rs847	AAGGTGGCCTCGACTGGCTTAAACCCCTGCCCATCTGTGACCCTGACGCCCTAGAGCTCT[A/G]ACCAATTTCCGAATATCCCATACGATCGAACCCCCTACCCATGAAAAGTGGGGGTTCACT
4	29361884	seq-rs404	ATTTGTTTATATGCGATGAACGATATGAAAGGGTTTATACAAGATCTTTGAGAGGTCAAG[T/C]ACGCCGGTTGCACTCTGGGAATTTCATATCTTCTAGGGTGTGCTCTTGGGATGTGACAAG
4	29670168	seq-rs4783	AATGAAAGGAATATTAAAAATAAAGTTTTAATATTTATATTTGATCTTCACTCTCTCAAA[A/G]GGAGTGAAATACACTTACTTTGCCACATAAGCATTTAGGGAGGTAATAATTTCAATTTTA
4	29747116	seq-rs4784	CTAGCTCCCAATGATTCGTAGGTTTGATATGTTTGGTGGTAGATATTAGGCGTGTGTTGT[T/G]TTTTTGTGATGGATATGTTCATGTATGTGTGTTTGAAATCGTATGAAGGATCAGCTATAT
4	29987036	seq-rs406	GATGAAGGATCAACATACCTTAATGAAGAATAAGACCTCTAAAACTTCGTGAATAACCCA[A/C]GGAAATACAAGCTCCAAGTTATTTTTGAGCTTCACCTTCAATGGAGGTTGTAAAGAGAGT
4	29996456	seq-rs3578	CCCTTCGCATACTCATACATTCGAAATAATGATGCCATTTGACATGTATCTCCTTATGAT[T/G]CAGACATAGGAAACTACGATCATCATACAACTCCTCGTTGATCCTTTTAAGCATTGAGTG
4	30142756	seq-rs4785	AAGCTTGATCACTTGCTTCTGTGAACTCAAATGCTTTTAAAAGTTGATGTACAACTAAGT[T/C]AGAGCTGGAACATAAATTTGATTGTGTGCAATGTTGTGACTCCCTTATAACTTCTCTTTC
4	30298880	seq-rs4786	AATCGTATATACGTGATACTCTTCGGAAAAACATCGATAGTTCATTACCCGGGGGgACTT[A/G]CGAGGTCCATATACCAACACGGACGAACTCCACATGTCTGTACAAACGATCTCAACGCAC
4	30303692	seq-rs407	TTGCTAGAAATACCTTAGTAAATTAAGTCCAGGATAGTTAAGGGGATCCAGTTGGCCTAC[A/G]GCTAATATAATCCCTCCACCACTGCTTGGCAGAGCTAGTCATCTGAAATGCAGTATAGTC
4	30406496	seq-rs4787	GGTTTTGGGGTTTTAAAGAGAAGATTTCACCATCAAATTTTCATCAAACGTTGAGGTATG[A/G]GATCTAATTCACCTTCGAGACTTCTTTTCTCAAAGGGCTCCTTCAAAATATTTCAAAAAG
4	30475920	seq-rs3579	TTACATATTGGTTCTATGCCATTTTTTGAAATAAATACGATAAATTTTTACCAATCTACG[A/C]ATGGAAAAGGTTTGGCCCTAGTCGTCGTTGTGGCCATCATCGACGAAAAAATTTCAATCA
4	30866020	seq-rs4481	TTTACATCTCATGAGACCAGACAGTGGCCCAGTTGGAATGCCTTGGATAAGGAATTCATG[A/G]GATATTTAATTACAATGTAGAGATTGTACCTGATCATTATTCCATAGAAAAAaTGAAATA
4	30873702	seq-rs3581	GTTCTCTAACAGACATCTAAGACGGACCGTCATTAACATGACTGTCCGTTCTGCACAACC[A/G]TCATGGTTGTTAGAGATCTTTGTCCTAAGGGTCTCCATTTTtTTtCAAGTGTCCTCTGAC
4	31088670	seq-rs3583	CATGTCACACGCGAGTGAATCTGACACATTTTGTGTCTTTTGCTGATTCTCACTTAAGTA[T/G]TTAATTTTGCACACATTAGTTGAAGTGCTAATGTTAAGTCGGTGAAGATCCCGGTTGAAG
4	31294640	seq-rs3483	TGCCTTTATACCTTTGGAAGGGTATCTTGGGTCCTCTCGATGGGGCGTATACATCAGACT[T/C]CATATTTAGCTCATGTGGTTTTATTATCGGTTATTAGTAGCTCCCACAGTTCAGTCAGAC
4	31501322	seq-rs4775	AGGCTGAGTGCCTGGCTCCACATAAATTAAAAAATCAATATCATGATCTGGTGAAGATCT[T/G]GTAAATCGGTCGAGAATACCTCTGAAAATTCACTCACCATTGGAATAGACTCAAGCATAG
4	31502458	seq-rs251	TCCTCAAATTGAGATATTTATGATTGAATATATACTGGAGACTACGATGATCGGTGAACA[A/C]TTCACAATGCACACCATAAAGATAATGTCTCCAAATCATTAATGCAAACACAACAGCCGC
4	32131328	seq-rs250	TGTCTGCGACCTTTTGAGAGGTCAACGAAGCCGGTCTCGTCTGGAGTCTAGATTCCGATC[A/G]TGACAAACTTGGTGTAAGAGAACTAGGATAAATTTTTAGGATAATAAGTTCACATCAACA
4	32243046	seq-rs3482	AATTAACAAGGTATTGAAACCTTTCACCTTTGGTATTCCCTTCCCAGAGGGTTTTTTGAA[A/G]TTGATTTACAAAAGATGACATAAACATGGGTATCTTTCTAATCCAAAATTGATCTTTCAA
4	32309068	seq-rs249	TGCATCCCGAGTGGATTTAGGGTTTGTGCTTATGCAATATGGGAATATAATCTAGGCAAC[T/C]TAACGTGCGTTAGAGAAAGTATCCAACTCATGATCTTGAATTAGCGGTGGTTGTATTTTT
4	32411770	seq-rs4773	TTGACAATGAGGTTGTGGGATCAAATCCCCACAACCTCACTTTATCATTTTATTGTAATT[T/C]TCATTTACTGCCTAGAGGTCGTGAGTTCAATTCCCACGCCTCACATTTCTTTTATTTGCA
4	32646196	seq-rs3481	AGCAGTGCCCAAGAACATAGTGAGGGTCCTTTGGATAATAAGTAAATGATACAAATAGTA[T/C]ATAAAGAATAGTTAGTTAGGAATGTACAACCACATGGGCAAGACAAGAGAGAAACGGCCA
4	32658956	seq-rs4460	AGAGTTCATTAGGAATAGTGGGGAAATGGTATAGACATTTTATCTCTACTCACAAAGAGT[A/G]TCTACCATAGGATCCCCTATTTGAATTCATAAATTCATTCATACATTCAAAGTGTGTTAG
4	32753754	seq-rs246	CCGATACACCAGTCACAAACCTGCTCATCTCATCCCTGCTATTGGACACTAGAGAATAAG[T/C]ATATTTCGAAAGCTTGACAAaTTTTAAAAAATACTCCTTGACTGAACATACCTTCCTGTC
4	32994526	seq-rs3480	TCAAGTAACATCAACTCTTAGATAAATATAGTAAGTGTAAATTTCAGTTGTGATCGGTTC[T/C]TTTTCTTGGTCACATTGTTTCAAGTGAGAGAATAGAGGTCGACCCAAACAAAACGAAGGC
4	33024460	seq-rs3479	GTGGGTGAATGGGGTCTCGGTCGACTGTCATGCAATACGGATTGTAGTCTAACCTACGGA[T/C]AGTAAATCCATCAAACGACCAACACTTAACTAATTTTGGTCGGCTATGATTTTTGGTAGT
4	33121660	seq-rs3477	CAGAGGCTTGAATTGCAGGGAAAAGATCCCCACCACAAGTATGGACCTACGATCAGGATG[T/C]CGTGGCGTCAATATTGCTATGGTCCGTTGGTGATGGAGTCGTAGCCTGCACAATTTATGG
4	33179516	seq-rs4772	AAGAATGAAAAATCAAGTACATATGAATAAATGAAGCAGACTCTGTGTTTTCTAAAGAAA[T/G]ATCCCTAGTTGAGGTCCCATATGTTGAGCCCTTATTTTGGGAAGTCCTAACGTCAATTCC
4	33215708	seq-rs4771	GACCAACTCACCCATTTGACACCATAAGAAGAACCAAGCCAGTTTCGCTCAAAGAGAAGG[T/C]TAAATGATCGGGAACTGCTGATGACAGAAAGCATCCAAGGGCAACAGTTTATGCCAGATA
4	33475734	seq-rs4459	CTCTTTATTTTGCAGGAAATCTGTCCAAAGATGAATGCGGAGATTTTCAGCGAAAAAATG[A/C]AGAAAAGACCACCTATGGAATTTATGACGGTCCATCGTACTTGTGACGATCCGTAGGTGG
4	33486876	seq-rs245	GTAGCAACTTCACTATCTCCCAAGAGCTTTATAAGATAGATCGTAGGATGGATACCCTTC[A/G]TGAGTTGAGATGTTGTGTCCACAAGTTATCCTTAACCTATAGTATATAAGGTTGAGACTT
4	33561880	seq-rs4770	GTAGGAGAATTCTATCAAAGGTAGGTGATCATCCCAATTACCCCTGAAGTCAATGGCGTA[T/C]GCTCTCAACATATTTCTAGGGTTTGGATACTTTTTCTGCTTGACCATCCGTTTGAGGGTG
4	33680456	seq-rs3476	TCTGACCAAGTGTGGGGTTACGGAGTGCGTGACGGACCGTCGTAGCCATGATGGTTCATC[T/C]TGATTGTTCGTCATGAAGATCAGAGAAGTAGTCCCAGTACCCAATTTTCAAGAGTTCAAG
4	33685544	seq-rs244	AAAATTCACTATCTACTAGTCAGAGTATGCCGTTGTGGGTCCCTACTTGATCACCAAGTA[T/C]CTTCCTAACTTGTTTTTCTCATATTCTCAAGTATGTGTCTCTGATTTCTACCCATTTACT
4	33732268	seq-rs3475	ACAACCTCCAGGAAGCGTATGAAAGGAAAGAAAAATGAAAGAAAGGAAGTGTGAGGTGCG[A/G]GAATCGAACCCACGACCTCAAGTCTCTAAAGGAGAAAGGGATAAAAAGAAAATAAAGTGA
4	33874496	seq-rs243	ATAGAAACCGGCGGATGGAAGGTAGGGAAATATCAAAGTGGGGCCTGTTTAGAAGCCCTC[T/C]TATCTATCTGCGATCGAAGAGTCTCTACGTAGGATGCGTAGAACTCTCGGACCATTTCTT
4	34095476	seq-rs3471	CTATGAATATATTATTCCTGAGCGAGAGGTCTAAGATCACCTCATGATGTAGATATAGAT[A/G]AAAAATTTTATTTTTCTGCACTTTTTAATCTATAAATTAAAGGATGAATGCTAAGAGGCT
4	34138992	seq-rs240	GGACGTTTTCCTCATCAAAATTCAATAGGTTTTTGTTCTCATACGAAGTATGATGGTTCA[A/C]CTCTTGACATTCTTTCATTCAAGGATTCACTTCAAAGAGATCTAAAAAAAGGTTATCAAA
4	34226556	seq-rs3469	TCCGCAGGCAATTCAAACTTATAGACCACCTCTCTCACACACTATAGGATCTTATACAAC[A/C]CAACATACCTCGTACTGAACTTCCCCTTCATGCCAAACCTTATCACCCCCTTCATAGGTG
4	34242912	seq-rs3468	TTCAAGAAAAGCTTCTAGCGGCGCAAAGTAGACAAAAAGAATATGCAGATCGAAAGGTTA[A/G]AGACTTAGAGTTCATGGAGGATGAACAAGTCTTGTTGAAAGTTTCACCACTGAAAAGGGT
4	34292700	seq-rs237	CAGAGGTCCATTGTTGAGGTGAAGGTGCGGATAAAGAGGAAGATGGCCTACAATACTAGC[A/G]CCAGATCATGGATGTCCACTAGAATTTAGATGTATTTGAGTTGCGGTTCTTGCCCGTTCC
4	34523476	seq-rs3467	AGGAGAAGAGAACTTGAATTTGAAATAGGTGATCATGTATATTTGAAGATTTCATCTATG[A/C]AAGGGGTGATGACTGTAGTGGCTGAGCCAGAAATTTCTTAAAGGGTGTCCAAAAATAGCA
4	34694232	seq-rs4757	GCCTAAAGACATTGCAAAAAGAAACTCTAGCTTAGCACTAAGTGAACTAAAGTGAGGAGT[A/G]CCCCTTCCTATATAGGGAAGGTAGGATCACTAATTTACCCTTGATATTGGAGACCACAAT
4	34829344	seq-rs3374	TCCACTAATACTATGTGTCGTAACGTGACACTCCGCTCCACTAATATCATTCTGTAAATC[A/G]TCAAGCCTTCTCTATTCCAAGGCATCATCAATCCCATTACTTTAATTAATCAAGCCTTCT
4	34883260	seq-rs4756	ATGACCCATTAAGCTAACTGAGAACGGATTTCTTCAAATACAACATTGATCAAGGTGTTG[A/C]ATAGACATCACTTCAATCACCAAAGAAGATTAGGATATATGATGAACCATAAAACCACCA
4	34979516	seq-rs4443	ATCTAGTAATACCCTGTAGACATAACCAGCATCGTCGTCCTTTTTGAGGACTCATACGCT[T/C]AAACTTACTTCTCAAATAAGAAGTAAGGCGGTCGTGTCAAGTAAATAACCCAACTACTGA
4	35008928	seq-rs3373	TTAGTTTTGGCATTAGGATCCATTTGTGCCCCTCGAGTTTGGGGCATGACAACGGGATTC[A/C]AAAGGAATTTTGAGTACCCTGTTGGAGTCTTTAAAAAAATAGGAAAAGATGAAATATTGT
4	35108848	seq-rs7738	TTGGTGCTCAACGTGCACAAAATACTGTGGTACGAAGAAGATGATAGGTGAGCAAGT[A/C]GGAAGTTTGTGCAAGTACTTCTGTGGTTTCTTCTTCATTATCGATTT
4	35154456	seq-rs3371	TCTTCCGGTTTACTATCGCCATCTACTACGGATGACATGGGTGGATCAATTTTTTGCTTA[A/G]ATCATCAAGTAGTGACTACCATGTATTTCCTATCATTCATTGGGTTATGGATAGTGTTTC
4	35161152	seq-rs4755	CTTCCTGCACTAATGCGACACCTATTTCATTTATTTGATGCATCAGTGTGCATTTCAAAT[A/G]GTAACTCAAAATCAGGCAATTTGAGTATTGGTTCAGATCCAATAGCTTCTTTCAAATTCT
4	35271440	seq-rs4754	TCCTATGTTGTCAAGTGGAAATATTTTTGAAAATAAATTTAAAAAATGATTAATTTCCAG[A/G]AAAAAAAaTAGGTTTGGGTTAGGCTAATGTTTAGTGATAAAATCTATAAAATTTATTTAT
4	35483204	seq-rs3370	TTGAAATTTTAGCTGTAACGGAAAGTGTGACGGACCGTCGTAGCCACGACAGTCCATCTT[A/G]CATGTTCGTCATGAAGATCAGAGAAGTAGTAGAAGAAACTTGCAAGTATGGGACGACGGA
4	35697760	seq-rs4753	AACGATTATGGTTTGTCATTAGGGTCCGTTGATGGACACATAGAATATTTTTATAGAAAA[T/G]CACAAATATAGGTTCTAAGAACGTTGATGGTTGTGCTGGACGGATCGTCAAAGGGACGCC
4	35715812	seq-rs4752	TAGAGATGACTCTCATCGTATGTGTAGGGTTGAAAAAAGTGACAATTAATTATAAGTACC[A/C]TTTTCCAAGGATAGATGATATGTTAGACCAACTTTAACAACAAGGTACTTCTTTAAGATT
4	36078964	seq-rs4442	TTTCCTCTTTACCATCCATTTGGGGATGCAACATGGTACTTAACTTCACCTTAGTACCCA[A/C]CCCTTTTTGGAACGACCTCCACAAACCTAGATGTGAATTGTGCACCCCGATCTGATAAGA
4	36224276	seq-rs4751	TTCACCTCTTAACTTAACAGAAAGTTAGTAGAAACATCGACGATCCGTGATCTCACCCAC[A/G]TCCCATCGATGGGTTTTCGTTGGTTGCTTCAGAATCTCTTCAACCTTCAGGCAATGGGGC
4	36312980	seq-rs175	TGTCAAGAAAACACAAAAGTATTAGCTTAATAGGTGTTGAATGTGCAAGGACCAAATCAC[A/C]AGAAATCTAAAGAAAATTGGCCTTGTGCACCCATCGACGGACCCATTGATAGATCGTCGA
4	36313976	seq-rs173	AATAATGAATGGAAGACTGTCACAACGTTCTTGTAAAAGAATGTATTTCTTAAATTTGGC[A/G]CCCCTAGTGCTATCACCAGTGATTGGGGATCCCAATTTTGCAACAAGTTGTTGAAGAGAT
4	36355176	seq-rs3368	ATTACATTATCCCCCCcTTAGGACCATTTATCCTCGAATGACACTAAACACTCTTTTACA[A/G]GAATGACTAGACTCAATACTAGCATATCAACAAATTCACAATACCAAATTAGAACGAATC
4	36391672	seq-rs3366	ATTGATGATCAGTAGTTGAAGCAGTACTTGACACTGTTGCGGGGGGTTCCTATGGTGAGC[A/G]CACATATGCGGAAATCACAGAGATGTTAGAAAAAAATCTCGCAACAAAAAAACATGGATT
4	36453520	seq-rs4750	TCTGTCGAACGGACAATGATCCGTCGATGGGTCCGTCGATCGGTACACCAGATGAATTTT[T/C]TGCATATTTCAGGTGATTTGGTCCCTACACATTTAACACTTATTAAGCTAATATTTTTGG
4	36646700	seq-rs172	GGTCCGTCGTGGGTATGACGGTCCGTCATCGGGGTCTCGTTCTGTATATCAGTGATAGAA[A/C]TGGGGTACCTCATTCATCCCCGATCAACCCAAATCGAACTTGTAGTGTTTTGGACCTACA
4	36689192	seq-rs4749	AAaTGTCCAATTCCTGCGTGAGCCATCGCTAAGAGAGACCACCATGAGGTGGATGTCTCT[A/G]CACTTATCTATTGATGGAGAGGGTGCTAACTGAGTGACCTAGCCGAAGGGATCTATCAAG
4	36930624	seq-rs4748	AATTCAACTCCTTTTAGGTAAACACATATTGGAGACTCTTATGATCGGTAGAGATATCAA[T/C]ATGGACACCATACAAGTAACGCCTCCAATTTTCTAGGAAAAAAaCCACGGTCGCCAACTC
4	36931096	seq-rs171	CCCTAAGGTCATGGTACATTTTTGTAAAACCTGGATGAATGGAGTAGCGTGACCCATGGG[T/C]TTCCTCAAGGATCCGATCCCTCAACTCATTTACCTTGGGAACACACAATCTTCCTTGGCA
4	36987836	seq-rs4441	TCAAGATTACCAATAAGGGAGAATTCATAAGCATTACATAGCCTCTAATTTATAAGTGTG[T/C]GCGCTTCACACCCATGATCAAGACTCTACGTAAACGTGGTTCAATGACACATCAATACTA
4	37045840	seq-rs4747	TCGATGCTCCTTAAGTTGTAGGATGCACCGTCATTAGAGGGCGTATATTCATACTTAGTT[A/G]TGGTAAATAGTCCCCACAATTTAAGTCTCTGATCAAAATTACACCTAGCAGGACATGCCA
4	37152164	seq-rs4440	TGGGAGCTCATAACAACCAAGTGCCTCCACTTCAAGAAGTTTCCATGGCTGATCAACATC[A/C]GGTTGTTCCTCCACCGATTATCGATGGAGAGAAAAGTAAGCATTTCTCAGTTTAGCCCAA
4	37178916	seq-rs4746	AGGCGAGATCTAACTTTGGTCATCCATTAAATGGATTTCTAAGTAAAAGAATTATCAATA[A/C]ATGCAAGACGATATTATAGAATCATTATTTTAGCAAGATTTTACCTTGTTATTTACCCAT
4	37218596	seq-rs169	GGTTGATGCAAAGAACTGATCTAGTCGGCTATGCAACGCGACCCACGCCCCTATAAGGGT[T/C]GTTTCCCATTAAATGCCTTGGTGTGACACACATAAACAAACATCTGCCCAAACCTCCATG
4	37240480	seq-rs4745	TTTTGGGTGTGTTTGAAGGAGGCATATGAATACTTACTTCATGTCTTACCTTAGTAAGTC[T/G]TAGGATAATTCTGAGGTAGGAAAACTCTTACGGAAAATGAGTTCACTTGTTCTTTCTCTG
4	37400112	seq-rs4744	TATCGACATGAACATCATACAAGTAATTCCTCTATATCTTCAAAGCAAAAACAACTCCAG[T/C]CAATTCTAAATCATGGGTTGGATAATTCTTCTCATGAACTTTCAACAGTCTGGAGTAATA
4	37455432	seq-rs3364	GAGATGCGGGTCTTGGCCAATTTTGTTCTACCACTATTTTCTAGGTATCAACACTAATTC[T/C]ATCATCGAAAAATATGTTGTCTAAGAATGCCAAAAATTCGATCTAAATCATACATTTCAA
4	37455772	seq-rs4439	GCAGCCAACTCTAGATCATAGGTTGGATAATTATCCAAGCACCTTTCAATTGTCTAGAGG[T/C]ATAAGCTATAAGCTTGACATTCTGCATTAGTGTACAACCCAAACCAACTCTGGACGCATC
4	37473116	seq-rs3363	AACCAATACAAACCATTTTGATCATCATCAAAGACAGTTCATCCAATACGAATCATTCGC[A/G]GTCGTAAATGAGTAAATAACCTAACCAAGGGTAGGGATAGTTCCCACGAGGAGTGGTTCT
4	37476028	seq-rs4743	ACATATAAATAATTAAACAACAATATCCAAAAATCTAATTAAGCCAATTCTCACATGATC[A/C]CACCCCAAGAATTGTGGTTTTAGCAACACATCATAAAAAAaGAGAAAAACAATTACCAAG
4	37534592	seq-rs3361	GAGAGCAAGCTCGTCAGGAGTGTAAGATCTACCAGATCTAGTCATGCCTTGGCCACGACC[A/G]TTTCTATAATAAACTTGGGTTTGGCGAGAGTTTTTGAGGGCACGAAGGCAACAGCCTTTG
4	37574156	seq-rs167	GACCCTTAGGGTGGTCCCCGAGGAGTCATACTCAACTGTTTTGACACTTGGTACATCCCT[T/C]TAGGTACTAGGATCACCCACACTTTTTTGGGACACCAAAAACTACATAAAAACATGCACC
4	37708272	seq-rs4156	CATCGACGAGGCGTGTATTGATCGACGGGGAGCTATGCCATCCGTTGACCAACACTTAAT[A/C]AATTCATTTAAGGGTCTATTTTTCACACTCTCTGAACTCATTGACGGATGTGCAACACGG
4	37753636	seq-rs4155	ATCCATTCTGCCTTTTCCAACATCCATTGAGAGGTTGTCAAGTCAGAAGACGTTATGTCT[T/C]GACTCATTTAAGGTTAGATGACATATCCATTATTGTGAAACTTGTCACTTTAGAAATTCT
4	37901036	seq-rs5049	TTGTATAGTGATGAGATGTCAAGTGAGTGTGAGGAAGATGTGAATAGTCCACTATTGGTA[T/C]TGAGCTAGAACTTGCCTGGTTAGTCTCCTAAAAGTAAGCTGTAATAGACAATTAGGAAAG
4	38090184	seq-rs969	TAGTGATCCTAAATGTTAAGGGGGAGGTCCATGGATGTTTTGAAGGTTTAGAATTGAAAA[T/C]CGGAGAAGAAAAGTCGAAAATCTCATCTAAGAAGCTCTGGGGAGCAGCGTCTGCCACAAT
4	38273156	seq-rs4154	TTGAGACATGTCGTAAGCGTCGCCTATGAGTTGAAATTACCTAATGAGTTAGCTTCGGTG[A/C]ATCCTGTGTTCCATGTACCAATGCTCAAAAAGTGTACAAGCGATCTGGTGTCTATCCTTT
4	38298184	seq-rs967	TCTTGGTACTCAAGTTAATCTTAGTACAACATTTCTTCCACAAACGGATGGGCAGACAGA[A/G]CGTACCATTAAGACCTTAGAGGATATGTTTAGAGCTTGTGTGATCGATTTCAAAGGTATT
4	38472584	seq-rs7023	TTGAAGCTCATCCCTTGTTTAAGTCTTCAGACTTGGAAGTTTTCTGATCTTAATTTTGGT[A/G]ATTTTAAGTACACTTGACACTCTTTTAGTTAGTCTAAAACAGAATGAT
4	38565636	seq-rs964	GTAAAAAGGCTCATTGGTATACTCCAGGATATGCTACTAAAAGTGGAGTCATTCATATTT[T/C]CGACCGATTTTGTGATTCTTGATTGTGAGGTCAATTTTGAGGTGCCTATTATTCTTGGGA
4	38648368	seq-rs4153	CAAGTGCTTAAGGAACACCAACTATTTTCCAAGTATAGCAAATGTCAGTTTTGGTTGAGG[T/C]CGGTGGCTTTTGTTGTTCATATCATCTCTAGTGAGGGAGTTGAAGTTGATCCAATGGAAA
4	38666728	seq-rs4151	TCTATTGTTAACTTCAAAAATATTTGCATCTGTGTTTTCACATGAAAGATCTTGGGCCGT[T/C]AAAGTATTTTTTGAGGATAAAAGTCCAAGTGGTCTGTTTCTTTGTCAATGAAAACATGTC
4	39160396	seq-rs4150	AAGGCTCAAAAGTTCAAGCCCTGAGTTGAGTTTAAAAATGAAATAGGAGATTACCAAAAA[A/G]ATTGAGTCTCGGCTGGTAGAAGTGACACAATGCCTGACCTGGCTGGCTAATGTCGTTTTG
4	39163184	seq-rs963	TTATGAAGGGAAGAAGACCCCTAGAAGATCATCGTCATCGCAAGGTCGTCCTCGACCTCC[A/C]CATAACTCTTACCAAGCATGCTACACGCAGGCTATTCATCCAAATAATCCTCGTCCAGTC
4	39203236	seq-rs4641	ATTTGGGAATTAGGTTCATTAGATTGAGTATATTAACATCTTTCAAGATTCATTATCTTT[A/C]TTCCTCTTGTGTCGGTACGTGACACTCCGCTCCTCATATACTATCCTGGTGTCGGAACGT
4	39334192	seq-rs5048	TTTACGGGATACACTTGGGATGAGTATAACTCTCATGAATGATCTTAGCGTGAAAGGATA[T/C]ATTTTGTGTCACGCCCTGAGCATACACCCTTGACGTGACCGGCACTCAAAGACCATTGCT
4	39343148	seq-rs4149	TTGTTCCTTATTACTTTCATTCTCTTGAGCAAGAAATTCAGCAAGTGATCGCTCTTGCAA[T/C]GCAATGTATAGTATTAATGTCTTTCCACAAGTTTGTGCCCATATGTAGGTGCATTCATCA
4	39432472	seq-rs3139	GACCGTCATAGGGTTTGTTCCAACACCCCACTGTTTGTTTTCTCTATGTGTCTACCAACG[A/G]ACACATACGATGGATAGTCGTCCCCACGATGATCCGTCTTGCACAACCGTTCTGGTTGTA
4	39434288	seq-rs4147	TATAACAATGTTGAAGAAGCTTTCTATCAATGTCCCTTTGGTACAAGATTTAGAATAAAT[A/G]CCCGGTTATGCAAAGTTTATGAAAGATCTAGTTACAAAGAAAAAATCAGGCACTTTTGAG
4	39466952	seq-rs961	ATAAGAACATTCTAAGTCGGTACAATCAATGAAGGATCACCTATGCACTTCTTCGACATG[A/G]ATATATGAAATACCAAATGAACCATTGTAACTCTTGTGGTAGCTCCAACTTATAAGCTAC
4	39620252	seq-rs4146	TAGGGGATTGAGTGTCACGAACCGACACGTAGATTTAGGGGATCGGGTGTCAAGAACCGA[T/C]ATGTAGATTTAGGGGTTCGGAGTGTCACGTACCGACACAAGAGGATTAATGAATATGAGG
4	39675120	seq-rs4145	AACGATCGTAAGAAGAAAAACAAGGGCAAAAAGGAGTACTTTAATCTGTAAACAGGTGTG[A/G]GTATCATTGTTGCATGTTCGCCTCTTTCTCCCAAGTTGCTTCTTCAACGGGTCGATTCTT
4	39696424	seq-rs4144	GATAAACTCATTTTGTAATGTCTATCTCCGACCAACTTCCTCAAACTTGACTCCCTTTCT[T/G]TTGCATGCGATGATCCATTATTGTTCCTCAAATGACATTTAAATTTTATAGAAATTATGG
4	40269236	seq-rs958	TCGAACCCCGCGAGATCTCTATATTTGTATTATATGTTCGAAGACTAGGAGATATAAGGA[T/G]ACCCATACCCGCCATGCCAAATAGTCTCATCTCATGAGAGTTACGTAAACCTCTACGCTT
4	40269656	seq-rs5047	ATGGACTTTACATTAAGACTTCCCAAAATGAGGGATCAACATATGGGACCTCAACTAGTG[A/G]GTCTGCTTTGTTCATTCAAACGTATTTTATTTCATTTTATTCATGGTCCAGTGTAAACAC
4	40341620	seq-rs4143	TCTAGAAAAATTTGGTCGCTCCTCCTCCTAGAAACTACGTCACTATTGGTAATTAAGGAT[T/G]AGTTCAAAAATCTCGTCCCTAAATGGTTTTGAGACGAGCCAAAACTCTGGTCGGGAGAAA
4	40352888	seq-rs5046	ATCGGGGATGAATGGGGTACCCCAGTTCTTTCACTGATCTACAGAACGAGACACCTATGA[T/C]GGACCGTCGTACCCACGACGGACCGTCGTAGGGTCCCTTCCAAAAGCCCTAACACCCCAA
4	40489804	seq-rs957	GAATTAGAACAACCAGATTGCATTGAGGCGAACAATGTGTACAGACCGATGTACCCTCAT[A/G]CAACACATCTTTATTTTTCCCGCGAACTAGTGGCCTCCCTGTATTCAGATCCTTCACAAG
4	40547320	seq-rs5045	ACGATCGAGGGTGAATTCTTGTACGTAGAGAACATAAATAGGGATGAAAATCAATTCACC[A/G]TTTTCAGTAAAGGTTCTACTTCCAATGTCAACCTATTAGAAAAGTCATGTTCTTTTAGAA
4	40558944	seq-rs4640	TTTAACTAATATGTAAGACCATGTGAGTTATTTACATGGAATCAGATATTTACCCCACAC[A/G]AAAAAGAGGTGTTATCACTAGCAAAGGTAAGAACCATGAACTGTTAGCTTATGTGGATCC
4	41021040	seq-rs4142	AGATCAAGGAAGATCTGTATCCCCTCCACGTCGTGAAGAAGGATTTTATTCTTAGTTCCC[A/G]AATTAGAAGTTGATATAAAATAGTAATGGAGCTGCGTCGCAGAGAAGTGATGATTACCAA
4	41064792	seq-rs5044	CCAGATCTTTCATAAACTTGGCATAACCGGGCATTTTTTCTAAAGCTTCTACCAAAGGGA[A/C]ATTGATAGAAAGCTGTTTCAACATTGTTATAAGACGTCGATATTTACTATCCTCGGTCTT
4	41134232	seq-rs5043	ATCAATCTCACTTAAACAAAAGAAAGTGAATGCACACACTAATTACTACGTGCCACATGT[T/C]AACTTTTATATGATTTTCTATTCTTTGTTTTTATTTATATTTTTTTtATTTCTTAGTTCT
4	41464524	seq-rs4138	CAGATTTTATTTCTGGGAAAACTGTCTTGATTGACGGATCCCATGACGGACTGTCATGGG[A/C]ACGACGGAACGTCGAGGGGGTCTCGTTCCAAAACACTTAGAATTCTGAAAATTTGGGTAC
4	41481168	seq-rs5042	TCATTAAGTTAAATGAAGGAACATTACCTCAAAAGATCCCAGCTGAAACACCCAAGAGCA[A/G]GAATAGACGAAAAAACACTGACAAAATCATCTTCATCCTGTAGAACCAATTCTCGAGGCT
4	41488996	seq-rs955	TTACTACATCGGAAATTCAGGGTGAGCTAATGCTTCTAGCTTGGACTGGATCTTCTTCTT[A/C]AAGTCTTGATGCATTGAACATCCTGCATGGAGTAGCTTCTTATGTATTTTTAGCTTTTAG
4	41543712	seq-rs4136	ACTCTCTAAAGAGTGGAGTCAACTCCTCCAACAATGTGCTTGCTGTTACAGTTCAGACTT[T/C]ATACTTCAATCTTCCGTGGAATGTCGAACGTTCGTATAACACCTTCTGTGAGTAAGTGAG
4	41964360	seq-rs4639	AATCCCCAAGCTTCACTGGTTCGAGTACTACCGAGGATCCAGATAACTTTGTGGAAGAGT[T/G]GAAGCTGGTGACGTGATGCATATGGTTGATACTGAAAGAGTGGAACTAGTTGCATATTAA
4	42132216	seq-rs5041	TGAAGCAAATATGTGGTGCAAAGCGCCGTCGATCAGCAAGCTGGTGGGTCCGGTTCCCCG[A/G]AACCCACGTCCTCTGCAATCTGGACACCCTTAGTGGTGTCCATAGCAACAACCGCACCAT
4	42170872	seq-rs4132	GAATACCCATCTTAGAAGCAATAGTACTCCTGCCCTGCTAGTCGGTCAATAATATGATCA[A/G]TGAATGAAACGGGGTACTAATCTTTCTGGGTAGCATTATTTAGTTTCCAGTAATCCATAC
4	42340784	seq-rs4128	TATCACCCACGTAAGGTCAATGTAGCGGCCGATGCTTTGATCCGATTGAGCATGGGTAAT[A/G]TGTATCATATTGATAATGAGAAGAAGGAGTTGGTTAAAGAGGTACACCAATTGGCTAGGT
4	42408168	seq-rs5040	TGTTGATCGTGATTCCTCTACCACAAAACTCAAACGCGGATGACCGACTAGAAACCACCA[A/C]AAACGGGAATGAGAAAAAACGATATTTCTAAAATAAGTTTTCTGAACGATTCTTATAGCA
4	42729240	seq-rs4127	ATGCATAAAAGAATCCAAAATAATAAAGTGGTAGGTGAAGCAAACCTGAGGCGCAAAGCG[T/C]CGTTGATCAACAAGCTGGTGGGTCCGGTGTCCCTGAACCCACTCCTCTATAGTCTGGACA
4	42767152	seq-rs5039	TTGAAGTTCTATACTCATGGAAAGGTATGGGATGACCCTAACAACATGAAACAAAACACC[A/G]TATCATCACAATAACTATTAAGTGATGCTTGTCGGTTAAAGAAACTCCCACAAAAGTAAT
4	42857980	seq-rs953	ATGATAAGGTGGTAAAAGGTAGTGGTGAAGCAGAAGAGAGCATTGGGAAAGATGCAGAAG[T/C]CCCTATGAAGGTAATTCCCATGACTAGATCACAACCACCCTTCCCTCATAGATTAGTGAA
4	42936160	seq-rs4126	GATTGGTAATCGAAAATAAAATTATCCTTGATGATGAGAAGGCTAGTTCTAACCAGGTCT[A/C]TATCACGTTTGGGTCATTGGATCCAATCCAAATGTATATCTCTGAAAAGCATGAAGAAAA
4	43062672	seq-rs5037	GAACATACTCGGGATCTTGCTCATTATTATACGAGCTAATCAAACATCGGGATGGTGCGA[T/C]GGACTTGGGCCGTCCCCTAGAATAGACAATATACGGATTGGGGGCCATTGTTACCTGCAA
4	43100736	seq-rs4125	TTAAGCATTAGCGCATTTTCTGGTAATAACTGTCTGAGTCGATAGATCCCACGATGGACC[A/G]TCATGGGCACGACGGACCGTCGAGAGGGTCTCATTCCAAAACACATAGAATTCTGAAAAA
4	43141736	seq-rs5036	TCTCCTAGTTGTGATACAACCTCCCAATCAGAATTTGAGTAGCCATACAACCTACGTGGT[A/G]ATTGTGAAATAATTATAAGTGCAAAGTGCAGAGTACCTTTGATGTACCTGCATACCATTT
4	43352400	seq-rs5035	TGGAGTGCAGCAAACGTACCGTCGTCTTCAACTCAACCGCAACTCTAGCCAGTTTCATCA[T/C]GTCAGATTTCAGGGTGAGCTATTGTTTCTAGCTTGGACTGGATCTTCTTCTTCACGTCTT
4	43353756	seq-rs1958	TGTAGAGTTTATTCCTGGTAATAACTGTTTGAGTCAAAGGATCCCATGACGGACCGTCAT[T/G]GGCACGACGGACCGTCGAGGGGGTCTCATTCCAAAACACTTAGATTCTAAAAATTTGGGT
4	43387392	seq-rs4124	TGAAGATGGTCAGATACCAATTTGTATCACCTACATACCAATTGGATCCATGTAATAGCA[T/C]GAAAAAAGAAAAGAATGGAATTTTCCTAAAGTCTTATAGCCTCTCAAGGAAGAGTAAATG
4	43484760	seq-rs950	GCATCTTGTCTTGCTGGTGTTGGTGTTGGCGCAGTTGTTGCTCTAGTTCTTACCATCTAC[A/G]AAAAAGAGTAAAGATGGTCCGATACCAATTTGTATCACCTAGATACCAATTTGATCCATG
4	43560472	seq-rs4123	TCTCTTGTGTCGGTATGTGACACTCCGCTCCCTCAATTTCATTATTCCACTTGTGTCACT[A/G]CGTGACACTCCGATCCCCTAAATCTACGTGTCGGTTCGTGACACCCGATCCCCTAAATCT
4	43588096	seq-rs4122	TTTAATTGTAATCTTCACAATCAATTTTACGGAGAAAGTTAGTTGTACTTCCATGAGGTT[T/G]CATGTCTTAGTTGATTGATGTATGCAACTCTCTCTGTCTTATCTCCCCCATCTCACGGAG
4	43726384	seq-rs4638	TTCTCGAGGTTTAAGAATACAATTTGCACCTATGTAGATACTAAAACCTGTAGTTGATCT[T/C]CTAGTTTTTCTACAACCTCCCAATCAGCATTTGACTAGTCGTACAACCTACATGGTGATT
4	43766536	seq-rs4121	AGAGGAGGTTTTATATAGTGTAAGcTCTTATGATAAACCCAAGGGTATTTGAATCAAGGA[T/C]GTTTGATCTTATACTTGCGTGAGGATTTTGAGTCTTGGCTTGCTATCGTGTGTGATTTGA
4	43832848	seq-rs5034	TTAAACACCCATTTTGATCCAACCAAGTTCATACCAGGAGATTTAGGCACAAAAATCTAT[A/G]TATCGTTAATATGTAAAACATCAATTTCTTCTTGCATCGATGCAAGCCAATAAGGTGATT
4	44467296	seq-rs7021	CAGCTCATAAGCAAAACCGTCCTCCTAGCCGCCAGTCACCGTCAACACCTAGATCAAAG[A/G]CCGGACGAATAAGGCCAGCAAGCCCCAGGGTGAGTAATGTGGATGATGA
4	44530168	seq-rs948	AAACACCAAACATAAGCTTTATTTGCTTTACGTCAGACCGATCGAGTTGACGTAAAACGT[T/C]GAGGAGAACAATTAAGTGTCGACGCAGTAAAAGACACTGTCTCCTATCTTAATTGCATTT
4	44604068	seq-rs5033	CTAGATCATGGGTTGGATAATTTTTCTCGTGTGGCCGCAACTACCTTAAGCCATACGCTA[T/C]AACTTTACAATGCTACATCAATACAAAACCTAAACCCACTCCCCAAGCATCACAATAGAC
4	44653024	seq-rs947	ACGTCTGTGGAGCTTAACCACTGACTTTGGGGGgTAAAACATCACTTAAATGTTGACGAA[T/G]TTACTTTACAACAGGATTCAAAGGTCGTCTAGATCACCACGACGCATCCAGTGGGTCATG
4	44686512	seq-rs4120	AAGGTAGAAATAGTATGATCCCATGTTTCCACATGGTTAAGGTATATCAAGGGCGTCTTT[T/G]TAATCTAGTCTCATTCTTAAGTAGACCTACTGCCACAAGCATATCCTTTTGGTGCTTTGC
4	44727028	seq-rs4119	CGATCGATAATTTTGTGATTCATCATTTCATGCATTCAACAGGCCCCTTCAATGAGGAGG[A/C]CTCTGGAAATCGGTGAAGCCAGAAATGGATTGTATTTTATCTATCCCAAATGTGTGAAGA
4	44747360	seq-rs5032	GGTACTCATGCTACACTCTGATCTATTTTCTTTATGTAGATACGAGTGCATGTCGACAGG[A/G]GTGATTCCACACTTCAACGGGGACTCCTGGAGATTGGGGTAAGCTGATGGCATCCGAGTT
4	44871720	seq-rs4118	TTGTTGTCTACACAGCACCACAATACAATACTTGGAGCACAAATTGTTTCACTGTCTCAC[T/C]GTATATGCTAATTTGGAGCACAAATTGTTCCAATGTTAAACATAAAGTTACAAGTTAATG
4	44938712	seq-rs4117	GGAGTTGAGGGGATTTCTTATTGCATTGATCAGAAAGCCTTTAACTTCATTCCAAAAAGG[T/G]CATTTTCTTGGAGTGAAGAAGCCACTGAGGCACTTCAGGAGCTGTAAATTGATATGTCCT
4	45062488	seq-rs4115	GCACATTATGACTTGATCCACTTGAGACTTCCAGATTTTAAATCTATCAGTGAGTATAAG[T/C]TTTCCATGTTTAAAATTATCTCACAACTAAAATTATGTGGAGAAAATATCACTGACCATG
4	45188636	seq-rs945	CATCACTGATAATAGCCCTTGGGGTTCCAAATCTAGAAAATATGTTCTTTTTCAAGAATG[T/C]GGTAACACTTTTCCCGTCATTATTTGCAAGTGCGATATCTTCAACCCATTTTGACACATA
4	45304148	seq-rs4114	GTAGTTGTGGATGGACTATGTGGAATGTAGGTTGCTAGTCGTTCCCCAATTAACTTGGGC[A/G]TAGTTCCATGCTTTGTTTTAGGAGAAGTATCTTCCCCGACCTTGAGGGATCACAAGAAGA
4	45400920	seq-rs943	TCCCCAAGGCCCTACAGACAGGCGTTCTCGACTTTTCTCCTTCGTTTTTCATGTCTAAAC[A/C]CTCTAAGCTTCCATGATTCTTTCCCAAACATTTAGGATCATTAGTACAATCAATACTCAA
4	45660364	seq-rs4637	CTGAGAATAATGTATTGGCCCTGGTCACTCCTTGGACATGTGCACCTCAGCTTATGCCAA[A/C]AGCATAAGTTGAGGGTGGTTAATGCAGTAAACAACCCTTTTTATGGCCCTAACCCAACTT
4	45673328	seq-rs7020	CAGAGTCTGGCTGAACCAAAACAATGGACTGATGGTAAATTGAGCAAGAGAATCGGAAGG[A/G]GAGGAACTCCATTTGTATTGAGACTGCTAATTGCTGTTTTCCCATTCTT
4	45689540	seq-rs5031	CTACTCCGTTTTGTCGGGGAGTATAAGGTGCTGTTAGCTGATGCTCAATTCCCGCTTCAT[T/G]ACAAAACTTGTTGAATTTTTCTGAAGTATACTCGGTTCCATTATCTGTTCTGATCACTTG
4	45749224	seq-rs4110	TCCTTAACTCTATGATCAACTTTTTCCACCTTAGCCCTTAATTTATCAAATCCTCCTTTC[A/G]ATAAATCTTTTTCATAGAATAGAATATAGGGTGGTTCTGCTCCTCTTGATGTTTGTATGG
4	45885580	seq-rs938	TGATCCCAAGCTAACCCTGCTGGCATGAGCATGAGCATACTTAAGATAATTAAGCTGATG[A/C]AGAAGCTAAATCATAATTTATAATGAAAATATAGGGAATACCCATATACTAAAATTGATA
4	45933148	seq-rs4104	GAACTTCTGAAGTAGCAAAAAGGGCTGCCAACACAGTATCCTCAGCAGGCTCGACAAAAG[A/G]GGCCTCAGGCTCCGTCACCCTAGCCTCTAAGATCATGTCGATGTCTGCACGAAGACTGCC
4	45966896	seq-rs4103	GCAAACGTGTCGTCGTCTTCAACTCAACCGCAACTCTAGCAAGTCTTCATTACTCTGAAT[T/G]TCAGGGTGAGCTAATGCTTCTAGCTTGGACTGGATCTCCCTCTTCATGTCTCGATGCCTT
4	46083900	seq-rs5030	TTAAAAGTAGTCATTCTGGGTTGTTTGTTGTTGCTATAGTTTGTATGAAGGTAAGAAGGA[T/G]ATGGCGACAGTATCACTCTGGCAAAGGAACAGGAAAGAAAAAaCAGTATTGTTAAAGGTT
4	46110324	seq-rs936	AATTCCAGAGACCTAGTCGATAAATTAAACTGACTAGTGAGATCCCACATACGTGGTTAG[T/G]AAATCAATGGTGAAATAATCCTTCAATTTTGAGGCTGTAACAACAGAAAACCTCCTATGT
4	46214668	seq-rs934	CTACTCCACCAAAAGTGTTGCCTTAGGTGACGGTACATCTTGGTTGCACCGGAATGTATA[T/G]AATACCTTGAACTATGAGCCTCTGTCAGAATAGtGTTGATCAAATCATCAACACGGGGCA
4	46480528	seq-rs933	TTTCCTTCTGAGTTTGGTAAAATTTTGCTCCATTTGTCTGATCATATCGATCCTCCAGTT[T/C]TGTCCACAATTCCAGAGCATCATTGACATATTCAACACTATCAACAATATCTCGATACAG
4	46600208	seq-rs7019	AAACCCTAAAATCTCATCTTTCATAGCTTCTCTCTTCATTTTCCTTCACAGTGGAGTC[T/G]CCATTACTTCCCTCTCTGCCGTTTTTGGAATCTCCGGAGCGAGAGGCTA
4	46639120	seq-rs5029	ATGGAGAGGTAGAGATGCATCGATGGACCGTAGATAGATCTATGGAACATACTGCTGGTC[T/C]GTCATTTTATTCAGAGAAGATTCTATCCGGTGGTTAAAAATATGTCGAAGTCCTGACTGA
4	46712040	seq-rs931	CTTCGACCTTTGTTTTTAAAGCGAACATAGGCTTACCAACTTTTATCTTCCACTTTCGCA[A/G]AGTGTCGTTTACATCTTATGTTGTTGGTTGTGTCACCTCGTTACCTTTGACAACCTCCCA
4	46991476	seq-rs5028	GTGTTGTACGAACATTCCACATTCCACGGAAGATTGGAGTATGAGGTCTGAACTGTAACA[A/G]CAAGCTCATTATTGGAGGAGTTGACTCCACTCTTCACAGAGTCAACTTGTTGGATCAAGA
4	47151092	seq-rs4101	GTGGTTGGATCCAGGCTATGAATCTTGAAATTCAGGCTCTCACTGACAACCACACCTGGG[A/G]AATTGTTGACTTACCTGCAGGTAAACATCCCATTGGGTGTAGGTGGGTGTACAAAGTCAA
4	47291348	seq-rs4100	TAGCTTTTAGGGTATTGTGGGATCTATCACAACATCCCTCTCTAGACAACTTAGAGGCTT[T/C]ATAGACTAAAGTATTTTAGTTTGGAGTTATTTTCAGTTATTAAGACTCAAGTGCCATTTT
4	47484748	seq-rs925	TACATTATTTCATAAAACATTAACTTTTGATGTTGACTCCTCATATCGTAATAGCGTATT[A/C]AAGCACCTATCTAGTTTTAGGGTACTCTTGAGAACACCTTTAAAGTGCCCCTCGATTGAC
4	47578360	seq-rs5027	TCTTGAGTGCAAACACCAATGTTGCAAGCTCGAGGTCATGACTTTGATAGTTCTTCTCAT[A/G]AACCTTAAGTTTTCTAGAGGCATAAGCTATCACCTTACCTCGTTGCATCGACACACAACC
4	47781400	seq-rs4099	AAGTCAGTTATATTACTTAGTATGCTCATGATCACGCCAACAGGGTTAGCTGGGTATCAC[T/G]TGTGGTCCTAGGTTTCGTGTCTGCATCCCGGGGGTAGCTCGGGGCGTGACAAAACGTGGT
4	47816752	seq-rs4097	CCGCTAAGATAAGAAAGAACCTGGTTAATCATCTCTGTGGTAGGTTGGGGTAGTAATTCC[T/C]CATCTTGCACTTGCTCATTTTCCCCTTCCTCACCCTCTCCTACTACCTCATCAGTCGGTG
4	47936360	seq-rs5026	CGAGGACGACCTTGGTAGGATGATGGTCTTTTGGGGGTCTTCCTCCCCTCGTAAGATACA[A/G]CAGAAACATCTTCTCTTTTCTTCTTCAGCAAACCCGATGATCCGAGTAACGTAGCAACAC
4	48168512	seq-rs923	AGTAAACCTTAGCACAACATTTCATCCATAGACGGATGGACAGGCAAAGCGTACTATTCA[T/G]ACCCTAGAGGATATGTTAAGAGCTTGTGTGATCGATTTCAAGGTTAGTTGGGATGACCAC
4	48386736	seq-rs4087	GGAGTTCGTTGGGAGGTACTCGAATCATATCTGCGTGAGTCTGACATTGATGACATTTCT[A/G]GATGTAGCGAATGCAGTCTGTCTCCATAGTTAGCCAATAATATCTTGATCTCAGAATCTT
4	48457128	seq-rs922	TGTGCACCCGACAGTTTTTTtATCAAAATTTTTCATGTGCGTCTGTAATGATCCATTTAA[T/C]GGTGCAAGTTGATTTGAAGGGGGGAAATGTAGGGTTTTTCAAGTTCAAATGAGGCTTGGA
4	48812436	seq-rs5024	CATCTTGCAGAAAATCCCGTTGATGAAAAGTACAAACCACTTATGACTTTTTTTCACGAT[T/G]AAGAAGTGTCGTTTGTGGGTCAATACATTTCTAAAGTGTATCCAGGTTAGAGATTATTCT
4	48851040	seq-rs5023	CTCACAAACAGTGTTGGCACAGTTGCAACTACCAGACTTGTGAAAGCCACGGATGTCTGC[A/G]TAACAAAGAAAATCTCATAAAACTTCTTTACCCTTTAAAAATGCAATCTCGAAGACTGAC
4	49149212	seq-rs918	GACCCGTTTGACCACACTAGAAGCAACCCGTCTTGCTATCACGATCTCTACCCAGCTAGG[A/C]TCTAACACACCAACCACATGCATAAGCCCAACTACCTCTTTGTGCCACACTACCTTGGGA
4	49200064	seq-rs7018	TGAGTTCTTCTCTCGACGAACGGGCAATTATCCTCGCATTCCAGAGGCAAAAGGATCCAT[T/C]AGTGCTATTCGGGATGAGCCATTCTTCATGCCGCTTTATGAGCTTTACC
4	49239832	seq-rs4081	CAACTGCTCTCTAGTGGAATTATAACAATTGAATATGTAAAGACAAGCAATAATGTGTCA[A/G]ATCCACTAACGAAAGGCCTAGTGAAAGAGGCTATTGAAAGATCATCTAACGGAATGGGTT
4	49254160	seq-rs5022	AGATGTTATACTCCTGAGGAGCATGCTCTCGGAGATCAAAATAAGGATAAAGATAAAATC[T/C]CAATAAGCGAGGGTGAGGCAGAGGAATTTTGGAGAAGAATGCAGCCGAAGTATTATTCTA
4	49510136	seq-rs917	TAAGTTATGGAGTTCTATCCGACGACAAAGTATAGGACACTTCTGGCAACATGTATAAGA[T/C]GTTGTATCATGACTTAGGCTCATAATGGTGGTTGTCGGTTATAGAATCTCCCACAAAAAC
4	49632708	seq-rs4079	AGAGTGAAAGGGTCACCACTACTGAGGATCCCCCCCTAATCTTAGATAGGTCGTCTGAGG[A/G]TTCGCCGCGATTCATTGCTGTGCTTACACATAAGGCTACCCTTTTCCGAAAGCTCCGCAG
4	49847904	seq-rs916	GGTGAAACTTGCATGGAAGGTCTTCAACATGTTAAATTTTATATTCACGTTTGAAACGTC[T/C]GGATACGACTCCTCAAGGGGCCCCGCAAGAGGCTCTCAAGTAGGACCCAAATGTTGTCGA
4	49870436	seq-rs7017	CCTTAAGTCTCTTAATCTTTCTAAGAATTTCTTGGACCCTCCTGGTAAAGAAATGCTTAA[A/C]GCTGCAACCTTTAGCCTCCAAGTTCTTGATCTTTCTTACAATAATATCTC
4	50128608	seq-rs7015	AGTGAAAACAGTGACAAGAAAAGACACAAAAACAACTCCGGGTCCAAATCACATAAGAAG[A/C]GGAAGGGTTAATCGTGTTCACGCAACAACTTTTACCCTCCTTTCCTTTC
4	50180088	seq-rs7012	TGCACGGGGCAGGGAGAAGAGCACTGATGATATTTTCGTGTGCGAGAGAGTCTGTAC[A/G]TCAAAGAGAATGTTGAAGAAGGTTGGTGCATTTTCCAAGGATCCAATT
4	50306308	seq-rs7011	AAAGCTTCAAAGTTTTTCTCCTTTTAAGAAATCCGCAATCCAAACGAAAAGCA[A/G]AGGATTTTCCCTTCTGTTTATCTTTTTTCTTCATTGGGGCTACTGGCAGAGTCATTGAA
4	50349732	seq-rs3649	TGGCAAGAGCAACGGCCAATATATTCTATATTCTGGGAGTATGTCTAAACTCGATCTTAT[A/G]AAACCTTTTGCACAGCTTCTGCAGACACTATACGTAAGGTATAATCTTTGGATTCTTCAC
4	50538896	seq-rs3647	CGTTTAAGTGGATGTTGATCTTAACCTCTTTAACACATTTTGGGTCTCCCAGACTTTGCC[A/G]TTTCAGGTTTCCTTAAGATTCAGCTTATGCTGGTTTTCAAACTGCCAAAATTCCTTGGCA
4	50563984	seq-rs3646	CTGGCTTTGAATCTTTCTACCTTAGCATTACTTTATTTTGTAAATCCACTTTGACCCCAC[A/G]GTATGCATCCTATTTGGTAACTCAACAACCTGCCATGTATTGTTCTCTTCAAGAGCCTGG
4	50582780	seq-rs8115	AAAAGGCAGCAGCTAAAGGAAGCAAAGCTGAACAGAAAGCTAAGAAAAAACAAGTGGA[T/C]GAAGAAGTATCTAAACTTTCTGCAAAGCTCAAAGAAGGACATGCTGGGG
4	50919624	seq-rs424	CCGCTTGAAGATGTCATGTACTCAACAAAGAAAGAGTAAGTGCTGTATCTGTACACAACC[A/G]CAGTGTATTATCACGTGACTATCCCACTAAGTGCAACATATATAAGCTGTTACAAAATAA
4	51009076	seq-rs4021	CGCAATGCATGATTCTTCAGCAGTATATGACTTTCGCGATGCATGATTTCCGCAATGCAT[A/G]ATTTCGCGATGCATGATTCTTCGATGCATGAATATTTATATCGCCCCCGTGGATAATAAC
4	51438196	seq-rs6702	CAATGAGGGATTGAGGCATTTTTCCGGTCAAGTGGCGGCGCCGACGGAATTGCCGCCGTT[T/C]GACTACCAACCAAAGCCGTATAAAGGGCCTTTGGCTGATGCAGTGTTGGA
4	51445968	seq-rs6701	ATTTAAGGAATGCTCTGAACTCCCAAATGGGTGAAATAGAATTGCGCATTCTTGTCGAGG[A/G]TTGCTTGAATCACTATTTTGATCTCTTTCGCTTGAAAGCTACAGCCGCA
4	51677496	seq-rs4020	AAGACAGCTCAGATCATCATGTTCTGATTCCTCGTCATCAGAACCACTTCTTATTTTATC[A/G]GAACTCGATGTATCAATCACCCGGTAATTCTTGTCTTTGGGGTCATCAATAAGAAGAGTC
4	51735612	seq-rs6700	CGGGAAAACGCATTTAGTGCTGTTGGCTCACATTCACAAGCTGTTCCAGTACTTGTTTC[T/C]TTACTTCGTTCTGGATCACTTGGGGTAAAGATGCAGGCTGCTACAGTTTT
4	51736928	seq-rs6699	TACAGCAGCTGGTGGCATACCTCCACTTGTTCAAATTCTGGAAACTGGGTCTGCCAAAGC[T/C]AAGGAAGATGCAGCAACTATCCTTGGAAACCTCTGTAATCACAGTGAAGA
4	51738768	seq-rs6697	TGCTGAAGTCAGAAGAGTCAGCAAACAGGTATTTTGCTGCACAAGCTGTAGCAAGCCTTG[T/G]CTGTAACGGTAGCAGGGGAACTCTGCTGTCTGTTGCAAATTCAGGAGCG
4	51776644	seq-rs6696	AGGAGGGTCGATCAGTACCCAACCACGGGTACTGTTGCGAGATATGAGGATCCTTCCTAT[A/G]TCAACATGTTTAGTGATGACAATCCTAATGCTTGTTCCATCATGTAACTT
4	51777312	seq-rs846	GAGTATGTTACTTCTTTTTTATATATTTTCTAATTATCATAGGTGTTGGCCCCAATTATA[T/C]TTGTGTAACAAATGTAGACGGTGAACCTTAACAACTAGCTTTGCTGTGATCTCAATGTTA
4	51846172	seq-rs4019	CGATTTCAGTACCCAAATTTCAGAATTCTAAGTGTTTTGGAACGAGACCCTCTCGACGTT[T/C]CGTCGTGCCCATGACGGTCCGTTGTGGGATCCGTCGTCTCAGCCAGTTTTTCCAGAAATA
4	52181544	seq-rs4018	AGTTAGTCTTTCGCTTGTAGTCAGCGGGGATGAGGGTTCGCTTGTGGACCATCAATGGTT[A/C]TTGAGTGCCGGCCACGTCCAGGTTATAGACTCGGGTCGCGACAATATCAGTGTATACGAT
4	52251560	seq-rs841	ATCTATCGCAGTCTTTCCTTTCAGTTATTTGTTATTCAACTATATTACACATTCAATGTA[T/G]TGATGACATTTAACCTGCATCTTTTAATGATGCAGATACAAGTTCTTAGGATCCTGAACA
4	52328632	seq-rs6693	CAGTACAAGTGGAGCTCTTAGCCTTAAAAGTGTCTTCTTCTCCATTTTTTTTCTGTCAA[A/C]ACACAAAAAAAAGTTTCAAAAGTTTTGTGTTTGTGAGTAAAAATGTT
4	52475488	seq-rs4017	ATTTTCTTTGTGGTATAGGTGGACTTGATAACTCAGTTTGTGTAGTTGGTGAGGAATATG[A/G]TGATGCAGGATTAAGAGACAGAGTTGTATGATCATCAATTACATCCAAATGGTTGTTCAA
4	52504972	seq-rs6692	GATTAAATCTCTGCCTTCTGAAGAGCTTAGTGATGCCATCAAGGACTTCTTGTATGACCT[A/G]CGGCATTCAGTTGGACACCACTCCGAGGAACTGCAAAAGAAGAAACTACT
4	52664580	seq-rs6691	CGGGTCACAACTATTTTGAGAGAGGAAGTTTGGATATCTTCAGTGGTCGAGGTCCATG[T/C]TTGACGGCGCCGATCTGTAAAATGAATTTGACTTCCGATGGAACAGGT
4	53028328	seq-rs6690	CTCTTTGTGAATCACATTTGGATATGTTGAACCTGAAGACTCAAATTTCAATGGATGCCC[T/C]ATCAAATGGTGGAAACCATGCCAACCTGAAAAATGATAGCTTAGATGCTT
4	53407496	seq-rs2382	AAAAAaTTCTCCACTTTTCATGCCTCAAATGTGATCTAGCAACAACAATAATGAGAGAAA[T/G]GTTTCAAAAAGTATTCTGAACTAATTTCTCATTTTCTTGTGGCTGAGCAAAATAATGACT
4	53563296	seq-rs188	CTAGATCACGCATAGATATGTATCCAGTAGCTTCAAAGATGAGTCCTCATATCATACTTT[A/G]AGGACAATAGACATTTTCTTTTTCATATTCAATCTTTTAGTTTAGTTTTCAGTTTTGCTA
4	53676408	seq-rs7746	TCTCTCTATTAGTTTCCTTTTCATATGAGTATTATGCTTTGAGCTGGTGGATTCTTTGC[T/C]TTTGCAACCACTCATAAAGGTATCATTTTGGTGCAAGTGGGGGCGCTTA
4	53685860	seq-rs2384	GATCATCTGGAGCTACAGAGACACTTGCATTGTGTATCTTGAGCAGCCTCAGGTTGTACG[T/G]TTGTTTGAAGGCTTCTGCACCAACATTTATGTCTTTCGGAATAGGTAAGTGCAACCATAT
4	53692444	seq-rs7747	TGGGCCATGTGATAGAAGATGCTAATAGTGAAGAGATGCAAGCAAATGCTTGATAGGATA[A/G]GTTTTTTTTTTTTTTGATGTTATTTATGAGTATTTTCAATATTAATGTAA
4	53710784	seq-rs3404	AACAGATATATTCAAAATTGTATAAGTTGCAAATTTCGGAGTCATATGATGAAACACTTC[A/G]AGAAAAACTGTTGAGGTGTTGACATGGAGGCATTAGAGGCCGACAGAGAACCAACTTAGG
4	53778080	seq-rs7748	TCAGGGAGTTTGGATGGTCCTATTAGATATTAGCTTCTGCAACCAAAACAAATACAAAA[T/C]GTACTCAGTCTTACTCGCAGCGTTGATTTTACCTACCAGCTGAACTTGGG
4	54158444	seq-rs8228	CAGTTTTTAGTTTTAGCTAGCTTCCATAGGTTAAAGCCCTCAGGGGCTTCCAAGTCCTT[T/G]GTACTGATAATTCTTTGCCACCAACAGAATTGTAAAGCACTTATTCTGCT
4	54264084	seq-rs8227	AAAAGCCAGTGC[A/C]TTAGTTTCCGCCTCTTTGCTCCTCCGCAGCAACAACTCTTGTGATCTCTTTCTCTACCG
4	54324060	seq-rs8226	AATTTGAGTACGTCGATGATCATAGGTCCGGAAAGATTGTTGTCGAACTGAACGGAAG[A/G]CTAAACAAGTGTGGTGTCATTAGTCCTCGCTTTGATGTTGGAGTCAAG
4	54340544	seq-rs8225	AATGTCGACTATAAGGATACTTCAATACCAGAAGAAATAAGAATCAGGGGCTTCAAATTC[A/G]ACAAGGTAGAGCAGTTGGAGAAAACATATACCGAGCCCGGTAAATATTCT
4	54384544	seq-rs8222	AAGGAGAGCAACGTCGGCAATTGCAGCACAAACAAGCAACATCAGTCCTAAGCAACTAC[A/G]TGATAGGAATTCTGCCGTAGCTCAAGCACAACAAGACGGCTGTACTGGC
4	54468092	seq-rs8247	TCCCCGGCTTTACCTGTTCTTGACAAACTCCTGGAAGATGATGATAACAAAAGTAG[T/G]TTTGATTTTGCATTTGTGGACGCGGATAAGACTAACTACGGAAACTAT
4	54468252	seq-rs8246	AAACACAATTGAACTCGGAGTCTTCACCGGTTATTCTCTGCTTCTCACTGCT[T/C]TTACAATTCCTGATGATGGCAAGATCCTAGCAATTGACCCGGATCTCAAGTCTTATGAAA
4	54503564	seq-rs8244	TAAGGTGAGAGACTGCAAAGAGTTTATAGATTTAGGTCGTTTCGTCCTAATAATT[T/C]TACTTTTTGCACTTGGAAGGATCTCTCTTGAAACACATATTAGAGT
4	54541392	seq-rs8243	CGTGGTGCTGGTATAGTTGCTGCTCGTGTCCCCAAGAAGGTCCTTCAGTTTGCTGGTAT[T/C]GAAGATGTCTTCACATCTTCTCGCGGATCCACCAAAACCCTTGGCAACT
4	54586648	seq-rs8242	CCATTCAACATCTGATGATTCAACCAAGTATCGACCCGTTGAGGAAATCGAACACTGGAA[A/G]ACAGCAAAAAGTCCTATATCAAAATTCAGAAAATACATTCAAAGAAATG
4	54752136	seq-rs7028	TGATAGAAAAGGGAGCTGTGCTGCACTTCAATGGTAACTCAAAACCCTGGTTGAAGAT[T/C]GGTATTGAGAAGTACAAGCCACTCTGGGACAAATATGTTGATTATAGTCA
4	54785444	seq-rs4160	ATACAAAAACTGATCTTTTATTAAAGAGAAATAAGAAGTGACACGTGGAACTCTTACCGC[A/G]TTCAATTTAAATAAGGGGCTTTTGGGACCTTGTACATAGATTTAGTGTAATTTTTTTAAA
4	54808456	seq-rs3144	CTCACTCTCTGTCCTCTCTCTCTCACCTCTCTCGATCTCGCTCACCTCTCTCCGTCCTCT[T/C]TTGATATCGGTCACCTCTCTCCTTCCTTTCCCAGTCTCGCTCGTCTTTTTCTCAATCTCT
4	54844960	seq-rs7032	GGGTACTTTTCGATGATAACGAAATTGAAGGAGATGATGTATTTGCTCGTGGCGAGACT[A/G]TGGACATAGATGATGAATGGTTTAACCAGATCCGAACAGAGTTACTTCA
4	54942332	seq-rs7034	CAGTGGTCCTGACAAGCTAGGAAAGAAGGAATATTTTGAACATCTCCGCAATGCCAAGTT[T/C]TGCCTGGCTCCACGTGGTGAATCATCATGGACGCTTCGCTTTTATGAG
4	54979424	seq-rs7035	GCTATGAATCAATTGCTCTTCTTTAGAAGATTTGGTGAAAGTGCTTTTGGCAAGTG[T/C]TTTTGGGGGTACATCAGGCAAGGTCTAGTTGCAATGTCAAATTATTCAGC
4	55014580	seq-rs3145	CGCTACCATCCATTAAAGATCTATATCAGCAAAATAGCCTTCATCTTTCATTAATGCAGT[A/C]AAATCTTTCAAAAGTGCATGAATATCACCCGCACAAGGATGAAATTTATCCCCTGCGACA
4	55018824	seq-rs7037	CAATCTGTTGACCTTTGCCACTGTTAGAGGTGCTGCACATATGGTACCATATGCACAACC[T/C]GCAAGAGCTTTGCATCTGTTTAGTTCATTTATACGTGGCCGGAGGCTCC
4	55076292	seq-rs3146	CACAAACAACTTAAACAACAACATACCTAGTGAAGTCCACCCAGTGGGTTCTGGAGAAGG[T/C]AGTATGTACGCATACCTCATCTCTACCTCAGAAGTGATGTAGAGAGGTTGATTCTAATAG
4	55204028	seq-rs7038	ATCCAGGGGGGAAGCAGTAAGCATCATCTCTGAGCTGTCTATGAGTTTTTTCCAGCCA[T/C]ACATGCAAGCGCATCAGACTATCCACGTAGCGGGTGGTGACTGTTGGAG
4	55209804	seq-rs7039	AATAACTTTTCTGGTGATCTTCCTAACACCAAATTCTTTCAAGGTCTCCCTCCTAGCGC[T/C]TTTATTGGTAATCAAGAGCTCTGCACTGACAGAGCTGCATGCCACTTAAG
4	55209992	seq-rs7040	AGAGATTGGTAACCTCCAAGGACTAGATATTCTGTTCAATTTAAGTCGTAATTTTCTGAC[T/C]GGACAGATTCCTGAAAGCTTCTCTAACCTCTCCAAGCTAGCCAACATGGA
4	55337532	seq-rs5737	GCTATAGCACCCCATTTTTTGGTGATCCAGATTCCGACGTCAATAATATCAAAAGTTTTt[A/G]TGTAGGTCCATCAAGACCTTGGCGATGCGGCTGGTTGGCCCTCATGGTCAGTCAGACCCA
4	55508196	seq-rs6787	CACTGCTGCAATATGTCTTCACAAATGGGTTTCTGGTGCTGAGCAGTCCCAGTGTTCAG[T/C]CTGTAGACAGGCTTTTGGCTTCACAAGGAAACGGCACAATTGCTACAAC
4	55509224	seq-rs6786	GGAATCCAATGTAGTTTTGGATGTTCATCATATAGCTTGTGGGGTCAAGCATGCTGCCCT[T/C]GTCACCAGGCAAGGTGAAATCTTTACATGGGGTGAAGAATCTGGTGGCCG
4	55609472	seq-rs6785	ATTTACAAGTACAAATCTCCTCCACCACCAGTTTACAAATACAAGTCACCACCACCACCC[A/G]TTTACAAATACAAATCACCCCCACCTCCCGTTCACAAGTCTCCAGCCCCT
4	55746300	seq-rs4058	GCATGGTTGATCGAATGACCAATGAACTTTCTCATGGAAAGAAATTTCCTGATCAAGCGA[T/C]AAAAACATTAACAAAAGGAAGTCTTTCTGTGGTTTATAAATGAAAATGATGAACAATATT
4	55883000	seq-rs6784	GGCTCTGTTCATGGATGCGGTCTACAGTTGAAGAGATATCAAAAGATGAATCCTGGGT[T/C]GCAGTATCTATTTTACAAAGGAATAGATCTCCATATACCATTTCTTCAT
4	55936272	seq-rs6783	GAAACAGCTTCTTCAACGTCTTCGTTCAATCCTTCATTCGCTTTAAACCCCGATAACAA[T/C]CAAATGGCTCCCATCATGGCTCGTCCAGAACAGCAATGGCCACTTCCACA
4	56157136	seq-rs4057	TATGAGTAAGTGATGATACATCGTCTCGCCCACGCTGTCAGAACTTTACTATACTTTGTC[A/G]GGGTATATAACCTCTCAACTAATTGGATCCACTAGTCTATGCTAAAAAACATTAAGGAAT
4	56475308	seq-rs6777	GGAAACCCGGAATCATCCCCGTAGCCGGAACCGGAACATTCGGGCTATAGCTAGTAGCAA[T/C]ACAGATCTTTCATCCATCACCGTAACTGAAAGTGCAACATTTGACCCGAA
4	56475724	seq-rs6776	ACGACACGTCATCGACTTCCGATATGTTGGAATGGATGCCACTTCATTGGGAAACAAGGA[T/C]AAAAATTGTCAAAGGAGTAGCTGAAGGACTTGCCTATATGCATAATTTG
4	56570524	seq-rs6775	TCAACTATCATTCGGGGCAATTGAAATTTGAGGCTGTATTAGGTAGTGTGGCCACATT[T/G]ATCATGGGCTTTTCTGGTTTTGGCTGTGACTAATCTATTGTCTATATTC
4	56696488	seq-rs6773	GTGGAATTACTTAGAGCGAGTTGTAATCATAGTTTTAATGCATCATTGTGAGAACTATCC[A/G]CAGCTTCAGTCTTCTACTAGAAGAGCAGCCCAAAACTTGATTGCCAAGAA
4	56748768	seq-rs8170	TGCATTCAAACCGGAGACTGGCCGAGGTGTTCCTATCAGATTCAATCCCCGTAACGG[A/C]CGATCGATTCTAACCTATAGAGATGGATCGGAGATCCATATTGATGGAG
4	56748992	seq-rs8169	GCATCCACCGGCGCCGACGAGATGTCTCCACTGTTATCGAACCCGAAAACCGACCCGAT[T/C]CCGTCAACCCGGACTAAGTCTGTTAAGACCAAGGTCCCGGAGATCAAGGT
4	56773424	seq-rs42	CAAGCAGTTAAAAAGTTTTCAATGTTACAAAC[A/G]CTGGAATGCGTCAAGCTTTCACTCCGGGTTCGGTGCTTGGAGGCACTGCT
4	56812228	seq-rs6771	ATGTTGTATTTCTTTACTTGGAGTACTTTGTGCATTCTTGTGGGTGGTAATAGGAACTTC[T/C]GCTAAAATCGCGGGGACTTAGATGATATTCTCATAAACATGTGCAGAGT
4	56837776	seq-rs6766	TGATCAACATTTGACACACTATCCAATTCAATCAAACAAGCCCAAATGATCTCAAACT[A/G]TATGGAGTAATTTAAAACCATATACATTTTCGAATCTCAAAACCATATG
4	56914880	seq-rs6763	AAGTTGAAGGCTCAGGGAAAAGGCTACAAGGACAAATGTTATGAAAGTATAAGGAAGTC[T/C]GTTGAAGCACGTTTTGACAAATTGCTCGATGAGCAAGACCTTAAAACAG
4	57013608	seq-rs6762	ATGATAAATCAAATTGGTGCATCATTCTTGAGAAAACATCGTGATAGTGTTGAACTT[T/C]TTAGAAGATTCTTGTACTTCCATTTGCAAAGTGAAATCTAGTATATGAA
4	57036624	seq-rs4056	GAGAAAGTCATCATCGATCCTACGGAGCCAATTTTCTGTCCACACCCTTTAAGTCCTGAG[A/G]ATATCAAAGAGTTGCAAACTTCTAGAAATCGTGCTAAACTCCAACTTGAACGTGAAGTGC
4	57161780	seq-rs4054	TCCAAACGCAACGTGGCACCAACATTAAAGGTACCTTAAGCAATCCAAGCACAACTTATT[T/C]GGAAAGTAAGCTTAGCACTAACCATAAAGGATATATTTACTAGCCTACACCCGAGATCAT
4	57172304	seq-rs6761	TCTTCTTCTGGTGGTTGGTTCACTAAGATGTTCAAAAAAGTACATCCCGTTACAACT[T/C]CCTCCTCAAATTCTGCTATAAAATTGTGAACATTCTAGCGTCTAGAGAGT
4	57359116	seq-rs5736	ACTTTCTGCAGTGGATATATTTGTGAGTACAGTAGATCCACTTAAAGAACCTCCTCTGGT[A/G]ACTGCAAACACAGTTTTGTCCATTCTAGCGGTGGACTACCCTGTCGATAAGGTGACATGC
4	57403088	seq-rs6758	TTGTATACAGAAAGCACAAGCCAGTGGAATTATGTGCTCTTACAACAGTGTTAATGGAAT[T/C]CCAAGTTGTGCTAATTATAATCTTTTAACTAAAACAGCTCGTCAACAAT
4	57834340	seq-rs1800	CCAAATATGCTTCCAGGGCAAGTCTACAAGTATGCCAGTCTGGGCGCACTAGTAGTTGTA[A/G]CTTTCCTTCAGTGTAGATCTCTAATAGGTTTTTCTTGTTATCATAATTTGCAAATTGCTG
4	57862024	seq-rs9049	GAGGCTTCTGGAGAGAAGCAGCAGTAGTTAACACTCTGGCCAACACTCCAGTGAAGGGC[T/C]CAAACCCCTTGTGAATGGGATAGGGTTGAGGCTAGGAGGAGGATATTTA
4	57862904	seq-rs9048	CTGATTTCGATCTTCAAGCACGCGGTCGTAGCTCAGGGGGAGAATATGATCAATCATTC[A/G]ATGAAGGGATTCGTCGTAATTGTTCATTTGGAAGTGAAATGAATGAACA
4	57872004	seq-rs1799	TTATATCTTTGATCAAGTGGCATGTAAGCAATGATTGTGTGACTATAAAGAGTTGCCTCT[A/G]TTTACAGGAGACCAGGTGTTGGGCCTTCCATCTGCAGTAAAGGACAGGACATTGAATCCC
4	58046412	seq-rs9043	GATTTCATCCAATCTCTTAGCCCTAAGACCAAGAAAATTAAGTCACCACCTTCCGTTGC[T/G]TCGTGGTGGAGCACCACCGAAGCGTACAAAGGTGGTGCGTCGGTTATT
4	58081284	seq-rs9042	TAGACCCATTGTGGAACATGGGGAAGCTGATTATCCATTTGGCTTATGGAGTAAAAG[T/G]CAGCTTGATTATACAAAAGCCGGGATGTCATTAGCCGAACTAGTAAGC
4	58083420	seq-rs9041	CAGATCTTGTACCTGGATACACTCCGATGTGATGGATGACAATATCCACATGGAACCGTG[T/C]TCCCTCCCTTCTCGCTCTGGAGGGACTACTGATGATCCCGAGTCAATTG
4	58086128	seq-rs9040	ACCAGTGGAACTGATGGAAGGAGGAAGTTACCAATGTGTCGATGTAAATAACCCATCCCA[A/G]AGCATGGAAGAAGTTTTGGCAATAATACAAGAGGCTAGAGTTCCTCTGCA
4	58174884	seq-rs9039	TGAGCCATTTGTCAATCATGCATCTCAATTGGCTGCCCTAGACTATATCGTGTCTGTTG[A/G]GAGTGACATATTCATTCCTACGTACTCAGGAAATATGGCAAGAGCAGTTG
4	58210212	seq-rs9035	CACTCAATTATCAACAATTAATGCCTAAAGTGTCATCTTACAGTAATTCCCTGGATCAT[T/C]TGTCACTATCTTCATCAACATACACACAGTTAATGGATCCAAGGGCAAG
4	58249448	seq-rs9034	AATTAAGGCTTTGGCATAATGAGGAACTAGACGAAGATGTTGCTGACGTGCCGCATTTA[T/C]TTCCACCGTGTATCTATTCTACTGCTATCTGAACATCTCATCAGCTGAGT
4	58340636	seq-rs9033	ATCTTTCGGGGTTTTACGATAAATTCGACGTTGAAACTCGACAACTATCGTCGTGGGTA[A/C]GATGGTACGCTAATGTCCTTGAGCGTAACATGATTACGTCAAGGACGTTG
4	58415572	seq-rs572	ACTCATCTCATGCCTCATAACAACAGCTTTCTCAAAACAATAAGGTACATTATCTCCTCT[A/G]TCAAATCTTTCCACCTTAACTTCACCGAAATTCGTCTGCATAAGTTGTTGAATCCATGAT
4	58435664	seq-rs9030	ACACTATGAATATGGCAAATTCAGCCGCCACCATGGCAGGTGAAGGAACTGCCAACGCCA[A/G]TCAGAGGAAATTACCCAGATTTTTGTGCCTTCATGGGTTTCGAACAAGTG
4	58656968	seq-rs7134	TGCGTGCAGATTGATCGGGCTTAGTCTGATGATCTTGTTTGTTATTGATACTCTCTAC[A/G]AATCGCAGTTGATCATGATGCCTTCTGAGTCATTTAGTAATTTATCGCCC
4	58719164	seq-rs7135	TCTAATGAACAACTTTCAGTCAT[T/C]CCCATTTATGGCAAATGCTCACCTTTCAACACACCAAAACCTACATCTTGGGAAAACACA
4	58744556	seq-rs7137	CAGTTGCAGCGTCAACCCAGAAACAGCTGGGGATGGTCAGGGTTTTTGGACAGGGTTAC[A/G]TGATCGTAACAGTTATACTGGCGTTCCAGAAACCAGCGGAAGGACACCAC
4	58746656	seq-rs4649	TAAATATTGGATCGACGGATAAGATTGTGCCACGTGTCTCTATTTAGTCTTTTGTTAGTG[T/C]GAATGGCATATATGCTCTAGTTTTTAGGGCACCACACCAGTGTTTGCAAAAGAATGATAG
4	58778208	seq-rs7139	GCTGCTGGATTTGTCAATCGTGTGATGAAGTAGCTTTTGTTTCTCAACTGTTTGATCCTC[A/G]GTAACTTAGAGTTTGATGACAACCTAAACTACCAATATAGTGCTGAAGCT
4	58807888	seq-rs7140	TCTACCAGTCCAGTTAAAAGCAACTCTGAGAAAAACCAAGTTGCTGGAGACCCCCCGGG[A/G]TTGACATCAGATACCAACATTGAGAAGACAGATGCAGCGTCTTCTGCTTC
4	58808024	seq-rs7141	CGCTGATGACACAAATGGCAAGCCATCAACTCTCGTTGAAAAGGAAGTCGATAAGGC[T/C]TCATCAGCATCAAATGCTAATGGTGATGTAAAAGCAGCAACTTCACCAT
4	58873196	seq-rs7143	TGATCATCGAGGCGTTGGTTCATTTGTTTTACTCATAGCAAGCTTGCAAGGTCTTCTCA[T/G]TTGCTTTGAGTTCCATAGCTAGAAAAGATCACCATCAATATAAGTTT
4	58888268	seq-rs7144	GCCTGAGTACAATCGGAAATTCAAAGTCAACGGTGGATATAAAAGTGGTTAACAGTGAAG[T/G]AACTGAGACTGTATTGAGGAAGCAGCAACTATGGTTACACAATACAATGA
4	59066504	seq-rs7146	ACTGGTTGTCATCATAGACGAGCAACGCAGACTGTCTTAGCGTAACAAGTGGATTTTACA[A/G]TACGGAAGGGCGCTTGCTATGACATGTCTTAGGTGGGTTAAAGAAATT
4	59097224	seq-rs7149	TATTTGACGGCCAACTTCTTGATGTTCATTTTACACGGTCCTTCTACAAGCACATACTTG[A/G]TGCTAAAGTGACATATCATGATATCGAAGCTATTGATCCTGACTACTTCA
4	59268136	seq-rs44	TGTTTTTAAGTTTTTAACACTGGGTCCATTTACTTATTCATTTAAGGCAG[T/C]GAGGCTTCCTTTTTCTTCACTCTCTGTAATTTTGCTGTCTTTGGCTGT
4	59389096	seq-rs7151	GCCGCACATTGAGTGAGACCCTTGAGAATATGCATGCTCTAAATAGGATGTTCAGCCT[T/C]GAGACAGATATATCTGTATTGGAACAGAAAATCCGAGCTAAAGTGGAGC
4	59389272	seq-rs7152	CAAGAAACTGAGGGCTTATGCAGAAAGAATAAGGGTTGCTGAACTGGACAAGTGCATGTC[A/C]AAAATGGGTGATGATATCTCAAAGAAGACAAAGAAGGCTGTTGATGATC
4	59390024	seq-rs7153	TGAAGTATCAGCTGGGCTAGACTCGTTGGTCTTAGGGGAAGTCAAATCCTTGCTCAAGT[T/C]AAGCAAGTAGTCAAGGTTGGTCAAGGAGTTACAGGCTTTGGAAGAAACA
4	59413516	seq-rs7154	CAGAGAACACCCGGGCAGCATATCCAATTGAATACATCCCAAATGCTAAAATACCATG[T/C]GTTGGTCCTCATCCAAAGAATGTCATTCTCCTTGCATGTGATGCATTCG
4	59419224	seq-rs1973	CCTCAATACACCTTTGAATGGATTTGGTCTCTTAAGACGCTAAACAAAATTCAATTTTtC[T/C]TGTGGCTTTGCTATCATAACATGCTGCCAACAAACATGTACCTTCACCATATAGGTTTGA
4	59422344	seq-rs7155	CGGTGATTTGTCAGTAAAACTATCTTCGTTGAAGCAATTGAAAGATGTATTGTTATCGGC[A/G]GAGCCATCTCAAGTTGCTGAGCTTCTCTCTTATTTAATTGACCTTCAGTC
4	59562568	seq-rs7156	CAGTGACGATAAGTAACATGACATCTCTTGTTGATCTTGAATTGAGCGCGAATCGTCTTG[T/C]TGGTAAGGTGCCTAAAGAACTTGGGAAGTTGAAAAATTTGAGACTCCTTG
4	59669512	seq-rs7158	TGGAAGCTTTTGCCCCTTTTGGTACACGATTCCAATTAACTGAGCTTGGGGTCTTTTT[T/G]GTTTCCCGTCTTTGAATAATTGATAGATTCAAGAAAAGCTTTGAGGCCT
4	59678612	seq-rs1974	AGTATGTATTTTACAAACGAACTTAAAAGCAGCACGTTTTTGAATATTCACTAGCCTACC[A/G]TGAAGATGGTGAGCTAAAACATGTGGGCCTAAAGGTTTGGGTCATTGGGCTTAAGACCGG
4	59708544	seq-rs7160	CAATTGTTGCGATGCTTTTGTGGTTCCAGCAGGTTCTGGATACCATAAAGGATTAGCGGC[A/G]AAGGAAGGCTGTTGTTATGCTGTTGTCTCAAATCGTAAGGAATGTTGGC
4	59711360	seq-rs7161	ATGAGCTCAAATGGTACTGGACAGAAGCACAGCAAGGGAATCTCAACTACAAAGATGC[T/C]GATGAGCTCCTGGACTTTTGCACAAAAAACACATCCAAGTTCGAGGTCA
4	59753920	seq-rs997	AGAGTTGATCTTATTATGCCGTCATGACTCGAGAAATTGGATCATGACAAATTGGTATCA[A/G]AGTCTCTACCTATTATTGCTTGGCAAAGCATAACACTGAACCCTATCATCTTGACAAACC
4	59835632	seq-rs7162	TATGTGTTCAACAAAGTCCTGAAGATAGACCAAACATGTCTTCTGTGGTTCAAATGCTA[A/G]GTAATGAGAGTTTATTGGCAGAAGCTAAAGAACCAGGATTTTTCATGGA
4	59883176	seq-rs4651	ACATGATAAAAATCATATTAAATTCGTTCAAAGAAGGAAGTCAACTAACAAGTCTTTCAA[T/G]AACTCCTAAAAAAAaGATTTGCAAAGGACTGATCCCTCAAGATTGCTTACGTGAAAAGGT
4	59884584	seq-rs1975	TTTCCAAACCTGTTAATAACAGATCAGTATAAGCAAGTGAAGCGTGTTTAATAGATTTAA[T/G]TTATATACACCAACACTTGGTAAGACATTTTACACTATCAGTGTAGTTACACTATCAGTC
4	59958468	seq-rs7163	GTTGTTGGATTTTGTATCATCACTGGACGATGCTGTTGTGAGATCTGCTTCGGAGAAGGC[A/G]TTTCAGTCTCTACCTGATATCTCAAAAGCTATTTCGGCACTCACTGTCT
4	59979900	seq-rs7166	AGACTTATCGCCTCTCCGCAAACCGTTGGAAACCCGTAAAGATGATGAAGCAAAGTTA[T/C]ATTAGAGCAGATGGTTGAGCAAATGCAGCATCTATGAATAGAGAAAAC
4	60153208	seq-rs7167	ATGATTCTATCACTCCTAATAGTACTCTTCACCAGCTGATTTACAGTTGGTTTTCTCA[A/G]AAGTATTTGGCTATGAAAAAGAGGTCAGAGGATGTGCAAGGAAGGGTTTT
4	60168744	seq-rs7168	GCAAAAACAGAGTAAAACAGAGCAACAATGAAGAACAAAGGGAGTCATGGCCAAAACAG[A/G]TTTATTCGAATTCTCGCATTACCATGGAAGGCATTAATCAAAGCGCGAG
4	60414148	seq-rs1977	TTGCATAAAGGCTTTGTGGATCTGTTGCAGCTCCTCTGCTAGCTCTTGACTTTCCTTTGG[T/G]GTTTGAAGATACCGTGCCTCCATTTAGTTCTTGAGATGCATTAGAATCATCCTCAGAGCT
4	60507024	seq-rs7169	TAGGGAGTTTTATGCCCCAAAGTAGAACCTTTTCGGCACGATTCTATGTTAATCGGGGT[T/C]GGAAAGCGGGCACCAGACACTGATGGGAAACCCATAAAGGGTTCTAATCA
4	60532952	seq-rs7172	ACCAGCAGGCATAATGCAGGTTCTGCTTCAAGAATTTCAGGTCCTTGCAGCTCATAACAC[A/G]ACTTGGTTCTCCCTATTGTTCCCTTATCAGATTATTATGCATCTACTCT
4	60551736	seq-rs7173	ATAGTAAATCTGCTGACGATGCAAGAGATAGACACCATGAATTTTTTATGCAATCGACA[A/G]TCAAATTAGGAAAGTTGAGAAATCTCTTAATGAATCAGCTGTTTCACAAG
4	60562908	seq-rs1979	TATATTGTTTTATTCAACATTTTCAAAGTATAATGTTGTGTGAGATTCGGGTTTCTTCAG[T/C]GCTGATATAGATCTAGGAAGAACTTGTTGTGCTTTTATCAAAGGGGGAATGAAGAACTTG
4	60577656	seq-rs7174	CCTCCAGCTGAGCTAAGATTCAGTTCAATTGGTGAAGCGTGTGAGCTTTCTCAAGGAGA[A/G]AGGGTAAAGACTACTGTGTCTGCTGCTGCTGCTGCAGCTTACCGAGCTA
4	60577864	seq-rs7175	GCTGTTTATTGGGAAACGACAATCAATTCATTCCTTGATGATTACAGACCTGTTGAGGG[T/G]ATCATGATTGCTCACTCCGGACGATCAGTTGTAACCCTTTTCCGATTTGG
4	60698664	seq-rs1980	TAAACTTTAAAAGATAAAAGGTTAACGTGTTGACGTGTTGTAGTCTTAAGGGTGAAATAA[T/C]ATCTTACAAGATCTAAAAATCAGCTCATTCATTAAAATAAGTTCAAAGTTAAAAGACTTT
4	60746928	seq-rs1981	TGTATAAATCAGGCAATCTTGTACTGATTGACGCGAATCAGATCAATGTTTGGGAGTCTG[A/G]TACACAATCATCAACTTCCTCTGTTGAGTTAAGGTTGTTGGATAATGGAAATCTTGTTGT
4	60777372	seq-rs7176	CTACGCCGGTGAGCTTTGTGGGGTGTCATGTACAGGTGAAGGAGAAGCTATCATACGTGG[T/C]ACCCTAGCACGTGACGTGGCAGCAGTTATGGAATACAAGGAATTGGGTC
4	60825784	seq-rs1982	ACTTATCTTAATCAGCTAATAATTATAGATAGTATTCAAAATGTGTTGTCCTGATCATGG[A/G]ATTATGTTGGTCCATTCCTGCTATTAGGTTATATAGGTTTTTATGGTGCAGTTTTGTCGA
4	60827168	seq-rs7177	ACGGGAAGAAAGCACCATCAACTGATGAGAGAAGTGTTTCCAAACCTTGAGGTTCAAAG[T/C]GGAATGAGCTTTTTAGGGTGGGAATGAATTGTTTTGATACAAATTCGCC
4	60867740	seq-rs7178	GATCAACTGAGAGTATTGAGTTTACAAAACAACTCACTTACCGGTCCGATTCCTGATCT[T/C]TCTGCACTTTTTAATCTCAAAGTTCTTTTCCTGGACCATAACTCCTTC
4	60868240	seq-rs7179	GCCAAAACGAAGAGTTACGTAAGGGAAGTCCGTTAAAACCGTAAAGAAAACAAATCACAT[A/C]AAAGATCTTTACTCATTATTGGAGTTTCAACCGCTTGTTTAGTCCTTTTA
4	60925488	seq-rs5149	GTTGATCGTGTGTGGAGACCACCACCGCTATACGATGGAGTGCCCCACGCCAGAGTCATG[T/G]TGCTTTAATATACTAAATAAAAAAaCAAAAAaGTAGTGGTCCTAATTATTTGATTAACGT
4	60982124	seq-rs7180	TTTGTACATCTCATAAGTCAAATATTTGCCTCATGGTCCTGAGATACACTGATCCTTG[A/G]TTGTTATGCTCAATGAGCACGAACAGAACTATGCTTTTGTAACTGTT
4	61012988	seq-rs7181	GAGGTAGATGACACAGCATCATGCTGTAATGGACGGGCTACAGATCTCCACCTGCTTT[A/G]CCGGGATAGCAAGGAAATGAAGGAGTTGATGACGTGTAGGGTCTGTAG
4	61080272	seq-rs7182	TTTTTCTCCATTTTTTATTCAACGGAGAAAAAAAAAGAAGGGGCAAACAGAGAAGAGAGA[A/C]AATGGCTACTCTGAGTATTCCTCCAGTTTTAACTACGCCTCGTGATGACG
4	61082176	seq-rs7183	GTTCACGGACTCCTTCTCAAATAGTACATTTCAAACAACTTTACCATTCCATGAATGG[T/C]ATCTACCTTGAGCATGATATTGAGCTTCACGCATCTGGTGATCACAAAAA
4	61086488	seq-rs1983	CCACCATAGTTAGACTATTTTTAAGTATCATCTTCCTTGGATCTTCGCCTCTGAAATTTT[T/G]TTGCATCCAACTCCATTCAAGTTCCCACTCCAGTATTGCCTTGAACCTTTtCTGCCATTT
4	61089840	seq-rs7185	AGAACCTCACGACCATACAAGTGGGCGCAGCATCTGGCAGGCATCGATTTTTTACCTGAG[A/G]TGTCACCGTCGCTTAGAGGTTTTGAGACTTCAAATGATGAGACATCAAAG
4	61090836	seq-rs7186	GACCTTATTCTGGAATCAGATACTGAAATGGATGACATTGTGCAGATTGAGCAGGACAG[T/G]AATAATACACCTGGATCTGCTGGGGTCAGTGATACATCATGGGTGGACTG
4	61136688	seq-rs7187	GACTTGTATGAAGATTTCCTCCCCTGGTGTCAAAGATCAGAGATCATAAAACGACATCCA[A/G]ATGGATCTTTTGATGCTGAGCTAGAAATTGGCTTCAAATTTCTTGTTGA
4	61413112	seq-rs6	ACCATATAAGCTGACAAGAAAATTATGAGGTCAAAGACTTCACTTTTTCCC[T/C]ATATGGAGAAATCATTTTTGGGTGGGCAATGGGTCAATATTTAACCTCCAAGCACATT
4	61481080	seq-rs7190	CAACTTCATCTTCTTCTTCTGAATCATCTTCATCAGAATCTTCGCTTTCGGGTAAAAACC[T/C]GAATAAATCTGAAAGGATAAAAGGGCCATGGAGTGCTGAAGAAGATAAGA
4	61507044	seq-rs7191	TCAAAGTCTTTGCCGGGTTCTCCTGATTCTTACGCTGATTTCGGGTCGGGTTCTAGGT[T/C]GTCTCACCAGCTCCGTCACTGTTCTAATTCCTCTGCTGTGCCACTGCCGT
4	61514796	seq-rs7192	GGTATTTGGTATTTTACAACTTGCTTTGGTAAATAGAGCAGGATCCATCGCCATTATAA[A/G]TGAGAAGAAAGGCACTGTTTGTTTTTGTCACTAGTTATGTAATCTTAGCA
4	61597728	seq-rs7193	GTCTTGCATCTAGCAAGGATGGGTACACTCCAGAAGATGCAGTTTGCTCATATGCAGGAA[A/G]AAATTATGCTGCTAGTTTTCTGGATGAAATGGAGAATGCTGGAGATGCAT
4	61650376	seq-rs7194	CTCTCCTGTTTTGGATAGTAGAGACTTACAGGATGAAAGAATGAAGCATTCTACTCCGGT[A/G]AGCAGTCCCGAGGATCAAAGAACATCCTATATCAGAACTTCGTTGCTGAA
4	61681720	seq-rs91	GTAAGAAAGATGGTTTCAAAGTTTTGGTCTGTCTGCAACAAGAAGCCATGCC[T/C]GTTTTCATGGAAGAGATGGAAAAGTTGGAGCATGGACTTGCTTGATTGAT
4	61686328	seq-rs3186	GTTATTTATCGATGCGTTTTCAGTTTCCGACCCATTTGACCATAACACGTGTTTCAACAG[T/C]TTCTCCCCTTCTTCTCCGATGAACCGATCGGCGACGAATTCTTCCGATCGATCGAAGATT
4	61698768	seq-rs7195	AACTAAGGCTGTTGGTACAGCGGTTGTATCTGAACCAATTACTACACAAAATTGGAAGA[T/C]TTCAGATGTAAGTTTAGTCGCAGATAATGTATCAGATCTCATATTTCAAA
4	61704452	seq-rs7198	AAAGAAATATGCCCTCCGAGGCAAAACTGGTTTCTCTCATATTGTCCTGAAAAAGCTCCT[T/C]AGGTGGTGGCCTTTTCTGCTATTCTTACTTGCAGCAGGTCTTCTTATCT
4	61709984	seq-rs7200	TTCTGGGCAGGCTCAAGCAATTTCCCTTGGCATTGCTCGTGCACTCCTAAAGGTTAG[T/C]GAGAGCCATAGAAAACCATTGAGGGAGGAGGGTCTGTTAACTAGAGATG
4	61738784	seq-rs7201	TTGACGGAGATTATCAGCTACCCATCTGCGTGGCGGAAAACCGCCACGGAGATATTGGA[T/C]GATCAGATCCAATCGAGTAATTATCGATCGTGGCCACAAAAGGAGCAGCA
4	61843192	seq-rs7203	GAGAGACCATAGATTACTCATCAATCTGAATACTGATACCTATTTCGATCGAGAACTAGT[T/C]ACTACGTGTTGTCATCCTGAGAAAATTAGATTTTTGTTTGCCTCGTATGT
4	61886216	seq-rs7204	ATACAGCAGGAGTTTGGATCCTTTAGCAACTACTTCTGGCGTTTTGTAAATCACAAGCC[A/G]ATAAGAAGTGGATTTCGCTATGCACGTCAAGTACCAGTAAAAACACCAAA
4	61931832	seq-rs7205	GTTTCCAGTGGGCTTTCTTCCGTGTAGAGAATGAGTGGAATAAGATGAACTCTAAACAAA[A/C]TATTCAACTCTCCACGATTGACAAGCCAAATGATGAACAAAAATTACTCG
4	61956368	seq-rs7207	GCAGCTTGGTTACGGTGTCCTCCTGTCTGATGTCGATATTGTGTATTTGCAAAATCCTTT[T/C]GATCATTTATATCGTGATTCAGATGTTGAATCAATGTCAGATGGTCACAA
4	61977564	seq-rs7208	GGTGCTAGTGGAACTCCATCAAACGGATTTTCAGCGTTTTTAAGCTCAATGGAAGA[T/C]GGATTTGGTGTTGTAGCTGAGCCTTGGGATGACCCTTCTGATAGAAAA
4	62039164	seq-rs1986	CAGTGATGATACAACGTCCTGTCCACGCTGCCAAAATTGTCTTATACATTGACGTCATAT[A/G]GACGCTTTAACTAAGTGGATCCACTAGTCTATGCTAACAAACACATAAGAAGACATCTAA
4	62072608	seq-rs7210	CCAGGGCAACTCAAGTGTTCAGGATTGGGCCTCAAAGGGAGGAAAGAAGAAGGGTAAGAA[A/G]GGCAAGAAGGTTAACCTTTCAGAGTTGGGCTTCAATGTGGTTAGCAACC
4	62073736	seq-rs7211	AAAGGAACAAGAAAAGAAGGTTACTTCTGGACAGCAGCATATACCAGTGCCAACACAGA[A/G]ATCTGTGCCAAATCCACCTGCGAGAGTAGGTGGTTCATCATGGTCTAGTT
4	62085840	seq-rs3190	ACTCTTATCTGAATGTATACATTCTTGTTTTACAATGACATAATCTGTCTTTAGAGATGC[T/G]GCTTTTGTTTCATATGTGTAGCTGCAAGATCAAGTTTGTCTTGGCATCGTTCCATTGATG
4	62108028	seq-rs7212	TAGTCTTTTATATGTAGTCACATACAGCTGATTATTGAAGCAGCTTTTAAACTAT[T/G]TCATAAAATATTTTGGCTGGTCTCCCCTCTCAACTCTATGTTTATATCCAATATAACCAT
4	62128420	seq-rs7213	GGGATTTGAATTGAAACACGGTTCCTAGGCCTACGGGGGTGCCAGATTTACGGTTCTAT[A/G]ATCATGTTCTTGTTATATGAGTACATGGTGAAGGATTTTAGTGAGGGATA
4	62148056	seq-rs7214	GGAATTCTCTGAAGCCTTGGCTAAAAAGAGCAACGGAGAGTATGAGGTTGCCTGTGAGCA[T/C]GTGCATTCCTGCTGTGTTCTTCTGGCTAAAGTCGCTAAGTTCAAAATAGA
4	62201952	seq-rs7215	CCAGGGGCCAAAGGCAGTGCATTTTGAAGAAGAGCTTTGCTCATTCTAATTTACATTC[T/C]GAGTTACCAACATGGAAAATCTTTATGTTTTGTGGTATAATAACTTAA
4	62306320	seq-rs1987	TTATCAACTGGTTTTGAATTTTGCTATGTGTTAACTTGCTTGTTTTTCTCTATCTGTTTA[T/G]CTGATCATCTGTTTGTTTCTCGGCATTTATCTGCGTAAAATACTTTCGATTGCTTCTCCA
4	62383560	seq-rs5150	ATAAACTCCTTTGTTTCAATGCATGGCTTGCCATTAGGCCTGACCCACAATACAAGTTGG[A/C]TCTTTATTAGTCACAACACAATTAAGGCATCGTCAGACATCGTTTGCGACACGTGAAATG
4	62437420	seq-rs1988	CTGGGTTTTTACTCTTTTCTTGCTGAAACCCATTAAAGATCTGTGAAAAAAAGAAGCAAA[A/C]ATTAATGCTAATTAGAAATATTTATTGATGTACCAGATTCATGTCTCCAGTTCTTAGTGA
4	62501968	seq-rs1989	CTACATTTCCAGGATCCAGTTTGAATAATTGTTCCCCAGCATGGATGGCTAAATTCAAAT[T/C]ACCATGCACACGAGAAGCAGTCAGCAATGCACCCCATATAGATATATCATGCTCCATGGT
4	62712968	seq-rs7216	GATTCTTCAAGCTGCTTGTGAAACCCTTGCTGACTCTACCTCTCGTAGAGAATACAATCA[A/G]GGCCTCGCTCAGCATGAGTTCGATACTATTCTAACTCCGGTCCCCTGGGA
4	62740132	seq-rs1990	GGCATGTCTACCCTCTCCATCTTGATGACTTGAAAAAAGATCTTGCCCATGCACCAGAAC[A/G]TCCCAATCCACATCCCCCTCATAGGCCATATCCCCGTGCCTGCGTTTTTTGGTCTTGCGT
4	62765772	seq-rs7217	CGTATTCGTGGAGAACGAGCTTAAGCTGTTCAAGATGCTGATTAATCAATCTCTTTTTG[A/G]TTATTCGTGTATGTTTTTAGCCTTAACGTACCGAAACTAGTATATCT
4	62804996	seq-rs7219	CGAAGAGCTCAATTAAAGCAAAAGCATATAACTAAATTGCAAGCTGCTGTACGTGGACA[T/C]TTAGTTCGTAGGCAAGCTGTAGGAACTCTGCGATGTGTCCAAGCTATTGT
4	62821436	seq-rs1000	GATCTCATCTGTCTCCTTATCTGCCTGTAAATGACACGACAAAACAAACAACGTATGATA[T/C]CACAATAACTCCATATAGTACTCCAATATAATAATAAAAGTTATTATATGGAGTAAAAGC
4	62953112	seq-rs7220	AGGCAGGATCCTCCAAAGGTCCTCCACCTGCTTCCACTGCCGCTGCAAATGCACAAAAA[A/G]CAACTCCCTCCAAATCACTGGTTTCAACTGTAGCTGCTTCTCTGAACAC
4	62987788	seq-rs7221	AAAAGACCATCTCTGGTATGTACCTTGGGGAAATTGTGAGACGGGTGCTGGTCAAAATGG[T/C]CAAGGTTGGGGGCTTATTTGGTAGCAGCTATGTTCCGGAAAAGCTAGTCA
4	62995232	seq-rs7222	TTGGAGAAGCAGGAGTGAAGAACTCCGATGCTTTGCTCAAGAGTCAAAACAAAAACTGCC[T/C]TTTTCCTTCATCACCTGCACTTCTCTTCCGGCTGGCTGTATTTACTGCAT
4	62997364	seq-rs7224	AGTTATGTGATCAAAGGCACTAATGGTGGTGCTACTATTGCTGGTCATAACCTTGATAC[A/G]CCTGTAACCTCACAGAAACATCCAGCCCTGCATTTCTTGCTTCCCCAGAA
4	63025716	seq-rs7225	GCAGCGGTCAAAGAAACGGAAGCTTAAGGATGATTCTTCTGAAGAAGACTCAGATGATG[A/G]TTTCATTGCAACTCTTAAAAGCACAAAGAGACAGAAAGCCTCTTGATG
4	63087340	seq-rs7226	TACAATGGTGAATAAATGTCAGCAAACAATTTGGCCTGGATTATTATCTAACGCCGGAAT[A/C]GCTCCACTTTCCACCACTGGTTTTGTTCTACAAAAAGATGAATCGAAAA
4	63088764	seq-rs7228	AACAACGAGCCATCAACGATCAACAACTCTATGGTATATGATGGTGCATGGGATATCA[A/G]TAGTGCATCTTCAACCACCACGTGCATGCACGTGTTCAGTTCACCGGCCA
4	63201160	seq-rs1001	GTATACCTCAATCAGCCAATCAATGAGATGCCTCTAATCCTCTCATTGATATCAAATTGC[T/C]GTTACATAAAGTTTGGAGGGACGCAGCTAACGATCTGCAATTAGAGAAAAGGGGTAAGCA
4	63396492	seq-rs7232	CACATGTAAAATTTTCAGCCAATAATCGAGAATTTGCTCACCACAGGCTTCTTAGT[A/G]TCAGGTCAGGTACTCACACTCACGACGACGGACGTACTAGTAGATGGAAA
4	63451792	seq-rs4191	GAGCATAGCCTATGAGTTGATCAAATCAGCATCGCGCCCTGCCTCGCCATTCTTTGCATT[A/G]ATGCTCTCACCATTGTTCAGAGCAACTAAATCAGCCTCAACAACAGTTTTAACAACTTCT
4	63487356	seq-rs7236	TTGAGGAATCCAAAGGGTGGTAGTGCATAGTAGGTATAGAATACAATGACTATTGACCCC[T/C]CATAGTTCTAGAAATTTAGGGGTCATTAGAGTTTAGAGATGGCTATTCCA
4	63496368	seq-rs1992	CGTACGTTATTTTATTTTATTATATTTTTTtCCCATGAAATAAGAGACGATCATGTTACG[A/G]TATCGTCAAAGAATCTGATGAAAATTGAAATGAGTGTCCCAAAAAATATATGGCGACATA
4	63501048	seq-rs7237	ATAACTACGCCTCAGTTCCAAACACGGGTCGTCTATTTGGCTCAAGGATGCATGTAAA[A/G]AAATGTTAACAAGATGAACAATTTTTCATATAGGATAACCACTGATGAT
4	63504400	seq-rs4192	TGCTTCAGAAGGGACTTGGCGTGCATTTTGTATCTCTACAAGAAAAGGACGGCCTGTACC[A/G]AGCATCCGAACCTGAGAAAGGTAGTGTTGAGACTAGAGGATCAATAATCATCCAATAATT
4	63573144	seq-rs7239	TATATAGTTACAATAAATTCCCCAAATTTAACAACAATCTTGTTCCACCAATGGCCAAT[T/G]CTGTACTCTCTTCCAATTTCTTGGGTTCCCAAATCTTTGTTTCTCCTCC
4	63628212	seq-rs7240	TATAGTGTATAATATATGGTAGCTCATTTTTTCGTGCCACAACACAATCTTGTATCACT[T/C]ATAAATTAGTTCCTAACCGCACAATGATTTTTTTTTTTTGAATCGTTAAC
4	63661368	seq-rs7241	CGGATGCAAACGTCTGGATCAGATGTCTTCTACGTTGGTGATCTTAGTCCGCGCATGTTG[T/C]CTTCAGGGTGGTAGCATTTCCTCTGCAAATTATTAGCATCCAATAAATTT
4	63693464	seq-rs1003	GCTTTAAGCCTTGAACCTCACAACCTTGCGAGTTGTTTATTCACACTAATGGTATCCCTT[T/C]GTTCTTGGTGGTTGTAAACATTTTCCAGATCTGTTGAGAAAGTATGGTAAAAGTGATCAA
4	63744916	seq-rs7243	AACAAAGGCCCAATAGGTGAGCCCATTAAGGGGCCCAGTAAGTTCTGTTGGTAGTTT[T/G]AAATGGTCTTGTGTAATCATGAGAAAAGCTGGCATTTGTCTGTATTCAG
4	63759208	seq-rs7245	CTTGGTTTAGTTTTTGGCAACTTAAATTAAATTAGGATTGGTGAAAAAAGTTAAGATTTT[T/C]CCCTTTTTCTCTTGTGTTTTGAACTGACTTTTTAGTCCTAGAAGATACTA
4	63798144	seq-rs7246	TATAGTGTAGGATCGAAAGATCCTTTCTTTGACAGTTTCTCAAGGTATGATTCCTTCAG[T/G]ACAAATGATCGTGCATCTTCCCCACGAAAGGAGACCCTCACGAGGTTCG
4	63821548	seq-rs7250	CTTGAGTGCAGAGCCGGAGTTGCAGGAAACATTGTTGACCGAGGATGATGAGTTCCTAAT[T/C]ATGGGTTGCGATGGTCTATGGGATGTTATGAGCAGCCAATGTGCTGTTA
4	63863224	seq-rs7251	GCTCACCCTTCACGTGATTTGAACCACGACTTATTGGATAAAAGAGACGGTGCCTCA[T/C]CAACAGTGCCATCTCCTCTCATGATTTTTCTTCCCTTCATGTTAACTG
4	63865200	seq-rs7252	GCATTTTTAGTGGCAACAACCAGTGAAGGGAAAGGGAAAACTAAAACTTCTTCCA[A/G]TAGCCTACCTATCAAACTTGTTAACCCTGAAGGCATGCCACCATCATT
4	63866068	seq-rs7254	ATTGTTACAAATTGAACCTAGGTATCCGATGTTTGGTGGCTGGAAAACTTCTTTTACCAT[T/C]GGCTATGGGCTGCCCCTTAGGGACTATTTGTTCCGTGCAGAGGGGAAACG
4	63883288	seq-rs7256	CCTCTTGTGACTCTATTTGGTAGTGTCCATGAGAAGCTCCCTGATACAGGAAGTATGAG[A/G]AGCATGCTATTCCCCCAATTTCGGAAGCATGATCAGCACCATGGATCCT
4	63890920	seq-rs7257	TACCAACTATTGGCTTGGTCTAAATGAGTTCTCTGATTTGAGCCATGATGAGTTTAAG[A/G]AAATGTATTTAGGACTGAAAGTTGATCAAGAGTTGCTTAATAAAAGAGAG
4	63913016	seq-rs7258	GGCCCTCCTGAATCTGCAGAAATGGATAGTGAATCCAGGTCTGAAACTATGTATCTTCA[A/G]TCTAAGAGAAGGCGCCTCACACCCTTTGCTGATACAAGCAACCCAATTAT
4	63924148	seq-rs1993	AATGTCTTAGGCTCTCAAATAGGGAAGCGTGTCTCTTATTGAAAAGATCTTTTTGAACAG[T/C]ACATCATAATAAAATCCCAATATAAGTTCACTATCTCGTCCTTCATTGAGTAGAAACACA
4	64006668	seq-rs1004	AGAAAAGATCCAAGTGCGTTATTGTAGGAGAAATTTGATAAGTGTCTGTCCATAGAGTCT[T/C]TGTCTTTGTCTTGTCAGCCAATGGCTAAAACTCCAAGTAATTTGGTAGTGACATTGCTCG
5	126350	seq-rs9026	TTTCATTGCTGTTCAATGTGTAGTATGTATTCTTTTTCTTATTCTCTAAAAGAAAAGGG[A/G]ATAAGTCATGCATGTGTAAGCTGACTTCATATATGATATTATATATCCCT
5	245647	seq-rs1787	TCTGGTGCTAATAAAAGGTCTGATGGCTTCACCCAAGACTGTGGCGTAATGCTGAATGAT[A/G]TGAGTGAAAACCGTGCGACAAGTTAAAAATTCAGCAGAGATCCAAAAAACGAGGTGAGGT
5	266290	seq-rs9024	CTTTGGATACATGACGTCTCTAAAGTCCATTGCGATAAAGTCATGTAAGGAAGAATCACT[T/C]GCTGAGTCAGCCTTGGAGATCAAGAATATGCAAGTTGATGAGATAGGAA
5	345670	seq-rs9023	TATATGTCAATGGCTTCTTTTGAAGAATGTGAATCCTTTACTGGGAAGCTGATCGAGATG[T/C]ATGACAAGTTGAAGTCTCAGGGAGAAAACTTTGAGATTGTCATGATTCCT
5	345809	seq-rs9022	TTAAGAAAGAGTTTTCGAGAATGCCTTGGTTTTCACTTCCCTTAAAAGACAAGACCTGC[A/G]AGAAGCTGGCCAGGTACTTTGAGCTCTCTACCCTTCCTACCCTAGTCA
5	416766	seq-rs1786	TGGAATAATTCGCGCAAATTTGACAGCACTAGACCTCTCTTTTATCGGTGTACATTGATC[A/G]AAATCAATAGGAACTGGCTTCAAAACTTGAGGAGAAGAAGCAACAGCTTCAACCCCATTT
5	437151	seq-rs9021	TCTGCGGGCCTGTTAGGAGTTGGAAGCGTGCTCAAGATCCGACTAATGGATCACTTAAA[A/G]GTTTTGGGTTTTGTGAGTTTTGAGTCTGCTGAGGGGTTCTCCGTGCA
5	454096	seq-rs1784	AAATTTCATAGATGTCCATTAAGACCTTAGCAATGGATCTAGTTTTTCCCGCAAGAAAAA[T/C]GGAAGCATTTTCAAGTTCAAATGAGCCTCGATGCAGGTAAACATAAATTTTGCCAATTTT
5	879444	seq-rs5705	ATGTGTTGGATAATCCATGACTTAAGAACTTACAAAAAGTGTTCTATAGATATGTTTTGT[T/C]GGATAATCAGTGATCTTTTtATTTATGTATTAACACCTTTTCTTTAAGTTCAATCTTCTT
5	1115000	seq-rs7713	GAAACTGACTTCACCTGTGGCAAAATCCTCAAGAATTTCTACTCCAACATCTAAGCAA[T/G]TGCCAACTTCTATGGTCATTACTCCATCTCAACCATCAGTAAAGAAGGT
5	1860303	seq-rs5370	TAGGGTTCAATCTGGAAGACATGTTGGAGGATCGTACGTGTATGGTTCAAAGGGATTGTC[T/G]AACAGAAAATAACTGGACGACGGGCTGCATGAGTTATCACATTGATAGGATTGATGCCCA
5	1954053	seq-rs7714	GGTTTCCAATATGGTCTTATGCAAAACTAGCTGCAATATGTTGGCTAGTTTTACCTTACT[T/C]CAATGGAGCATGTTATGTTTATGAGAATTTTATAAGACCATTTTATAGA
5	2065415	seq-rs7396	TCAAGAATGTCGCAAAATATGCTGCCAGACTTGGTCAATCTTTTGGTTCCTCCAGAGAGA[T/C]TTTGAGTGTTCTTAGGCATGAGATTGAAGTTATTCCCGATGTAAAGGTTC
5	2166131	seq-rs7395	GCTAAAGATGCTATACTTAGGCGAAGTCAGATCAATCTTATGGGACTGTAGCTACCCAA[T/C]TCAAGAAGGTGTCTCGGTCTCTATTTATTGTTATGAAGCAGAAAATCTT
5	2179995	seq-rs2021	ATATTAACATCTTTCAAGATTCATTATCTTTATTTCTCTTGTGTCGGTACGTGACACTCC[A/G]CTCCCCCTAATTCTACGTGTCAGTTCATGACACCCGATCCACTAATCTCATCACTTTAGT
5	2237607	seq-rs2020	ATCTTCAGGGGACAATCCAGGCTCAAAGAAATGTTCTCTTAAGAATGATCGAACGCCCCA[A/G]TTTTCAGCTAATGCTAAAGGGGTGAATTGTAGGCCTAGTGTCAATGGAGTGACTAGAAAA
5	2237608	seq-rs7394	TTTCTAGTCACTCCATTGACACTAGGCCTACAATTCACCCCTTTAGCATTAGCTGAAAA[T/C]TGGGGCGTTCGATCATTCTTAAGAGAACATTTCTTTGAGCCTGGATTGTC
5	2355505	seq-rs7393	AAACCAATGCTACTGAACTTGATGCTAGCGGCTTTAAGTTGCGGCTTCCTTGTGGTCTGA[A/C]TCAGGGTTCTTCCATCACAATAATTGGCATTCCAAATGGTCTTCTTGGGA
5	2392342	seq-rs7392	GAGATGAAAGTGGGGTTCATTTTGATAAGCCATCTCCATGCTATAACCAGGAAGATTTC[A/G]TTTCACTTGAAGTAAAAGCTGGATCTTTGGTAGTCATTCACGGAGATC
5	2448081	seq-rs7391	AGTTTAATCCCAAAGCAGGGATTACTCCATTTTGAAGAGCAGTTTCAGTTTGATGTCTA[T/C]ACTTCATCTATGGCTGTTCCAACCCTTGTTGTGCACTCACGTAATACTAT
5	2482474	seq-rs7390	GATCTTTTCTCCCGATCAATGTTCAGGGATCAACAGATTCGTAGCTATTTTTGCAGTTCC[T/C]TTGTTGTCTTTCCATTTCATAGCTATGAACAATCCATATGAGATGAAT
5	2515287	seq-rs7389	AACTGAGATTGAAGTAAAAGGGAAACTAGAGGGCCAAGAGAGCAGTATGGAGTTTTCATC[A/G]AACTCCGTTGATCTATCCTCTAATGCTCACACCACTGAGAAAGATGGTA
5	2532174	seq-rs7388	TGGATCAAGAACAGCTCAATTGAACGCGAATTTCGCAGACATAGATCCCTTCTTCGGTT[T/C]CTCAACAATGCAGATGCAAGGGGCTAACCGTTTCTGCAGATAATAATAA
5	2654431	seq-rs1018	GCTCTCTGTAAATTTATAAGTCATACAGGTTCTTAATGCAGCAATGCTGTACTGGCCCAT[A/G]CCAAATGCACTCTATGTTGAAGGCTATGCACTTGATCGATTTGCTGAAGGTCTCTGGACA
5	2662057	seq-rs7384	TTTTAGCCAATGATGCCGTGTATCCTTATCCGTCTGGCGATCCGGTCAACGAAGAAAA[T/C]AGTAAGGTAATGAAATTCATTATCAACTCGGATCATGAGGTTCAAACAG
5	2662269	seq-rs7383	ACGAAGGAAGTACCGATTCAGGATCATCAACGCAAGTAACGCCAGGTTTTTCAAATTC[T/G]TCTTCACTAATAACATGTCGTTTATACACGTGGCGTCTGATTCAGCTTA
5	2673257	seq-rs7382	CATCAACAACAACAACCTCAGATGATGTACAATCGTTCACCATTCGTTCCTCCTTCCAC[A/C]GGTTATTACTATAACAATACCAACAATAACTATGGCCAAGTCCCTTACAC
5	2673518	seq-rs7381	TCTTGCTGGTTTTCATGGGAATAACAACAATGGAACTACTACTACTACTACTAACAA[T/C]AACAACAACGTTGCTGCATTCTTGAACGCGGGTGGATTTCAAGGTCATCA
5	2673708	seq-rs7380	CTGGCCCTAGTCCGAATATGCCAATGAAGGCAAATCCCGGAGGCGGTGGCATTGACCAA[A/C]GAGCAATTCATGCTATGAAAATGAACATGAATGGTGCTGCTTCTGCTG
5	2673892	seq-rs7379	GATGAGGATGATGAGGACGATGATTGTTATCCTGAGGAAGAGATGAGGTTTGTGAGA[A/G]ATGGACCAAGGCAGATGGCTATTCTTAGACAACAAGCTGAAGCGAAT
5	2708007	seq-rs7378	GATTGTACCGGAGAATGAAGATGCTTTCGATGATGACGGTGAAAGAGGAAGTGAAAATGA[A/C]GAAGCTACGATTACTGGAAAAGTACTTCCGGTTACTATTAGATGGAGTAA
5	2732240	seq-rs7377	TCCCTATAAATTCTCCATAAACCCTAATAAACCAAACGCCAAATAACATTATCTTCTCCC[A/C]TTCCACAAGTTCCAATCTTGATAATCATTTTTTTCTTTTCTTTTTACAGA
5	2798278	seq-rs7376	CGCATCGCCACTCAGTTGAAGTGTCGAAGGACAACCATCAACCTCATGACAGAAAGGAA[A/G]GAAATGGCGAGCGAGTAGACCATACTTCTGAGGTGCTCAATGTAAGTG
5	2808348	seq-rs3213	GAAAATTGTTTTGAGTTGTCCCCCCTCTTCCTCTTGGGAACACAGTCATGTGTGGGTTCA[T/G]TCTTAAATTTTTTGTTGTCTTTTAATTTCTCCCTTTAATGAAAAATAATTGAGTAGTAGC
5	2830123	seq-rs7375	GATGGAGAACAAGCTCCTCCTGACAATGCAACAGAAGAAAAGGCGCTTCGAGAAGAACC[T/C]GTTTCTTCACCCAAGCAATGTAATGAGCAGTGTCCTCAAACTTGAGAAA
5	2861262	seq-rs2018	GCATTTAGATTGTAATAATGCATTTGTTTTTGAAATCCAGATGTCGGTGATGGCTCAAGC[A/G]AGAGTTTATTTAAGAACGGTGGATCAGATAGTGAAGGGAATGTTGTTTATGATTTCCTTT
5	2893193	seq-rs7374	TTATTCCTTTGCTTTCATTTTGGGTAGAGTTCAACCATGTTGTAAATACCCATTACCT[T/C]GCAACTGTATATGGTTTGCTATTTTTTTTTAGGTAAAACTTAGTACATTT
5	2986566	seq-rs2016	CAGTTGAGGGATACAGTCGATATGTTGCTGAGATGAGAAAGAAGGACATGAATATTTGTT[T/C]ACCATTTGGATCAAGTAAGAAAAAAAaCCCACGCGAGGAGAAACTTCCTTCTTAAGACGT
5	3036158	seq-rs7372	CTTGAAAATGGCAGATGGAGGCATTGATTACATTGTTTTGTCATTCGGACATTAATTGT[A/G]TAGATCAGAATAGGTATTCTGCACTCTGTTAGTCCTCTCATCAAACAGGT
5	3037452	seq-rs7370	TAAGCATACTTTCTCCTATTAGAGTGCCTCTCCATGTTCAAGGATGGGGGTGCATGGGTG[T/C]TTCCCTTTTCGCCAGCTATTCCAGAGTGTGTAGGCCGGAATCAGGCAATG
5	3109831	seq-rs7367	GAGTAACATGGTCAGTGAGGAGTCATATAGTCAATCCGACTTGTTTGGGACTGAGAC[A/G]CATGTAGTTGTTACATTTGTTGTTGTATTCTATAATTAGCTTTTATG
5	3184781	seq-rs7366	AAATCTGCATTTGATGAGGTGATTGATCCATCACTTGGATTCGAGACAGATGCTGAAGT[T/C]AGGAGGATGACAATATCAGTAGCAGAACTAGCTTTCCAGTGCTTGCAAGT
5	3195571	seq-rs2013	CACAAATAAGGGAAAAaCAAAAATCCACGAGTCGTAACTCGTGTGCAAGTGTAAGATCAA[T/G]TAATTAACAAAATCTGCTCTACTTTAAGCAAGTTTCTTGTTTATCCCTTCAGCAGTTGAC
5	3225278	seq-rs7365	ACAAGAAGGATTTATGCCTATGAGAAAGCAACTCAGGAAACATGGAAGAGTGGATATTGA[A/G]AAGGCGATTACACGTATGGGAGGTTTTAGAAGAATTTCTTCATTGATG
5	3226660	seq-rs7364	CCGTAAATCTTCAAGCGTTGTCCTGTAGAGCTGAAAACAGTTATCAAGGTTATCAGAAT[A/G]TTACCAAAGAGGAACCTGGTTCTTACCTTATTGATCATGTCATATCC
5	3284070	seq-rs7361	GACATATTCCGGATGAATCAAAATGAGCTAGAGTCAGAAATAAGGAAGGTCTCCCGAGAC[T/C]CTTCGCTTGATCCTAGAAGAAAAGCATATCTTATTCAAAATCTCATGACC
5	3329422	seq-rs7360	AGTTAACAGAGGAAGATGTTCTGCATGCAATAGAGGAAAGAGCACTAGCAAGGAAAAC[A/C]AAAGTTTCGCTAGAAGCGATCAAATCAGAACTGATCTAGCTGCCAAG
5	3353307	seq-rs4208	GTATAGAAAACATTAAGGTGGAAGACAACCCCTTTGATTTATCGAAGATCACTAAGCCAC[A/G]TCGTTGGACGCTATTGTCCTTTAAATGTTTGATAATTTAGCATGTAATGTCAATCTCAAT
5	3478334	seq-rs7358	TCTTGTTTCTTCTTTCAGGTGAGGCATTGCTTATGGGAGTGACAAAATGCATGTGCTT[T/C]GGAAGACCTTTATCTCCTGGTTCAAATCGTGCATGGACCATTATATAC
5	3786287	seq-rs1013	AACAATGAAAATCAAATTTCAGTTGGAAATCTAATTTCTAACCTTTGAAATCGATCCCGT[T/C]TACACATGCAACACTTTCCGTCTTTCTACTTCATCTACTTTTTGGTAAAATTAATTTGAA
5	3812210	seq-rs7357	AATCGAGACCACCCGTGGTGCAATCCGATTGGGAGAGAGAGTGTAAATTTGGTGGATG[T/C]AAGGAATATTCCTAGAATCTTGGTGTGTATATCTGAGTTAGATATTTTG
5	3852783	seq-rs7356	TATATAGTAAGTTCACAACTTTCAAAAGTCTTTCACTCGAAATCACGCTATGACAGC[A/G]TATAGTGTGATCTGTATACTATTATCTTAGCTTTAGCTATTTTCTTGTAC
5	4036193	seq-rs7354	TCCTCGATCCGCCGTGCACTTGATCAACCCTTAAATTACGCTCGGATTTACCTCGCCGA[T/C]ATACTTCCGACCACCGTTAACCGGATTATTTACCTCGATTCCGACCTCA
5	4037025	seq-rs7353	ACCCTATGATTTATTCCGACATCAATCATTGTTTTCGGATAGCTAAGAGGAGTCGAATT[T/C]AAAATCTTTAATTATAGCACTTGATGATTCGAACTCGAAATCTTTAA
5	4060622	seq-rs3212	TATGGATCTTCGTCTTTGCTGAATACAAGTTTTGTAGGTGTTAAGCAGGATGGATGTGTC[A/G]CACACTTCTTTCACCGAGCAATTAAGGCTTATAATACAGGAACACGTAAGCGTAGGAAAA
5	4135221	seq-rs3211	TACGGGCTTTTGCCGCCTGAATCCACTAACAGAACGATGTCGTTTTGTTCACGTATAAAT[A/G]ATCAAACAATCCCCAAACTGCAATCAAAACGCGAAATCCCTAAACTGAATCTTCAAGGAT
5	4149967	seq-rs7352	AGTCTTGTCATCACAATGAGATAGCAGATGAAATCAAGAAACCTCACCTACATATTTAGC[T/C]ACAAGCATGCAGCTAGAGTCACTTCACATCAAATGTTGTAAACACCATTG
5	4164977	seq-rs7351	AGGACTTCTCGAAAAGTTAACCTTCTTGCAAACAAACGGAGCTGTACAGAAACGTTGCAC[A/G]GAATCCATGATCGTAAATGGCATGGGACTCAGTTTAGCTCTCCTCAGC
5	4279161	seq-rs7349	CCAATTTTGACAAATGATTAGACATGCTGTAGCATTCACATAAAACTAAGTTTCCCCTA[A/G]AAAACATTTCTACCAAACACTTCTTCTTATTTAGAAGTTAAAATAATAT
5	4313620	seq-rs2012	ACCTCCGCCACCTGCACAGAATCCGGATCCTACTGCACCACCACAATCTCCTGAACCTCC[A/G]AAAGGTTCACCACCCGTGAATTCACCTCCATCACCAGCGTCTGTGCCACCAAGAGGTTCA
5	4336924	seq-rs7348	CCTCCCATTTTGCCAGACTCACAGACAAAGTGACACCCATTTAGCTAAACCCTTCAAA[T/G]CAGTGGAATTCTATGTGTTTATTGTTTGGTGGGTAAAATTCAAAAATGGA
5	4419295	seq-rs1012	TCAAACATATTTTGTAATATTGATTGACAAGACGCGGGGACAGATCTTTTGTTACCTGAA[T/C]GACGGCAATACCACCGGATAATCTTGCAATTCTTTCGTTCAAGATTTTCTTTTGGAATTT
5	4421377	seq-rs7346	ATTTCCAAGGGATTGGATTGGGGAAAGCTGTGATGGAGAGATTAGTCACCAAACTGTT[A/G]CGCAAAGGGATTACGAATATTGCTCTTTATTCGGAGCCCCGAGTTCTCG
5	4453763	seq-rs7345	AATTATAGAGGAAGACTTTCACCCGATGAAGCATTTGCATTTAAGCTGGAATCATCTGC[A/G]GAGAGAAAAGCAAAAGCTGATGGCCATCAAGATTCACCACTGGTAAAA
5	4453900	seq-rs7344	TGTAGATGGCCTGGCAGCAGCTTTATTGAGCCGATGTCAGTTAAAGAAGATAATGGGAAC[T/C]CTGTGTGTTTCATGGCCTGAAGTCGGTGTTTCAGTTACATCACTCGTTAA
5	4467476	seq-rs7342	CTGTTATAGAGAACAAACAATTGTCAGAAGCAGTGCTGGATTCCATAATTGGCGAGCA[T/C]GGAGTTTCCCCTGCAGCAAAGTGTAGTATTGCAAAAAGAGTATCAGAACT
5	4498131	seq-rs7341	GGACCATGATGTTTGGCTCGAATATTTTGCCAGTTAATCTGAATGGCTAGATAGTACTCT[A/G]GACATCAGTTTTGGGAAGATTACTGAATCTGTGTGGATGATTTGACTT
5	4588304	seq-rs1010	CTTAATGGGATTGAGAGGATGTGGGATCGAACCCCTAGAACTTCATTTACTTTTAGTTTC[T/C]AATTCGTTTAATTTCCCTTCTTTGGCCGAGGGGGTGTGGGTTCGAACCCCTACAACCCCA
5	4633271	seq-rs7340	GCTGCATTAAGGAATGAGATATGTTCTGACTGTATAGGAAAAAGACTGATGTATGCACAA[T/C]TGACCCCTCACCCCTTTTTTTCCCTTCATGTTTTGAGTGATAATTTTTCA
5	4653667	seq-rs2011	AACTTGTATTTCATTTAAGTATTAGATCTCATGTCTCAGTTCCAATTAAGAGGGGTCATG[A/G]AAAGAACAAGTTTAAAGTCACGATTAATTCCTTTTTCGAATCCTCTGCAATTGCTCGAGT
5	4693441	seq-rs2010	CATACGTAAAGTGGTTGAAAATCCTGATGTCTCAGGATCGAAACTCAATGGAGATAAAAA[A/G]GAATTTtCTTATCTTTCCTGCCCTGGGTGAACAGAGTTACCTGATACCTATTGCGAGGGA
5	4710181	seq-rs7338	CCCGGAAAATGTGGTAGCTGTTATGGAGGAATTGGTTGCTCGGAAGAAGTTAATGAGATG[T/C]GTGTCAAACTTGGAAACGGAAGAACTTGGTTTGCTTTTGAAGTTTCTGCA
5	4760250	seq-rs2009	AACAGAGCATTAATCATCAGATGAACAATGTTGTTGAAGAGATACGAATATTGATCGATG[A/C]TGAGGAGACAATTGCGATGAATTTCACAAATGCATTGCCAACAACAACTAATAAAATTGT
5	4921726	seq-rs4207	GTTAAATCTTTGTGTCTTTTGGTATATTTCTCGTTGCCTTCTTACTCGTGGTCTTTTGAG[A/G]TTTGCTTTGCTAGCTTCCGCATTTACACCTGCTTATTTTCGGTCCTAACACGATCAAGGC
5	5015999	seq-rs2008	TGACCTTGTAAATGGGTCATTTTGGCCGTCAAGGCTAACTAGATCCATAGCTAACGTTAT[A/C]ACAAATGTTTACGAAAGATTTTAGAAAAAATGACTTCAAGATTCCGGAAGACCAAAAATG
5	5045101	seq-rs7532	TCAGCGGAATCCACTTGAATCTCATTCTGGGGGTGATGTTAAATCTATGGATCAAGGAA[A/G]GGAACTAGCTAGAACGGCAATTGCAACATCGATGCCTCTTCAGGCTAGT
5	5155594	seq-rs7533	TAGAGGTAGCAATAAATCAAGAGATGCTAAGACATTGTTATCTCATGGGGTCACTCATAC[T/C]GATAGAAGGCTTCACCAGCTGATGTTTGCAGACCGTGATTATGAACGTGC
5	5328934	seq-rs7534	TATTCTTCATGGAATCAATCGATGCAGAATCAGGAAGCTGTGTGTGGAAGTTGGCGGA[T/C]GTGAAGGAGAATAGAGATCCAGCATCCAAAGGAAGGCCGCTAAGCCGT
5	5343307	seq-rs7535	AACGGATGAGAAAGACAATTCAGACCTCTATGCTACTATGGTTTGCAAAGACGATGACGA[T/C]GACGACGTTGTAGATGACTTAAACGACGACGAATCACTTCCTCCTTTACT
5	5352068	seq-rs7536	TAAAGAAATATAGACTCTGGATAATAAGGACTCTTTGAGCAAACCTTGAAGAAGCTGC[T/C]GCCTGTTCTGAAGATATAAGAAGATGTTGCTCGTCTGTTGCAGGCTTTG
5	5355967	seq-rs7537	TTCCAGCTCCACCTCCTCCAAGACCAAATGCAACAATCGTTGTACCTCTTTGAAGAGGA[T/G]GACTTGAAGCTATTACAAAATTCCCCGCGATTTGCTCTATACAAACAAAT
5	5398759	seq-rs5946	GATCTTTTTTCTCGCAAGTTCTCTCAAATGGCTCATCAAAATGACGATAACACACCATTC[A/G]TCCGTTTTTCAAATGACGCTAGTTGGGAGTGATATCATGATTAGTGTGCCATAGGGTTCT
5	5406628	seq-rs2049	ATGTTTGGGGAGTCGACATTCCCCTGAACATCACTACTATTAATGAGGTGATGGAGGTGC[T/C]AGAGGCCCCAAACCTGGAGTACGAGGCCAAAATAAAAGAGATGGATCTCGAGTGGCTGCG
5	5457423	seq-rs2050	GAACATAAAGAACCTGTAAGCAGAGAAAATTGAATAAGATATGACCATTAACGAGTAAAA[A/C]GATTGTTCTTTAAGAGTAGCATTTGTGTTGAGATGCTAAGTTACACTAAGCATTCACGAG
5	5495994	seq-rs2051	AAGCTAGCTTACGAGGTGTGGGTAGGTCAAAAGGTGCCATTGATGTGGGACAACTTGACA[T/C]CTACTTGCCTGCCCAGGATCCAATATCCTGCGAGTACCATCGATGTGGGATAACTCGACA
5	5549424	seq-rs2052	AACAGTTCTTGCTGGTGCACCTGCAGAACAGAATGCCATTCTTTCTAAAAGAAACTTTTA[T/G]TAAGTTAATGCAGAATAAAAAGAGATTCATCCAGTGTTTGTCAAAGTGAAGTAGGCGCAT
5	5659876	seq-rs5948	TCACCCAAAATCCATGAACTATAGCACATGTAAATGGTAAATTTTGTCATTCCCGCTCTG[A/G]CCTTGTTTAAACTTGAAATGCAGACGTTTGCCCTTCGAGACCAACTCACGCCACTAATAA
5	5735760	seq-rs5949	ATTCGAAAAAAGTTGGTTCTATAAGGCTTCAGAAATCCTTATATGGATTAAAACAATCAG[A/G]ACGGATGCGGTACAATCTTCTTAGCCAATTTTTGCTAAAGGAAGGGTACAGAAATGATCC
5	5761005	seq-rs7540	AGAGACATATGGAGAATTGAACCTGTTGAATTACCTTAAATGTTAAGCCAGTTAAAGG[A/G]TGAAGCCAATTTTTTTCTCCCTGAGGTTCTCCCATACCATTATAATTA
5	5763520	seq-rs7541	TGAGGATTCTGGATAATGTTGAAATACCTACTTCTGTTTTGGAGTTACTTATCAAAGCC[A/G]AAGAAAATGCTGCTGATGTCGAAAAAGCAGCAGAAGAAGAACAACTA
5	5788016	seq-rs7543	GTGAAGATATCCACCCAACAAATCCAGATTCCATTGTTCGTTTCCTGCCCATGGTGTAAT[T/G]TGCTGACACTTCGATTGTTTTACCAGGGAAATCTCAAGTTTCCTAGCAA
5	5788251	seq-rs7544	ATCCATTTCAAATGTCATCACAAGCTTTGGCCAGAAGAAGGATTCTGCTACGCCCAGTC[A/G]AACTTGTCACGAGTACTCAGATGACGATGATATCCGCTCTAATGAAAGCA
5	5826500	seq-rs1027	TTAGCATCTAGCTCTGTGATGTGCTGTAGTTTATTTGCTATATCTTCGATCATTGCTTCA[T/C]CAGTGCCTATCCTGCTTTATGCACAGTATGCTTTGAATGTGGAGCAGTATGAAATTGCAC
5	5829190	seq-rs7546	ATGGTGGGGTTTACCTCATCTTGAAAGACTGCAAAATATGTTTTCTGCACAATGTCCTT[A/G]GAATACACAACACGATTGTGGAGGCTCTTGTATTGTTCTGGAGATTTT
5	5887726	seq-rs33	ATGGGGAGATGGAGAGCTGCTAACTTTGTAGCTCGTATTGTTGCTAAATC[T/C]AGATCAATTCAAGACACCCCTCAAAACCCATTTCTAAAAATCCGCAAATT
5	5901101	seq-rs2053	AAGATCTCTAATGGCTTCGAGCTTTCGTCTTCCCTAGCATTTCACTGTGCTTTTCTCTGC[T/C]GTCTTCAGAACTCTGCGTTTACTTCAAATCGAAGTGTTGTTCTTCAGAGGGAAATCAGTC
5	6039446	seq-rs1028	AATCAGATTGAAGATCAATGGTATTCATCCGATTACGATATGTTCTCAGAGGAATCTGAT[A/G]ATATCCTGACAACTCTCCAGCGTTTTGCACAGGCAAGCAATTCATTCAATATGTTTTTAG
5	6145847	seq-rs7549	ATCTTCATATCTACCTGCAACCACAGATTCGCTAGCTCAAGCTTCTGAGGCTACAACCCC[A/G]TCTGAGGCTATCTCCATTCTCTACCGCATCCTTGAGAACCCTTCATCATC
5	6146570	seq-rs7551	AAATCCCCAGGCCCTATACAGCCTCAAGTATATGTTGCTATGCAAAATCATGGTCAGCCA[A/G]GCTGATGATGTTGCAGGAATAATATCAACCAAGGTTGGATTGAATTA
5	6146965	seq-rs7553	CTGGAACTCTGGACCAGGGTGCTGGATGCCTTGTAATTTTTGAGGACCCTAAGCAAGA[T/C]GCCATTTACCCGGCTACATTGGAAACCATTTCAAATATGGGGAAGGTTG
5	6272510	seq-rs7555	ACCATTTATCTCCAAACACCTTCATCACCATCGTTGGTTTTACCTGAACATGACGACGAC[A/G]ACAACAACAACAACATAGGATTTATGGTCCCAAATTCACCTTCTCTTAAA
5	6354721	seq-rs5950	TTATTCGTTGGGATTCAATTCTTCTTGATGAGAATCTGTCTTATGAGGGAGAGCCTATAG[T/C]TATTCTAGATAGGGAAGTCCGCAAGTTGAGATCAAAGGAGATTGCATCTATCAAGGTTCA
5	6379689	seq-rs5951	CATCTTCTTGAGACAGTTCATTTCGTAGATCTGTATTCAACTTTAGCAATGCTACAAGCG[A/G]CATTCGGACGATACTGATTCATTACTTGCAGGATTTATTAACAATCACAGGAAACTTAAA
5	6380944	seq-rs7556	CTATGTTTGGGAAGAGCTGATGTTCTTTAGAAGGTTATTTCATGGATGCGTTCGACCAGT[T/G]TAAAGAGCAGACCAGGATAACTGTTATTTTGAACTATATTCAGTCTGCA
5	6383201	seq-rs7557	TTGGGCAAGACTACACTAGCAAAGAAGATTTACAATGATCCAGAAGTCACCTCTCGCTT[T/C]GATGTCCATGCTCAATGTGTTGTGACTCAATTATATTCATGGAGAGAGTT
5	6461255	seq-rs7559	TACAATAGATCATTTATGTGGTGTGTAATCAGCTCTTTGCAGAAATACAGGACAAGAC[T/C]GCATATAATAGACCTTTTATGTAGTCTGACACTTCTCTAGATCCCGCA
5	6502506	seq-rs2054	GTGCTAGTAGTGTCACAAGAAACACAGCCCAACCTATTCTCAACCCCAGTTCTATTTTGT[T/C]AAGAAGTCATTAATATCCGAGGACTTGTGGGGAACAAGCTAGAAATCCAGCATATAGAGG
5	6560828	seq-rs5952	CACAATGACCCATATAGAGTCGAACTTACCCAAGGTGCGTGGCAATCCTACCACAAAGTC[T/C]ATAGCAATACTCTCCCACTTCCACTCATGTATAGGCATCCTTTGTGTCACACCTCCAGGC
5	6711122	seq-rs7561	AAAGGCCTTCGCCTTCTAATGTCAAGGAAGAAAGGAAGGAAAAAGGAAGGGACAGCAGAG[T/C]TGGTGTTGCCATAGATAATGGTAGAAAAAGAGAGAGAACGAAGGATGA
5	6814273	seq-rs7562	AAGGTGGCTCGGTACTTTTGATACCGCTGAAGAAGCTGCTTGTGCTTATGATTGCGCTGC[T/C]AGAGCAATGCGCGGTGTTAAAGCACGTACTAATTTCGTCTACCCACCTT
5	7031078	seq-rs7563	ATGATCTTTGGGAGAATCCTTTAACAAATTGCATGTGTAAAGCCTGAATTGACAAATCT[T/G]TATTGTGAAGATAAGCCCTTTAAGTTGGTGCATCTTTCTAGAGTGCTGCA
5	7061338	seq-rs2055	TCCTGAGATGTTGAATGGTGAAAAGGACCCTCATTTCAATGGATCAATTGACTTCAATAC[A/G]CTTCCTTTTCTTTCTGGCCAGCCCAAGGTTTGTTCTTGTTTTTTAATGCATCTGTAGCCT
5	7268470	seq-rs7565	ATGACAAGTGTTAACCCATTGAATGAAAAGGTATCCATGAATAACCCAATGAATAATATG[T/C]CAAATGGATCTGCTGCCAATATGATGCAACCAATGAGTAATCCAACTACA
5	7330367	seq-rs2056	CCTCTTTACCACTTAACCGCACAGTAAGCTCCTCAATCTCGTGCTTAAGCTGATCCTGAT[T/C]ATCAATAAGTTGGGTCACCTTGCTCTTGGGATAGCCTCTTCCTTCAATGCATTCGCACTC
5	7487604	seq-rs2059	ATCTCGGAGTTGTTGAATTTTATTATTAGCTCGATTTAATTGTGCCCCTCCACTATGGAC[A/C]CCACCTGTGTTTGGCTCTTGCTAAAACTCGGAGTTGTTGTTGGAATTGATCTCTGTAATT
5	7492516	seq-rs7567	CAGGTCACAGTGAACAATGGCGTTAGCTTTCGATGAATTCGGAAGGCCGTTTATAATACT[A/G]AGGGAGCAAGAACAAAAAACCAGATTAAGAGGCCTCGATGCTCAGAA
5	7533961	seq-rs7568	CTTCACTGCTGTATTATCAAGAGAAGGAAGGGTTTATACATTCTCTTGGGGAAATGAAA[T/C]TAAACTTGGTCATCAAACTGAGCAAGCTGATCTGGAACCCCGTCCATTAT
5	7566635	seq-rs2060	AAGGGCTAGTCGACGCCCCTTCAATGCGTGTCATGGTTCAAGCCTAGGGAGATCAAGATT[A/C]CAAAGTCAAGTCTCTAAACTAAACGACGGGAGGACAGGACGGTCCGTTTGTGGACAAACG
5	7616304	seq-rs7569	AGCTGGATAAATACCAAGTAGTGTAAAGAATCTGCTTTAGCGCCTCAAAAGGATTAGCA[T/C]CACCGGTTTGATATTAATATACTTAGCATATACCAATGAAGTAGAG
5	7616437	seq-rs7570	TGAAACCTGATGCAAATATTGGGTTCACGAGCTTGGAGGACCTGGTGAGTTCACACTT[T/G]GAGGCTGCATAGTTGTAAAAATTATGATGTTAAAAAGAACGAGAAATCGC
5	7617081	seq-rs7573	AGAGCAGAGGTAGCAGCTAATTATAGAAAAGAAGACAAGTCAGTTGGGTTAGAAACTAGG[A/G]ACGAAATTGACTCTATTAATGGTGATTCTGCATCTCTGAGTCGCAACGCT
5	7667650	seq-rs2062	AAAAACCTAGTGAAAGTTTTTCATAGGTTAGCTCGTTTTGGTGTTTGATCGGAAGATTCT[A/G]CAAATGGTGGGTTTATGGTCCATCATAACTGTCAATCGTCTTTAGTAGTTGAGGTTATGT
5	7798252	seq-rs2070	AATCTGCATTTTGATGGAGGTGTAAGAATGATGTCAGATAATTCCCTAGTAGTAGGCTAC[A/G]ACAACATACCCGATGTGATCCCATGATTAGGGTTTAAAGAGGGTAAATTGTACGCAAACC
5	7827570	seq-rs2071	CTTGTGACTGCCTTCCTGATCTTGAATAGACAAAATGGATTTGCTCTTCTTAGAACTTTG[A/G]CTCTTTTTGGTTTTCGTTTTCTGCCTCTTTTCTGAAATGCTCAGAGTCTCTTGATTTTTA
5	7968502	seq-rs2074	GTGAATCATAGGCCTCTGCATCTCCCACATCAGGCCCCATGAGTGTTTCAATCTCTTTTA[A/G]TTTGTCAAAAAGAGATCTCATATGAGATGCTGAGAGGGTTAAGTTTTCAGCTTCTGAAAG
5	8173436	seq-rs2079	TAGTGGAAAAGAAGGGGGTGGATGGGAATTAGAAACTCGAGATTGCACAATAAAAGCATG[T/C]CTTTTAAGTGGCTTTGGAGATTTATCAGGACGGAAGGGGTAGTCTAGATCAAAATAATTG
5	8354224	seq-rs2080	ATCATTTGCAAGAGGAAAGTGCGGAAGAATTTTTAAGGGATCTGGAAAGTTCACCATTTT[T/G]TAAACCTGAAGTACAGTCATACTTTCCGCTTCTCAAGTTGGCCTTTAAAGTTGGAAAGAC
5	8540840	seq-rs2081	ATTCTCTTCTATTCCGACGCTTCTTGGAGATTTGTGAGGTAGTTGTTTCCATCTCAACAA[A/G]CTTTCTTCTCCTTAATTATGATCTTGTTCTATTCTAGAAACAAGTTCATTTGAGACTTCA
5	8596633	seq-rs1033	AGAGCAACTTTTGCAATGTAGTTGAGGGTATCTTCAATGAGAGATAAGATGTTGGTGGTG[A/G]ACCTGTTTATGTTCCTAGTCAATTCAAATTGGGCAAAACGTCGTGATGACTCAAAAATGA
5	8631461	seq-rs7574	ATTTGCAGGATGAAGTTTTTGTCCTTGACAAGGCTGATTCTACAAGTGAAGATCTCGGG[A/G]AACAAATCTATAATAGGGGCTCTTGCAGTTCACTTGGTGATCCTGATGG
5	8759883	seq-rs5953	GTAGTTTCTAAGGACGGAGTGATGGTGGATCCTTCTAAGATTAAAACAGTGAGAAATTGG[T/G]TAAGACCTACTAATATGTCAGAAATAAGGAGCTTTGTTGGTTTAGCCAGTTACTACCATC
5	8966277	seq-rs1037	AATGAAAAATGAAAAAAAAaGGAAGATCAATATTATTTTCTAATTACAATGTGCTTCTCA[A/G]CAGCTTACAACCCTCAATATATTATTCTGCAAGACCTGTAAAACATTTGTAAAAGAAGGA
5	9054933	seq-rs5198	CAATAGAACTAATAAATAATATAACAATTGAAGAAAATTAAACAAACATAACATAAGATC[A/C]AAGTATGTTGAGTTTTTATTTTAATACACATAAATTTAGAATTATAAAGTTCTCAATGAA
5	9101020	seq-rs5199	GACATTTACTACAAGTAATACACTTAGCAACATGATCCTTTAAACAATATGTAATTAATC[T/C]GTTTTCATCATAAGTTGAATGGGTCTAAAGTTCATATGACTAAGACGTTCATGCCATAAA
5	9160927	seq-rs2082	ATTTTTTTCAAAAATAGATATTTTGGTCATTTTCTTGATTTACCCATTGATCCACTTCCA[A/C]ATTTTCAAATGACCATCTTGTATAAACTTTTGAAAAGAAGGTTCATCTTTGAAAATCCCA
5	9224354	seq-rs2083	TCCAGTTGTCAAAATGGTCACTATAAGGACTGTTGTTTCCATAGCTGCTCCGTCCAATTG[A/G]CCTTTGTTCCAGATGGACGTGTATAATGCCTTCCTCTAAGGTGATCTCATGGAGGAGGTC
5	9313830	seq-rs5200	TAGGTCTGAGTTGTAGAATTGTTTCTGGTAAATACTTACTGGGTCGACGGACTATGTGAC[A/G]GATCGTCGTGGTCACGACGGATCGTCATGGACTCCGTTGTCCCATACTTCTGAAATTTTT
5	9531191	seq-rs5201	TTTGCATACTCTAAGGACAATCTTTCATGTAGTGTCCCTCTTGATCACACTTGAAGCAAC[T/C]TGACTGTCCATCATGTCTCTTAGTGGTGTTGTTTCTATAACACCTACCACAAGTAGAAGC
5	9592278	seq-rs5202	GAAAGAGATGAGAGAGAAAGAGAGATCAATATTTCGTAGTAACACCCCATGAGTAAATTT[T/C]CGTGGCGGTGGGGTATATATATTAATAAATCATAGTATTTTTTGTTACAGAGAATAAGTG
5	9672846	seq-rs2084	CCATCTGGCACATTGATCAGCTCAAGACTCCGTTCGGCACTGTTGATATCAGCCTCATCA[A/G]GGATGAGGCCAATGAGTTGGCTCCACGCAGAGGGCCCCATCCAGAGTTGCCTTCACTTGG
5	9685586	seq-rs1043	TCACATAATTTGTATAAGATACGTTAGGCGAGCACCAAGCATTGGGCATTGGGCATATAG[T/C]GAGACGCTTAGGGCGTAAGTCTTATAGAATTGTACCCACACTTTAGTCTAGAGGCGATAT
5	9994487	seq-rs1044	TTTAATTGCCAGCAAGTCAAGGTAGAACATCAAAAACTAGGAGGTATAACTCAATAGATT[A/G]ATATTCCTACTTGGAAGTGAGATGTGATCAATATGGATTTCATCACAGGTTTACCTCGTA
5	10023637	seq-rs5203	AAAGAGGAACCCCATGTAGTCGCACAATCTGACTGATATATATCTCGACTAACTTTTCTA[T/C]CGTATACTTCACCCGAACAGGAATGAAGTGGGTAGACTTGGTCAGCCTGTCAACAACAAC
5	10043311	seq-rs5204	ATACTCGTTCCCATGGGATGAAATGTTCCTTCAAATTAGGCAATGTACTCTGCCTAGCTT[A/G]GGGTCTAACCATAATCCCATTGTGTTAACTTGTGGGGATAAGGACTTCAAGAGATCTTTT
5	10072823	seq-rs7575	CCGTCTGTGCACACGCATGAGCATAGACACTAGAGCTAAGAAGTAATTTCTTATGCACTT[A/G]TGCCGAGGGCGCCGTGGTTTTGAATTTGCAGTGGCTCATGGTGTTAGATT
5	10354075	seq-rs2085	GTTATAAAATTAAATATACATGAAATTACGCTCCGTAGATCCATGAGACTTACGCCTCGT[A/G]TCTTGAGGCTAACGCCTCGCTCCGAACGATATAAAACATCTCGTCTCACATCCCCGCCTT
5	10404806	seq-rs2087	AACTGATCAAGACAACAATACTCCCGCTCAGGCTAATGTGAAACAGCAAAACAATCAACA[A/G]CACACATGCTTCCAAAAATTCTAAGCAGGACACTGTCCCTGAGCCAACACCCTTTATTAT
5	10441392	seq-rs2088	TTGATCATTATTCACTTCATATATAGAGAAATATTCATTCGTAATAGATTTTTGTTAGCA[T/C]AAAATCACATTTTTAcTCTTAATCGTCCAAAGAAATTACAATTGATAAACTGAAAACCCC
5	10466794	seq-rs2089	TTTCGTAGATGGAATTTGCACATCGTAATTGGATGATGTATGATCGAACTCATCCTAATC[A/G]TTCGGGGTTGAGAGTGGAATTTATGGACGGGGTTAAAGAATTTATTGCAAAGGCAAAAAC
5	10550060	seq-rs1048	CCCATAAGTGGTTCGTATATATGCTTTTTTATTTCAGGTTTCTATTTTTGAATCATAAGG[A/C]ATATTATCGAGCCATCCACCTCGTTACAGTAGGAACATTATCGAGCCATCCACCTCGTTA
5	10646250	seq-rs2090	AGTCTGTGTCATGGTCTGATCTACATGAATGAGCTTAGTGAGCCCAAAAGTAAAGGCATG[T/C]ACTAAAGCAATAAAAATTTGGGATTGATAGCGATATGATTGCAAAAGCTTAAAACAAGAT
5	10672088	seq-rs2091	TTAAACTTCAAGATCGATCCAATACAACCAACATAGCCAGAACTCGCAAAAGATTATAAT[A/G]GGGACGAAACATACGAGAAATCGTGGATTAACGGTTACAAGAGCAGTTGCCGCTAAGCTA
5	10763261	seq-rs7	TCACATCTATCTTTATTGAGAGAGATTTAAAAAATGAGTCTATTGAGTCAAAGATG[A/C]TGGGGAAGGGAGAAATTTTAGGTGGTGTTTAAAGAAACACAAAGTAGCCA
5	10875990	seq-rs1052	TTTAATGGTGTTGCTGGAGTTGGTTGATGCATATGGAATGCTATTTTGAGAAGGAAAAGA[A/C]GACAAAATGAGTAGGAGGACTAATAATTGAGCCAGTTGGCACGTCATCCAGATGGTCTTG
5	11466912	seq-rs2092	AAGAGTTTTACTCCTCAAATTCATATTTCGATTCGTAGAACTTAGTTTCTAATCATCGAT[A/G]GGGAAGAGTTTTGATATGAAAATTATGGTGGAAAAAATCCTAATTTTGGTAAGGGGATCA
5	11478888	seq-rs1058	CGATCGAGCAAGATTCGGGACAAAGTGGTATCTAGTCAGACCCAAAATGCCACACTTGAT[A/G]TTGGTCGTGTGTTCTGTTTTGAGGATGGGAGATATGAAATCTCTGGTTGTTGACTTGGTG
5	11820227	seq-rs7576	TGAGATGGCAATGAATCTAAATAACATCGCACCAACCCATATGGATTGTGGACAACAGAG[T/G]GAGACCCTGAATTTTCTCTAGAGTCTAGACACACTAATGGCATCACATAT
5	11822064	seq-rs2093	ATATTTACCAAGTGCATCAACTAATGACATGGTTAGGAAGCAGATCTATAGAAGGCATCC[T/G]GCATGCACTCTCAGAAACTAAGCAAATCTGCTCAGGAAAAATGGAGACCTACCTTGTCAT
5	11967907	seq-rs4661	GACAATTGAAAGTAGTGATGATGAATTAGAGTCACAAGAGTTTCTAGCGTTTGCCAACAC[A/C]AAAGGATATCACCATCGATATGATGCAATAATTTAAATTGAATTTTAAAGGAAGAAACAC
5	12177569	seq-rs2095	CAAAATGTGCTTCGTTGAGCCCAAATATTTCATCTCAAACGTTGCAGACAACCTTGTCTT[T/C]AGACTGTTAATTTACCTCATACTAGATCCTGCAATCAACATATCATCTACATACAAGAGT
5	12192610	seq-rs2096	CATCATGATAATGCACACTCATATCATAATCCTTAAGAAACTCAAGCCATCTCCTCTGGC[A/G]AAGATTCATCTCTTTCTGGGTGAACACATTCAGAAGGCTCTTATGATCGGTGAATATATC
5	12313010	seq-rs1059	TTTGCGAGAATTTTTCATAAACATCCGTTATGATCGTAGAAATGAAGCTAGGTTGTCCCC[A/G]CGGGCCAACTGACCCATTTAAAGGTCAAACGAGCCTAGAACAGGTAAACCCCTATTTTTG
5	12348123	seq-rs2097	ATAGGAGTAAGAAGGTCTACTGAGATAACAAGCAACTACCTCACAATTCTCTACAAGAAG[T/C]CTCATACAAGGAGAAGAGAAAATATCACAAAGTCCGGGCTAGTAACCTACAAAAAAAaTT
5	12452292	seq-rs2098	TGGGATCTATGAACACCATCGACGTCCCGTCAATGGAACGACAGTTCATCGATAAGTTTT[A/G]TAGACCTCTACATTAGACCATTTTCTATAGATTTTTGCTTTTTCTCCCTGCACATGTAGT
5	12453823	seq-rs4662	CCAAAAGAACTTTTTCACATCATGCATAAATCTTTTCCTCTGACGGAAGGTCATGTCTGA[T/C]GGAACTAAATCATTTTCCAGATAATTTGCAAAATCTGTGAATATGGGATCAAATTTTAAG
5	12477654	seq-rs2099	ATATGTGTTAGACAATTAGGAAAGGATCATAGGCCCTTGTTCAAAATTATTAAACTTCTA[A/G]ACTAAAGTGAAGTGAGCCGAATGAAATTTTTATCCCTTTTTtATCCAAATAGTTTGAGCC
5	12573427	seq-rs1060	CATTTTCTGAAGTCCTAAAACCTCTTGAAGAAAAGTAAAGACATCCCTGTACCGTTACGG[A/G]AGACTTTATTAGACTCGTTTTGATACATCGAGATCAGTGAACCTAGGCTTTGATACCAAC
5	12617944	seq-rs7578	GACCTAAATATCATGAGAAGCGAACAGATAAGGATTCTGATAAATCTGCTGTGCACCT[T/C]ATGAAGAAAATACTGAAGAAAAAGATGCTTCATGCTTCCTCCCGAAACT
5	12774322	seq-rs1063	ACTCACATTCCATTTACCCCACCCCAACAATTTTTTTTtGCAATTGACCCCGACATAATA[A/C]GATATCATACACACAGGATAGTAGGTGAAGTAGAACCGTGGCATATAGATCCGAAGAACT
5	12867241	seq-rs2100	CAAAACAAGGTCGGCCTAGGTCCCACGCCCCCAAATAGTAACTAAGCAAGACTAGAACAC[T/C]TGATCCACTACTAAAGACTCACTCATGAGGGTGGACACACACAACGCTGCTACCTTAGGC
5	12961424	seq-rs1064	GTGTTGTGTGCCAGAAGTTGAGATGTTGAGTGTTTTAAAGGCATGTCATTCTTCGCCTGT[A/G]TGAGGGCATTATAGTGGTATTCAGACTGCTCACAAGATCTTGCAATGTGGCTACTATTTG
5	13054051	seq-rs7579	ATACAACGGATAGAAGATTAGTGCTGTACAGTTGTAACTTGTGTCCCAATGACGATTCTT[A/G]TGCTGTACATTTTCGTGTCATCTGTAAAATTTCCATACCACATTTTCTTT
5	13059085	seq-rs2101	ACCCGGACAAGCACCAGGTACCATAACACAGTTACATCCTCATTCCCAGTTGTTTTAGTC[A/G]TCTGCTTTGTTAGTCCATTCCTTCCTGAAAGTATACCTACAAAAGGTACAAAAAGGATCT
5	13122129	seq-rs1067	ACTACTCCCAATAAAAGGCCTTCTGTCTTTGATCGACTTGGTAAGCAACAACAAGAATTT[T/C]TGTGTTTATGAGGTTAGGTCCTCTGAAGAAGAATAACAAGAACCTGAGAAGTTATTTGAA
5	13301744	seq-rs1069	ATAAGATCTTGCAATGTGGGTTCTATTGGCCAACTATCCACCAAGATGCTCATGAGTTTG[T/C]CAAGGCATGTGATAGATGCGAAAGAGATGGAGGTATTTCGAGAAGGCAAAAACTCCCTTT
5	13356585	seq-rs2102	AGTACTTAGGATCATCAACAAGAGTTTCATTGAGATCACATCATACGCTCGTCAGCTTTT[A/G]GTGAGGCCTCCTTACTTTCAAAGGACTCTAATTTTATGATATGTTAGTAGTTGTTCTTCC
5	13498975	seq-rs4663	ATTAAAGGGAGTCCTTCAGAATGCAAGAAGGCTCACCACTGACTCTATAATGCTCAACAC[A/G]ATCGATGGTATGTTGGATACCGATTCTTCTGACCTGTGTCTGTATCATGGTACATTTAAT
5	13509193	seq-rs1070	CCCACATCTTGTACCATACCTAATCCACATCCTTTAGCTGGTATGCAGCAAACTCATCTT[T/C]CTCCTTTTCATTAACTCCCATAGCATAGAGAATCTTGTGGACCTTGTCCACAAACTCTCG
5	13619764	seq-rs7582	AATGATTGTTCATTTATCATTTTCCCCTGCATAGCAAGGCTTCAACAGAAGAAACTCCTC[A/G]AGCTATAGCTGTTTTTGGTCTTCCAGGAACCTTGCAGTTTGTTGCATAC
5	13923513	seq-rs2105	ATATAGAAAATGTGAGAAAAACATGGAATATGCTTTCATGAAATCCTACACCGAAAGAAG[T/G]TGGTCTTTACCTAGCAAGGTAGGACTAAATCATTAACATAGCTTGCTAGGTGGATCGAAT
5	13980002	seq-rs4664	TGACAAAGGAGATTATGAATATATGCATGTTTTTATGATCTCTATGTAATCTTTGAGAAT[A/G]AAGAATCAATGATGATAGAGATGATAATGATGTGTTGTTGAAATGATTTCACATAAACAC
5	14045291	seq-rs1082	TATGAGAAAGTGGTTATAGGATGATAGATTTTCCCTTCTTTTCTACTCCTATGTCGATCT[A/G]TAGAGTAAAAGTTATGAATACTCTTTTCTTATGGTTTTCCTTGTGTTTTTAGGAAGATGA
5	14171517	seq-rs2106	AGCATCTTTCCCTAACCTACATAGACCACATGAGCTAATGTGGAAGCTGGTATCATGGAA[T/C]CCTACACCAAAAGAAGGTGGACTACTTTCCAAGGTAGTACAAAACATAAACATAGCAACT
5	14293203	seq-rs2107	ACTAATTTCACATATTTTGTGTATCTCCAATGGTGTAGGTGTCATTTGAGAGCACTCCTT[T/C]GAAGTGGAACCTTTAATTAGTATTCATTCAAGCAAAGTTGGGATATGTCCTCAATAGATC
5	14493979	seq-rs2108	CGATGGTCCGTCGTGGGTACGACGGTCCGTCATCGAGGTCTCGTTTTGTAGATCAGTGAC[A/C]GAACTAGTGGTACCCCATGTATCCCCGATGAACCCAAATCAAACTTGTAGTGTTTTGGAC
5	14611831	seq-rs2109	CTTTGGTTCTCAAGATGAAAATCCACAATTTTCGAGAAGTGTCATCAATAAAGGTAACAA[A/C]GTATTTATTACCTCCTATAGATTCTATCTCCATTGGACCACAAAGATGAGAATATACCAA
5	14718135	seq-rs7583	CTGGTATAACTTTTTCTAGGAATAGAGAGAAGACATACAAAGATACATAATAATTAGGTG[T/C]CTTTTCCACGATCACATTCATATTTATCGGCTCCGTTTACTCCTCAAAGT
5	14748699	seq-rs4238	TCCACCTAGAAAGCTATGTCATTTTTGGTTCTACTTTGGCCGGTAGACCACCTTCTTATG[T/G]TGTGGGGTTTTATGACACTGGATTCCATGTTTAGCTCACATGGTGTATGTCGGTTGAGGC
5	14761032	seq-rs1098	CTTGAGACGTTCAGCTATGTCTTGATCGGGCCTAGCATGTTTGGACGTGTTTTATGTGTG[A/C]ATTTTGGGTGAAACTTGTATGGAAATTACTTGAATTTCAATATGCATATTAACGTTGGAA
5	15014902	seq-rs2113	GCATACATGACACATTAGGGAAGACACAATCATTGATCTCAAACTCTATGTCTGTAATTC[T/C]CAAAAAAaTAGTAGGCTAAACTAGAGCTTTACATTAGGGTAAGTTTCTTAAATGTGCCTC
5	15063639	seq-rs1105	ATGTACTATGATCTACGGGAGGTCTATTGGTGGAATGGCATGAAGAATTATATAGCAGGC[A/G]TTGCGGCAAAATGTCCAAATGTCAGCAAGTGAAAGCTAAACACCAAAAATCGGGAGATTT
5	15242540	seq-rs2114	AGAGCTCCTTGCAGTAGTCTTTGATTTTGAGAAATTTTGCTCCTATTTTTTtGGCACTAG[A/G]GTTATAGTGCATACTGATCATTCTTTTTTGAGATATTTGATGGAAAATAAGGATTTGAAA
5	15313661	seq-rs2115	AAAAGCATCTTCACCGATGAATCACTTTAGAGATAGATAAAAGCATGGATTTAGTACAAA[T/C]ACATGTACCAAGTACGGTATAATGCATAAAAATCATGGAAACAAACATTTAAGAGAAATA
5	15346708	seq-rs1112	GATCGCATTGCCCTCGAAAGTTGAGAACCAACCCTACTTGGATGAAAGGAAGAATCCAAG[T/C]GTTCAACAATAATGCCTTCCAAACTCTTCAACGACCGAAACCTTAATGTTTCTCAACAAT
5	15476282	seq-rs2116	GACAACCTTTTAGATAGTGATTTTTTTATATTTTCTCATGTTTAGCTATTTAAAATCATT[T/C]CTAAACATCATGAGTTCTTTTCGATCACAAATTTCAATCCTTCAATCCATAATTCAATTC
5	15514527	seq-rs2117	ATGAATGCAAGATGAGACTTGTCTGCGACCTCTCAGAGGTCAATGATGCCGGTGGTGATT[T/C]GGATACTAGAATTTGGATCGTGACATTGGTTAAGAAAAAGATAAAGATAATTAATCTCCT
5	15564848	seq-rs1119	CGATTTCTTGACTTATTATTTCAATATTAGGTCGAAGATTAGATTGGATTTAAGATCTAG[T/C]GAAAAATTCTGCATGCATGTCATATCACTAGAATTGGCATAGAAAGAACTGTATAAAAGA
5	15583619	seq-rs7584	TCTGTGGAAGAGAATCCATAGCAGCAGGGAGAATCCCTTCAACCAAGAGTTGTATTT[T/C]GTTGTATTATGTTTGTAGGAGGGAACATTTTGCATCAATATAGATGCCAC
5	15682128	seq-rs2118	TCCTAAACAGAGATACTCAACACATGAAAAAGACATGGTTGCAGTAGTACACTGTTTGCA[T/G]GTTTGGAGAGTTTATCTCTTGGGTAGTCGATTTGTAGTAATAACTGACAATGTAGCAAAT
5	15700701	seq-rs1121	GTGTATCACTGGGGTGTTAGAAGGTCCTTGGTTGGAAAAAATCTTCTTAAACCTTGGCTT[A/G]TCTTGAACCTCAGATCTAGTATTCGAATAATTACTATGTTCAACCCTTGTCTTCCTCAAT
5	15920627	seq-rs1125	TCACCGGATCAAGTGATGTAAAATCCACGAGTGGTTATGTGTTCATACTTGGTAGAGGAG[T/C]AGTCTCTTGGAAATCGTCCAAACAGACATGTATTGCTCTTTCCATAATGGAATCTTAATT
5	16055540	seq-rs1128	ATTCAAGGTTCATGATCTCATGTTTAAGGATAACTTCATGATATTTAGATGTACCTTAGA[A/G]TGTTGGAATCAACTAGGAAACATGGGCATCCCTTAGGAACTAATTAAAAAaGATGGAGAA
5	16064499	seq-rs2121	CCGTACTTTTTCTAAGTGTCCTTTGATAGACATCTACGACGGACCGTCGTACCCACGACG[A/G]TCCATCCTGCACAACTGTCATGGTTGTCAGAGACCCTTGTCCTAAGATCTCCATTTTTTT
5	16092483	seq-rs2122	GGGAACCTCCTCAATCTCCGATTGATTCTCTGGTCGAGCAAGTGACTAATGCGGATTTTA[T/G]GATTGCTTTTGAAGTGTTGGATCAAGCCGTCACGACCCAAGCCAATGGGGAGTTTGTGTT
5	16195487	seq-rs5954	GAGTTGGATTAACTTAGATAAGATGGTAAGATTTTTAAATTCCAGAGCTTCTAGGATATA[T/G]ATTAGTCCATAATCGATTGTCAGAGATCTGTCCATGATCAATTGTAGTGAAACCTTGAGT
5	16267993	seq-rs2125	TTAAAGAAAGATCTCACTCTATACATGTGGGGGGATCCTTCTTTGATAAGGGAAGTATCA[T/G]GATTCCATGTTTGTCTCAAATAGTCTATGTCGGTTAAGCAAACCACCACAAAAGTAACAA
5	16303446	seq-rs2127	TCAAAATCTTTTGGTTTACCATATGATAATATTTTATCATGAACTTATTCTGGTTCGAAA[T/G]AAAGAACTCAATATAGAGGGGAGCAATCGATTTATAGCATGTGTTTATTCAACACATGAA
5	16363691	seq-rs2128	AATTATCCGACCCACGATTTGGAGTTGGCTGCGGTAGTGTTTACTTTAAACCAATCGAGA[A/C]ATTATTTATATGGGGTTAAGTGTGAAGTATACACGGATCATCGTAGCCTACAATATGTAT
5	16543148	seq-rs1134	TGATATTCAAATATAAAGACAATAACTAAATTGATTCTAAGCAATAATTTGATGAAGAAT[T/C]GATGAAGAATCACCATCCAATCTTCAATCCAAGCTATATCTTATGTTTTGAATTTAATGG
5	16561648	seq-rs5955	CAGTAATTCAAGCCAGTCTTACTACATCGGAAATTCACGGTgAGTTAATGCTTCTAGCTT[A/G]GACTGGATCTTCCTCTTCAAGTcTTGATGCCTTGAACTTCCGGCATGGACTAGCTTCTTA
5	16604786	seq-rs2129	GAACTAGGAGGGTTTTTGTTTGTAGTTTATTCATCTAAAAATAATTGGTATTTATTTAAT[T/G]TAAGGTTGGTATCAATCCTTGAACTCTCTTCCATTCAAGGAGCCTCTTTCTAAAAGATCT
5	16673869	seq-rs1136	ACTAATTTTTCGAGGCTGAAATTCTAGGGAGTTTCTGATCCCATCTACAGTTGTGCACGA[T/C]AGACCGTGGTTCAGGCTAAGGTCCGTCGATGCCACTGTTGGTAGCACCTGCAGATTTTTC
5	16890362	seq-rs2130	AGAAAGTCCCTATAGTTGGCCAAGAGGATTTGAATGAGGCGGTTCCTCCTCTAGAACATC[A/C]AAAACCTCAAGTGTCCCAAATTCCCCAATGCCCCAAGCTCATCAAGATCCCTATTTCGAA
5	16926748	seq-rs4665	GTTGTCATCTACAAAAAAaCATTGATTCCTTCTGCTCTATCAACACTGGATCAAGATGCT[T/G]ACCCTCCTTGACTTTAACTACTAAGGTTGATTCAGAACTAGGATGAACTTAAACGCTCCC
5	17171980	seq-rs1142	GTTAAAGAGGTACACCAATTAGCTAAATTGGGTGTATGGCTGGTAGATCTATCAAGTGGG[A/G]GTGTTTCGGTTCACTCAAGGTACAAATCTTTATTtGGTTTAGATGTTGAACCAAGCAGCA
5	17203268	seq-rs4666	TATGAAAGTCAAAGATTTTAGTGATGTGGTTATCAACATTCTGTCGATATCCACCAATAT[A/C]TCCATGAACTTTCTCAACGTCATCTCTCAACTCAATGATTTGCGTGAATAAATCGACAAA
5	17503584	seq-rs4667	AGATATGCCTTGGCTTATGCTGCCAGCTATCAACCAACATTTATTTTtCCTTGCCGATCC[A/G]AACACGCTATGAATTATATTGCCTGCCGTTGGGCAATGTCATTGCCCGAACCACACCAGC
5	17519724	seq-rs5956	GACCATTGTGTGAAGGAAGCATCCGACTTCGGATGACTATTATGTGCAGACCAATAGGAA[A/C]TGCAGGAAGGTCATGTCCAATGTCAGGTAGATCTTATGTACAGGCCATAAGTGATATAGA
5	17808864	seq-rs1150	TCTGTCTATGAAGTCTCTATAATACTAATATGGATGTTGGGACAGACCCCATAACATCCT[A/C]TAAAGAAAACTGAAAAACAGTAAACATGTGTCCTCCAGAATGCTAAGTGGCTCACCTCTA
5	17962808	seq-rs2131	GAGTAAAGACATATTGTAAACTAAGATGATCTGTATAAACTTCACACTTGACCCCATATA[T/C]ATAATGTCTCCATTGCTTTAATGCAAACATGACTGCAGCCAACTCCAAATCATGGGTCGA
5	17988572	seq-rs2132	GGATCGTTATGTCTATGGAAGGCTATGCCGCGACTACCCAAACCCACATGTTAGATGATG[A/C]ATATTCCCAACAAACCAACCACGAGTTGTTTGCCGATGAACAATCTGATGCAACAACCTT
5	18151330	seq-rs2133	TTCAAATTTTGTATGAATTTGATCCAATACAATATATGTGTCTACAAATGCCCCTTACTT[T/C]GAGGCTTGTCGACATAGAGGCTTGCCTAAGTTTGGAGACAAGACTTGAAGTAGTCATAAA
5	18205606	seq-rs2234	GCCTTCAAAAATTTATTATTGGCAGGTTCCTTCTTGATCTTTTCTTCAACAACATGAGTT[T/C]TCATAATGGGCTCCCTCAAGATGTTATTGTCACGGTATCGTGTCTCTTGTTCAATTTGCA
5	18313284	seq-rs2233	GCATGCTAAGATCAAACAAAGGGAACATGGGCATTGTAGACATTACATTGAATCGTCCCC[A/G]AACAGGTATATGACAAAAAGTTAGGAAAAAGCCGTTTATTCTCCTTATAGTCGCGAATTC
5	18487730	seq-rs1406	CATTTATATTACAAAAGAGAAAGGATCAAATATGCCCCTAAAAATCCGACCCATTAAACC[T/C]TTTTACTACCCATATTTTATGGTTCCATTATACCCCTTTTATTACCCGTATCCGACCCAA
5	18559284	seq-rs2232	CCTAACAACAAGATTCAGAAGCCCAAGACAAGTTACACATTCAGTTTGGATGACAAGAGA[A/G]AGATTTGTGATCGGGTCAAGAATTTGAAGATGCCTGACGGATACGCTTCAAATTTATCTA
5	18659784	seq-rs1401	ATCTTATGGAGTTAAGTTCTATTGCACGATTCAAGAGTAATGAAGAAAGGGAAACTATAT[T/C]GTCCTATAGCCTCTTGTCTATGGATGTGTCGCGACTCACACCAATAAACAAGATATTACT
5	18882540	seq-rs2229	CAGACATTCCGAGGGTCCTATGGTTCTTGCTGAGGTGCTAATGGTAGCTCATAAGGTCTG[T/C]TGCAGTAGTCATCCACATTGAGGTATTATTTTGGATATGGAGATCCTGGTCATATGATTC
5	19047104	seq-rs4384	TCGGAGTGTCACGTACCAACACAAGAGGATTAATGAATATGAGGGAGCGGAGTGTCATGT[A/C]CCGACACAAGAGAAATAAAGATAATGAATCTTGAAAGATATTAATATACTCAATCTAATG
5	19134198	seq-rs1391	ATTTAGAATATCGGGAAAAATATCAAACTTTCTAGCATTCAAAGGAGTAACAAAAGTAGT[T/G]TAGCACCCGGATCAAGTAAAACATATACATCAATATAGGAGACTTTCAACGTACTGGTTA
5	19224540	seq-rs2225	GGTTGAGAGTCAACGGTGTTTGTTTTCTAGCTAGTTATTATTTGTAGTGGATTTTTTGCC[A/G]GGTACCGTATTCTTGGTACTCACCCCTTATTTTGATCTTGAGGCTTGTGAAGGACTTGAA
5	19316240	seq-rs2223	AAGAATATGAAAATTGTGGCAATCATAACTATTTTTGATACCATAGATCACACCCTGCAC[A/C]AGTGTGTCATTTAGAAAGTTTCAAGTGCAGGTCATGTTCTAAGAGTTCAGATTTATCATT
5	19428292	seq-rs2221	AGTAAATGACGAATGCCTTGATGATCAATTCTGGTTCATCGTGAAACCTTTGGGTGGAAG[T/C]CATCCTTACGGCTAATCAGATACTCAATAGGGTACCCCATCAAAAAACACAATCAATTCC
5	19459244	seq-rs2219	AGGATTTTCCTGAAGTTGTTGGCAAAGAGAAACTAAGAAGGCATCATGTTTGTTAGGTTC[T/C]CGTAGTTTTGACACTAAGTCAATTTTCCCAGTATATACGAGATCTCAAAGTAATAACCAA
5	19460300	seq-rs4700	CGATGGTTGAGCTTGATCTGTTTTTGAAGGTGGACTGCCAATTGACGGTAAGGTCAAAGA[A/C]GAACATAGACTCCATCACCAATATTTAAGGTAACTTCCCTTTTCCCTTTGTCAGCAAAAT
5	19550094	seq-rs2216	ATCGTAACTGAGTCCAATGACGTCTAGGATGCAGTGTATCTCTTTCATAGCCCTTTTGAT[T/C]TCCTTATTTATATCGATCTTCGCTTCCTCCTTTGCCTTCCACTCCCTTTCTTGTTTTTCA
5	19677160	seq-rs2215	ACAACATACATGACTTTGTCTTTTGTAACTTAGATAGTAGTCCAATTCTGTGTTAGTCCA[A/G]AAACTCTCTCAGAAATTTTCTAAGTCTCTACTCCATTCGGTGACCTCAGCAGATCTAGAC
5	19708276	seq-rs1387	GATCTCAATAGGAATCACGAGCTTCGTCAGCTGCACTATCTGGTTTCTAAAATGTTAGGT[T/G]ACATATACAATTTTGGAAACTTTTGTTTGGTTTGAGAGGTTCGTGAAGTTGAATAAAATT
5	19848076	seq-rs2212	AGAGGCATGAGTTCATACTTGCACCATGATCACATAGTGCTTTAGCAAAGTGTAACAAAC[T/C]GCTAGTTTATAGAATAGTGAATGTACTAGGATTTTTCTTCTTATGCACAAAAAATCTTTT
5	19948798	seq-rs1382	TGTTGAAATTTTTTtCTTTAGCCTACCTAAGAACTGTCCTGGTCAACTGTCGATGGGTTC[A/G]GAAATTTTTTTTTtGGACCCTCATCCAACAGGACCCATGTACGGTCTTTTGGTAAACCTA
5	19978796	seq-rs4699	TTTTCCAGTCCAGCTTTCTGCAACAGATCTCGAGCATATTTTGACTGATGAAAAAACAAG[T/C]CGCTGCCTTTCCGAGAAACCTCCATTCCTAGAAAATAATGTAACGGGCCAAGGTCCTTCA
5	20239056	seq-rs1379	CTTAATCAGTTGCTCCACTAGATAGGGTTGCACCTATAGGATCTTTTTCCAGCACTGGCG[A/G]GGAACAAATCGCTTGTATGCTTTCAACAATCAAAAAGAGCATGAGAATTCAACTTTACTG
5	20269768	seq-rs7626	CATCTTTGGTTCCCTTGACTGGTTACAAGGTGCATTCTCTAACGGTAGATACGAACCAAA[A/C]CTGTCAGCTGGTAAGCTCTATCACGCCGTGTACGGAAGGAATTTTACTA
5	20278540	seq-rs7625	GCTTCGATTCTGTCCTTAGCATTGCCAATAATTACAACCCTGCCCCTCCATCACCAGTC[A/G]CTGAAAAAACCTTCAAATCCACTGGCACTCCTTCAACTCCTTCTTCACC
5	20410356	seq-rs4698	CGGTTGCCGTGTGTTCACTGTCACAGATAATTGGGCCACTTGCAATTCAATCTGTTTAAT[T/C]GAAATTGCATATGTATCAAATTTTTGCCCAATACTAGCTAAGTCGCACCTCAATTCTTTA
5	20527748	seq-rs1377	ACATATTCTAGCAAAAACTGTAAATGCCAATAGAACGGATTGGTTAAGGAAGCTAGATGA[T/C]GCTCTTTGGGCCTACCGCCCTTCATACAAGACCCCATATAGGTATGTCTTATTACCACTT
5	20637326	seq-rs5310	GCTTGCTGATCGACGGCGCTTTGCGCCACAGGTTTGCTTCACCTACCACTCTAGTATTTA[A/C]ATTTTTATACATTGGGGATAATTGCATGTTTTTTTtGTTGGGGGTGGGGTAAATGGAAAG
5	20694984	seq-rs2209	TTAAAGATCTCAGAAACTTAAGTCCATTCCTGCCCATGGAACCACACACACACACACACA[T/C]ATATATATGTCGACAAAATGAAATTTCAGTGGCTTTTGAGTGTCAATAACTGACATTTCA
5	20808176	seq-rs2208	CAAATTTTTCCCTATTGGTCTCGGACTGAGATACAGTGGTTGTGTATCGTTAGGTCAGAC[A/G]TGCATCTATACTTGTCATTGCATTTCATTGCATTGCACATGTTTATCGTTAGAGCATTTG
5	20869484	seq-rs2207	AATAAATGTTTAGATTGTCATGTATCATAACCGAATGACATTCCTCTTGCAAGTCATCTG[A/G]CACTCCCATCACAAAGCGGTTAATTTCATCCCTAGGATCGGAAACCAAAGAAGGAGCATA
5	21178100	seq-rs4697	GTCCTAGACATCATAGCCAAAGACGTCATTTTTCAAGATCTTAAGGCAAACATTCATGGT[T/C]AACATGAGAATTGCATCATGTGTACATTTATCCGCTTATTTTGATTTATATGTTCTAATT
5	21280004	seq-rs1364	TTCTCACACCATTCACAAAGATCGGTTGGGGAAGTCTCTCTATTACCTCGACTTTAGCTC[T/C]ATCAAACTCTATGCCCTTTTCTGAAATGCGATGACCCAACACAATACCCTCTTTAACCAT
5	21416770	seq-rs2203	TGTCGAACCTGGATGAATGGAATATCTGGAGCTATGAGGTTCCACCATGATCCACTATTG[A/G]AGCCCATCAGCCATTATCACACACAACGTACCCTAATACTTCAACACAACATCTCCCCCT
5	21626336	seq-rs1359	ACCTTGTTTGAAAAGCCATCTTAGGGATATCCTTCGCCCTAACCTTCAGCTGATGATAGC[T/C]AGATCTCAAGTCAATTTTGGAGAAAACTGAAGCACCCTGTAACTGATCAAATAAATCATC
5	21714044	seq-rs2201	AACATTTGCCTTGCCTAGATGATAAAGAATAGTCATGTTATAGTCCTTTAGCAACTCCAA[T/C]CATCTCCGCTGCCTCAAATTGAGATCTCTCTGATTGTATATGTTCTAGAGAGTACGATGA
5	21852254	seq-rs2200	TTTTCTTTAAATTGAGGGATTTTCTCTCATTACTACTACTAAATCTAGTATTCTAAGTGT[A/G]CTTTACTGCGTTTGAGTGGCTCACTGACACCAACGAATTGGGTATCAATACACTGATAAT
5	21867712	seq-rs1358	GGATGTGATCAATATGGATTTCATCAAAAGGTTACCTCGTACTCGCAGACATCATGACTC[T/C]ATTTGGGTGATAATTGATAGGATGACTAAGTCTTCTCGCTTTTTAGCGGTCAAGACTACT
5	21934452	seq-rs2198	CGAAGTCCACCTCGAATCCGGCTATCATCGCCGCCATCAACACTGCTTGATCCAAGGTAA[A/C]GATATTATCAGCAGCTGTGGGAAAAGGGCAGTGTCGGACAAGCAGCCACAAGAACTTTGT
5	21968282	seq-rs2196	TATAAGCCTAAGTGATGATACAACGTCTTGCCCACTCTATCAGAACTATCATATACTTTG[T/C]CGACATCTAGAACATCATAACTAAGTGGATCCACTAGTCTATGATAAAAATCACCAAAGA
5	22049744	seq-rs2195	CCATGAACTAAGGCCCACAATGAATGTGACAAATGTCCTGGTAGGTTGGGCGTATGTTCA[T/G]CCCTATGAGCACCAGCGGATCGATGTCCAGTGACATACCAACTACGTCATTAATAGCCGT
5	22263836	seq-rs4696	CCACTTCTTGAAAGTTGCAAACACATCTGACTTATGCTTCAAGAAGTAAACCATACCTTC[A/C]TTCTGAAATAATCAATGAAGGTAACATAGAATCTGGATCCTCCAAGTGATGATACTGGAG
5	22314832	seq-rs2193	ACTCTCGCCGTATAGAAACCGGCAGATGGATGGCAGGGAAATGTCAACCTGTACGCTCCG[A/G]ACTCGGACCTATTTTAGTGGGGCCTGTTTAGAAGGGGCAGCCCGCCTATCGATCTATGAT
5	22438808	seq-rs2192	GATCTTAAAATAGACATTTCTTTTtCACCCCAACTGATCTTTTCTGGAATAATGTGTTGG[T/C]CCTGGTCCCTCCTTCAACATGGGTGCACCTCACCTTATGCCAAAAGCATAAGTTGAAGGT
5	22463416	seq-rs1356	TTTGCAAGCTTTCAAACAAGAAATAATTTGACCTTTAGGAATAGAATTTCCCCCCTTCCA[T/C]TCTAACACGGGTTCATTTGGAAAGTTAAACTTCACCACCCTTGTTCTAAAATCTATAGTA
5	22506276	seq-rs7623	ATGCGGAGAGAAGGAGAACATATGACTCTGTTGGCTCTGAGGAGCCTGTTTATACGAGAC[A/G]TCCTACTACACATCATCATGCTACTGGATTTCGATTTAGTGATGACGTT
5	22506512	seq-rs7622	AGTAGTTGTACTCGTCGGAGAGTTTCTTTGTATACGGAGGAACAAGTTACAATTGTTAGG[A/G]AGATCAAGAGGAAGAAGGATTATTACGATATCTTAGGGTTGGAGAAAGGA
5	22578768	seq-rs2191	CCTCTTTTAGTAGACATTGCAAGTTCCTATTGTGCAGAGCCAGACAAGGTGTTAGATCGA[A/C]GGATGATAAAAaGGGGTAACAGGGTGGTAGCTTAAATGTTGGTGCAATGGAAGGACATGC
5	22744590	seq-rs2186	GGCAGTGTAAGCGGGTCCCTTAGAATGAGAAAGGTTCAAAAGTATGTTTCTTGATCGATT[A/C]TTTCCTCTAGATATGAGAGAGGACAAGGTACTTGAGTTCATCAACCTTAGGCAAGGAAAT
5	22750368	seq-rs1347	TTTTTGTAGCACTTTATGGTATGGGGTTAGATCCCCTAGCAGATAGTTTGAGGTAGGTGA[A/G]GTTGCCTTGATATGACTCGAGTAATATATAAGCCTAGAAGGTTTGACTCATTAGAGAGAG
5	22880914	seq-rs2185	TTCATAGGTAACAAGTTACACCGCTGATAAACATCTTTTAAGGATCGAGTTCCTTCCACT[A/G]TAACATCATCCACTAGTTCATCTTCTAAAAGTTGAGGCTGCTCTATTGAAAATAAATCAG
5	22921714	seq-rs1346	AGATGTGGCTCAAACTTAATATTTTCAATGGAGAGATAATAGGGCATTAAGGGGTGGTTT[A/G]GTGACTTGGGAGATCTTTAAGAAGGCTTTCCTTGATCGGTTCGTTCATAGAGAGTTGAGG
5	23063948	seq-rs1343	AAAACTAAGGAAATCAGAAAATGAAAGAGAGAATCCAAACCAAGCTTGAATGATTAGCTC[A/C]CCATTGAACCTGAAATGCCGAGCCTTGTTGGATCTGAGGGATTCGAAGTCATTGGTACAC
5	23092764	seq-rs134	CGACGGATCCCACGACGGAACGTCATGGGCACGACGGACCGTCAAGGGGGTCTCGTTCCA[A/C]AATACTTATAATTCTGAAATTCTGGCACTGAAATCGACTCTCTGAACTTCGCGACGAAAT
5	23313508	seq-rs2184	AACAGTGGTGTTTGCACTCAAGATATCGAGAAACTACTTATATGGTGTTCATGTAGATGT[T/G]TTCACTGATCATAAGAGCCTTCTGTATGTGTTCACCCAGAAAAAGTTGAATCTTCGCCAG
5	23475696	seq-rs4695	ACATTCATAAAGTAAAAACCTTCGATCACGCCATCAATGTCAACTTTCTTTTATTTTTGG[A/G]TAATCAAGTTGAAAAATTTGAATTTAAATAGAATAGAACCTTAAACCTCTTCTAAGTTGA
5	23478230	seq-rs1340	ATCCGATTAAACTCTTGATTAGATTCCTAGTTTTGTGTTGATCTGCAACTAATTTTTCAT[A/G]GAAAAGCATAGGAATAGTGACATTGATACCTGAAGCCTGCGAGTCTGAAGTTGGTGGTGG
5	23512604	seq-rs7620	TTTTGTACTCTTCTATTATCTTATGTTATGATTTGCTAAGTGGATTACATAGAGTCCTT[T/C]GGGGTTCTATGTATGTTACATCTAGGGTGTATCCCTGGGTCGCGACACAT
5	23541334	seq-rs7619	GGTCAAGTGGCTTTTACTCCCACACAACCTGGCCATGGAATCATTGCTGGTCTTTATCAT[A/C]CAGCACAACCAGTGACAGCACAGACTGTTCACCCACTTATGCAACAGTC
5	23641054	seq-rs2182	CATGCCTTCCATATTGGATGGCCATGCATGAGGTACTGCCTTTTTCTTCATCACAATTTA[A/G]CGAACAGAGTAGAATAGATCAAGTAATGGTTTTTGAATTGGCAGTTTTGATGTGCTGTGG
5	23832892	seq-rs2180	CCAAGATATAAAACCCATACCTTATGTAGAATTGAATCTATGTAGATCACTTTGCACGAA[A/C]ACCTTAAAGAATACCTTGAAATCGCCTAAGAGAAGTTTTGTCTTTCTACGTTTTACTTAC
5	23884848	seq-rs1330	GATGCACAAATGCTAAGTTATGGATTATTCCTTGAGACATCTTAAGATTCACGAGATGAA[T/G]TAACCAACACACGATCTAGAGTTGTCTCTTGTAGTATTCGCTCTGAAAATATGGCTCCAC
5	23951600	seq-rs2175	ACTCTTGGATCCTCAAAGTATGAGTCATTTTCTATCTTGATCCTCTCTGATGCCTAAAAT[T/G]GTTAGTCATAACTTTGCTCAACATCCGGATAACCTCATGAAACTCAACATTTGTAACCTG
5	24026304	seq-rs2172	AGCTTTTCGTGCCCTTACTTTTGAGTCTATCAGCTGCAACAAGGGCTGCGGGAACGAGTG[T/C]TGTGCTTGCTCAGTTGCATTTTTGGGGCCTGTTGTTTCAAAAGAAGGGGTAAGGGAGATC
5	24089140	seq-rs2171	CACAGATTGATAGGCGGGCTGCCCCCGCCAAATAGGCCCTACTTGAGCATGTCCGAGTAC[A/G]TGGCATTCAGGTTGATATCTTCCTGCCTTCCATTTGCCGGTATCTATACGGAGAGGAAGT
5	24109880	seq-rs1327	CATCGTCAATATACCTAATAGTAAAAGAAGAACAGTAAAAGGCAGGGGTACAGGAAACAC[T/C]ACTTCATACAAAAGACCAACATTCACTAGAATGGGGTTGTTTCAAGTTATAAATTGGATC
5	24112570	seq-rs2170	AGAGTGGGTGAAAGGAGTATTGATTGACGCTCATGTACTATAGATTGTCGTATGACCTAC[A/G]GACCGTAGGTCCGTCCATCGTCCAAGACTTAAGCAATTTTTCTGGGCTGAAATTTTTGGG
5	24153232	seq-rs2169	GATTATTCGAGCTACTAAAAAAaTAAAGAGGCATTGATCTCTTGGGGAAGCTTTGAATCC[T/C]AAATATAGTAGATAGCCACTTAACTCATCATACTAAGCATAAGGGGCTTGCTTTAAGCCA
5	24218836	seq-rs1326	TCATTCTAACAGCTAATACCCAACAATTTCAAAAATTTAAAATGCCCTAAGTCTATAATA[A/G]TAAGGGAATCAATATTGTGCCTAAAACCTAGGGACCTAATGGGTAAAAATAACCCACTAT
5	24341024	seq-rs2167	AATTATCGTGCCCATGATTTTGAATTAGTAGTAGTTGTATTTGCCTTGAAAATATGGAGG[T/C]GTTATTTGTATGGGGTCCATGTGGATGTTTTCACTGATCAAAAATACCTTCAATATGTGT
5	24368884	seq-rs2166	AACCCAAATTGACTTATTTTCGCGAGAAGCGCTTCACCCGGGTTCGATCCTTGGTGGAAG[A/C]AATATGTAAGTTGAATTAATTGGTATTTAATTAAGGGCATTTTAGTTTTGTCACTTAAGC
5	24444700	seq-rs1320	TTGGTTAGGTTGGTGGCATTTCTTGGTTATATCATCTCTAGTAGGGGGTTGAGGTTGATC[T/C]AAGGAAAACTGAAACAGTGAAAAATTGTCCTAGACCATTAACTCCAACTGATATTAGAAG
5	24453852	seq-rs2164	CCTTGATGATGGAATGGTGAAGGAAATTGAGTAAGTATTGTGATCTCTATTCTTTACCTG[A/G]ATTGTGGTTACTTGTGATTAAATGATGATGTTGTATTAAAGTATACCTCATATTAAGATT
5	24631558	seq-rs4541	GATTTTAAGGTCACAACTACTTACCCTCTTCCGTGCATGATATTTTCCTTATGCAGGTTC[A/G]CAGGTGTTCCCATCTGGATTATTGATCGGCTCAAGACTCCACTGGGCATTGTTGATATCG
5	24753576	seq-rs541	TACATGGATGAATGGAATACCTTGAGGTATGAGCTTCCTGCATGATCCTTTCTTGGAGTC[T/C]ATTCACCCTAGGTTCACACAATCTACCTTGGTACTTCAGCACACCATCTCCTTCTTATTC
5	24793416	seq-rs1757	AAGTTGGCCTGAGAGTTTTACGCCTCTTATGTGGCTACACTTCGATGATAGATCGATAGG[A/C]GGGCTGCCCCCGCCAAAAAGGCCCCACTTTAGCACATCAGAGTAATGCGGAATACAGGTC
5	24924048	seq-rs545	TGGATCAGGCTATGAATATACATCAAAAGTAAAGACTTTGATCATACCGGTTGCAATATA[T/C]GGTTAATTATCTTTCTCGTGGTGACTAGTTATAGCATACAAATTGTTTGCACCTATGCTT
5	25145904	seq-rs1758	ATCCTAAGAAGATTAAGGCAGTTAGAGATTTTGTCAGACCTACTTAAGTTACAAAGATTC[A/G]GAGTTTCTTAGGTCTTGCTGGTTATTATAGACAGTTTGTAGAGGGTTTCTAATCCATTGC
5	25187160	seq-rs1759	GATCTTCTCCAATAAGAACTGTCTCACCTCCAAGTAACAAAGGTAGACTACCCATACTCA[A/C]TGTATTTCACCCTAAGTTATATACTTTCACATTCGCTTTGTCCAAACGGTAAACAATATT
5	25313994	seq-rs548	AGGAATCATCCTGACGAAATCCACATGTTAACTTCGACGATCTTGGTGAATCTTGCCTTT[T/C]TTCTTCTTCTCTTCTCTTCTCCTTTCTCCTTAACCCTAGCGTGAATATTTCAAACTTCAA
5	25399212	seq-rs1760	CTTTTTGGGGCACGTGGTTTCTAAGGATGGAGTGATGGTGGATCCTTCTATGATTGAAAC[A/G]GTGAGAAATTGGGTGAGACCTACTAATGTGTAAGAAATAAGGAGCTTTGTTGGTTTAGCC
5	25567872	seq-rs4903	ATCAGATAACCCGCTAAGATAAGCAAGACCCTTGTTAATCATCTCTGGGGTAGGTTGGGG[T/G]GGTAATTCCTCACTCTGTACTTGTTCATTCTCCCCTTCCTCACCCTTTCTTAATACCTCC
5	25628056	seq-rs1761	TTTAGTGATCATGCTAGCATGCCCTTATACCTCTTGCAGGGTATATTGGGTCCTCTTGAT[A/G]AGGCGTATACATCGAACTCCATATTTAGCTCATGTGGTTTTATTATAAGTTATTAGTAGC
5	25643334	seq-rs551	ATCCACAGACAGATGGGCAGGCAGAGCGTACCATTCATACCTTAGAGGATATGTTGAGAG[A/C]TTGTTTGATTGATTTCAAGGGTAGTTGAGATGATCACTTTCCTCTTATTGAGTTTGCCTA
5	25645974	seq-rs1762	AGATTTATTCTATCCTACATGCTCAGTACCTTTCAAGTACTGACTCATACATGTGCTACA[T/C]TTTCTCGTGATGTAGGTTCTGGTTGTTAGCATCCAAATCACGCATAGATCAATTTTCGAT
5	25789236	seq-rs1763	CTTCAAGTCTCTGATCTAATACCAAGTTTGTCACGTCCAGAGCCTATATCATGTACGTGG[A/C]CGACACTTGAGAACCATCGTTGGTCCTCAAGCAAACCCTTGGTCTGGCTGACTACTTAGC
5	25867132	seq-rs552	CACAAACGGATGGAAGGGCAGAGCGTACCACTCAAACCCTAGAGGATATGTTGAGAGCTT[A/G]TGTGTTCGATTTCAATGGTAGTTGGGATGATCACCTTCCTCTTATTATGTTAGCCTGCAA
5	25867684	seq-rs1765	GTACTAAAGCATTTGTGCTCTACATCTTCTTGTGATGTAGGTTCAGGTTCTCAGCATCCA[A/G]ATCACGCATAGATCGATTTTTAGATCTCCACTTTAGCAGATTCAGTGGTGAGTCCTCATT
5	25874100	seq-rs8876	TTTGTTAACAAGTGTGCTGCAGAGAATGGGACTTGGCCATTTCTAGAGGTACATGATCAG[T/C]TTCATTCCAGAAAGGGTTCAGACTTCCCATCTAGGCTGTAATTATTTTG
5	25874324	seq-rs8878	ATCACCATACATATTAGGAAACAAAGGACTAATGTTAAATTGGGCAAAGCTGATTGAG[T/G]TATCGTGCCAAGGGTTGAAAGGAAACTTATTTCCTGTGTTGCTACGGCAT
5	26053768	seq-rs2134	AGGTAGAAAATTCCAGGAAAAAACTTCGAATTGGGAGGGTGATCTTTCTGGTGAATTGAC[T/C]ATATCCCAACCGACATAGGTGAACAAGTAGATTGTACTAGGGCACTTAAGAGAACCATGT
5	26094288	seq-rs2135	AACTTGCACCTATAAAAATTGTAAATTGTATAGTGTTAGTATACCACTTGTACTAAGTAC[A/G]GGTGTATGAAAAAATACACATACAACTATGAATGATCAAGGAAAGATCTTTCTAAACAAC
5	26158516	seq-rs1161	AGAAGTGAAGATATTTCCTAAAAGTCACTACAGCCTCTCGAGGATAGGTACAGACATCTT[T/C]GTACCTATCATCGAGACTCTATTTAGACTCAACTTGTATACTTGTGAGACCTATGAACCT
5	26184792	seq-rs2136	AAATTTCCTATGTTTTTAAATATGAGTTTTCAAACGTCCATAACATCTAATTCAGGAGGA[T/G]TTAGGGGGATTTCTGTATATGGATGGAACGATCTTCTCGCGCTGAGTTTTCTCATTTTCG
5	26188844	seq-rs6082	CTGAGTGTCAACATCAATTTCCTCTTCATACACAATGTAACCTAAGAATGCTACAGACTC[A/C]AGCAAAAATTGACACTTAGAGAACTTGCATTCAACTGTCGATCTTTCAATGTCTCGAGAA
5	26246068	seq-rs2137	TGGATCTACTTAGAAGTTCAGGTTCTGAAACCCGGCAAGGTTTAGGACGTCCCTGGCAGC[A/G]TGAGACAAAACATTGTATCATCGTGATAACTCTTAAGTGATAGTTTCAGTTGAAGAAATA
5	26279736	seq-rs2138	TCTTTTCGATCTATCCTTTGCCAGCTATGATGCATTTCTAGGGAGAAATTGATTATGTAT[T/C]TCCTTTTTTAACTTGGCCCAATTATCAATTCTGGGTCGGCCAGAACCTTCGTTGTCTGCA
5	26481332	seq-rs1162	TGTGAAGTATACCTACAGCGCCGAGGATTATGCGAGACTATATATTTATGATATTGTGAC[A/G]TGGCATGGGATTCCTTTGTCTATCATTTAAGATAGAGAAGTCAGTTTACTTCACATTTCT
5	26510284	seq-rs2139	TGAACAAGAATTCAAAGTGTAAAGGAAATCGAAATACCTTTAATTCAGAGTGATGTGGTT[A/G]TGAGGTCAACTTTTTACATCAACCTAGGAGCCTGACTTGATCACCGGCTGAAGAACAATG
5	26846570	seq-rs4671	TGACGTTCCGTCGTATCTACGACGGTCCATTCTGCAGTTCCGTCGCGAAGTTCAGAGAGT[T/C]GATCCCAGCATTCAGATTTTTGAGTTTAAGTGTTTTGGAACGGAGATCCTCGACGGACCG
5	26900574	seq-rs1165	CGTGGTGGAGCACAAGTTGTAGAGTAGAAAGATGATGTTCTAGGCGGTTTGTTAGACAAC[T/C]GAGGCCTAAACTCACCTTGGGTTTGTGTAAACTTCCCCATGGATCTGGCCCTCTGTGAAT
5	26904832	seq-rs2142	CTTTTCCATAATAAAACAATTTAGAAATTAAATATGATTTACCTACAACGTTGGTTCTAC[T/C]GCACGATCTAAAATTTGGATGAAATGAGATAACTCCTACATGTCCTGTAGCCTCATGTTT
5	26977032	seq-rs2143	GTTAATATACTTAATATAACCCAATGAAATGATCAACAACTTAATCCATACCTTTATTTT[T/C]GTAACGGAATGAAACTCATAAGGTAACTCTAGTTCTTTCTAGTTGAAGGAACCCTTTGAG
5	27083890	seq-rs3222	GTCTGAGAGTTCAACGCCTCTTTCGTGGCTACTCTCAGATCACAAATTGATAGGCGGACT[T/G]CCCCCACCAAACAGTCCCCACTTGAGAATGTCCGAGTATGTGGCATTCAAGTTGATATCT
5	27171968	seq-rs1167	ATTGTGATGGTTGTAGACGCTATCTTCAGTGGGATTGGTAAAGAAGAAGAAGCAAAAAAa[T/C]AGTACAATTTGGCCCCAATTATTATGGCTGACATCTATCGATCACTGAGTTTGTGTAAGA
5	27221308	seq-rs2145	TTAGGATTCGTAGAACTCTATTCCCCTTCTTGAACCTGGCTGCTCACGGACGCCAAAATT[A/G]TTTCTATGGCCTCCATGGCTGGACCTGCCTGATCTTGAGGCCTAGGCCTCCTAACATCAC
5	27247364	seq-rs2146	AGAAATGAAACCTAAAAAGGATATCATCTACTCGAGGGGCAAGTCCAAGTTCGTGTCCCC[A/G]TCTCGTCAGATGATTGCTACCTCCGACAATGAACAAGATCCAGAGAACGTTTCCTCAGGG
5	27350348	seq-rs1175	GCCCCCAGCTCATCCCGATCCATACCCCCTTCTGCAGCACAGGTCCCACTAGCACGGATC[T/C]AGAGTTTAAAGGCATAGATGGCCACTGTAATTCACCACATACAGCCTTGCATGCAGAAAT
5	27563424	seq-rs2148	TGAATTCTGATATCCTGTGTGATCCTTATCCCTATGTTGATTCTCCTTGCTTACAGTATC[T/C]TTGTCTTGCTGCTGTTTGGAAGCCTGTTGTTGAGGTTGCTTTTGTTTGACCTGCTGTAGC
5	27578184	seq-rs1177	TCCCAATCAACAGAGTAGATATCGTAGGAGGGAGGATCAACGAATTGTGCGTCTACACCT[A/G]CGTGCATGAAATGCAGCCCCCCcTCCCCcGAGGAAAGGGGGTCAGTACGGACAATGTACT
5	27636404	seq-rs2150	TTCCCAGGGGTGAGGTAAATGCTAATATGAGATTGCCTTCATTATCTCTTAGCATACCTC[T/C]TGCCCCTATCTTGCCTGGATTGTCAATTGCACTTCCATCTGTATTATTTTTGATCCATTG
5	27787526	seq-rs2151	CCAAATTTGGATCAGGAAGGTCAATGGACTTGCCAAATTTGGATTTGGAAAGTCATGACA[T/C]GAGTGTAACATACATCATCAAACTTATCATTTTGCAAACATCACATAACATATTTCACAT
5	27890086	seq-rs2152	GATAATCTGGTATAGTGATGAGATGTCAAGTGAGTGTGAGGAAGATTTGAATAGTCCACT[A/G]TTTGTAGTGAGCTAGAACTTGCCTGGTTAGTCCTGCTAAAAGTAAGTTGTAATAGACAAT
5	27922060	seq-rs2153	TACCTCAAAAAAAaGCTTAGAACCCTAAGAAACTTGATCCTTCCCTTCTGAGTTTCGTTC[T/C]GCTTGTTCGTGGTCTACAAACAGTCAATAATATTCAGGAATTAATAATAAATCGCTAAAT
5	27971922	seq-rs2155	GTTGACTAGATTAGTGGTAGCTCAGGCTCGCAGGCATGGACTAGGAGTTGATCATGCGGA[A/C]AAATCTGATAGCTTAAGGGCTCGTGACTTCTTAAGTTGTAATCCTCCAGAGTTTATCGTC
5	28005596	seq-rs2157	CTTATTTGGAACATATATCTAACTAATTCTTGAGGATCTGCTGTGATTCTACAAACCCTA[T/G]GTCTATTCATGATGAGAGAATCAAGAACTGACTGAAAACTAGGGGCCTAATAGGTGAAAT
5	28094660	seq-rs1178	ACTAGTAGAGGATCCCTCTCCGTCACTATTATTAGAACTTAAATTTTATGAAGAGGAATT[T/C]GATGTACCGTAGTTTTACGATAATTTTAGTGCTTTTTCCTTAGGTTTCGTATGTGTCTAA
5	28283468	seq-rs2263	CCTATAAAACAAACACAAAAACATGTTTAAAGTACTACAAAAAGGATCTAGAAAAGCACC[A/G]TGAAACCATGGTACATTAATTTTGCCTTTGATTTGTAATCGCAGATGTCTATTGTGCTTG
5	28298958	seq-rs2265	TCTTTACAAGACCGTAGAACTAATACACACTTGATCACCTTGACTTTTACATTGAATACC[A/C]CCTTTTACTATCCCGAGTTAGAATTGTTTTTGATTTTAGTTATTAGTATATATGCTGGAA
5	28320154	seq-rs137	CAAAATCAAGCATGGGTAACTCAACCAAGTCAGCACACATAGTCTTACCACTAACAACTA[T/C]TGGGCAATCCTTGTATACTCAATCACATCTTACATTTTCTCCTAAAGGGTACTTACCACT
5	28392358	seq-rs2267	CGGTAGCAGTTCTTGTTCATAAAATATCTAGTGAGGGTGTAGAGGTTGATCCGAGGAAGA[T/C]CGACGTAGGGAAAGATTGGCCGAGACCTTTGGCTCCTATGAATATTAGATGTTTCTTAGG
5	28452348	seq-rs4719	GGAACTTTATCAAAAACCCTCTTCTTAAACCTAGGCTTGTCTTGACTCTCAAGCCTACCC[T/C]TTGAAAAACAACCATCAAAAGATCTTGGACTCTTTGCATCTCAACTCTTCCTCATAGACC
5	28457332	seq-rs1434	TATGAGCGTGAAGGAGTATAGCCTCAAATTCACTCAACTATCAAAGCATGCTCCTACTAT[A/G]GTTGCGGATTCTAGGGCCATGATGAACAAATTTGTCATGGGGATATCTGATCTTGTGGTT
5	28568276	seq-rs1435	AAAATGATACCTTCATACTGAAAGGATAGGGAAAACGTGGATGGCTAGGATCAATCAGTT[T/G]TCCTTGACAAACGATGTGGAGCAATCCTGTGCTACAAGGACGAAGGCTTTGCTTCTTTTA
5	28692370	seq-rs2268	AGCACAGTTTCAGTTAGGAACGAGGACGTGTAGAACGGCCCGTCGATTAATCGATGGACT[A/G]TAGTCCACTTCCTTCGTTAGACAGTTAAGCAAATTCTGAGGTTATTCATCGACGATCCAT
5	28726588	seq-rs1437	ATCCTTCACACCAAGACCCTCAATATAAAGAATACGCTCGTGATCACCGATACACTTCTT[A/C]AGCATGGAAACATGGAAAACCGGCTGAACCCAAGTCAATTCACTAGGAAGTTTCAATTCA
5	28736992	seq-rs2270	GTTTCAAATAGTCTATAGTCGTTTAACGTCTTATGACGATAATAGGAGAAGGGATCTACA[A/C]CTAATATTAGATAGGTCGTCTGAGGGTTCGTCGCGGTTCATTGTTGTTCTTGCACACAAG
5	28754520	seq-rs2271	ATCCTCAAGACTACCCCTTTCGGCTTACTCAACTCGGGAGAAACCAGCCCCTCGATCAAT[T/G]GCAAGATATCAAAAGACACCCAACAAGCCACCAAAGTCTTCTCTTTAGGAATGCCTAATT
5	28892120	seq-rs2273	TTTGAGGAGGAGGTGGAGTTTTGTATGATACGAAAACATATTGGGGATTTTGGGTAGTCA[A/G]ATCTATAACCGATGGATGCTGAGCAGGTGTAGATGGTTGGTTCTGAGCTAGATCTATATT
5	28945436	seq-rs2274	TGGCAATTTTGTTGGTTGGATTTTGAGGGTCATTTTTGGTTTTTtGTTGGTTGTTTTTGT[T/C]TTGATCTTGCTGCTCTAAAGAACCTACACAATCAAAGGAGTTGCTTTTAGCTTTTTGGTC
5	29071474	seq-rs1441	ATTTGACCGTTGAAAATGCCACGTGTCAGTCATCGGTTACTCTGACCGATCAGTCCCATC[A/G]TTTCTCCCTCAAACGATAAATCCAATCACAGGACCTGGCACCCTTTCACTTCTTTTAAAA
5	29173292	seq-rs7668	GAAGATGGTTCCTCTACAGGACAACAAAATTCTGAATATGCTGGGAATTATACTCTGCC[T/G]TTGGGAGACTCTAATGCTGCAATTGGTAGCCAGAAACCTTTCGAGGA
5	29178516	seq-rs1444	GAAAGGACAAATGCAGGCTAATATAGGGTTGTGCTACACTCCAAACCTACACCCTCGATG[T/G]GATCGACACTTACAATCACTATTGGTCCCAAGCAGGGGCAGATCTAGGATTTTGAGGTAG
5	29234370	seq-rs2275	ATAAGATCATGTTCTTGGTAAGTTGAAGATGTGATATATCATATATAATCAACTATCCTC[A/G]ATATTGTTTCAATCTAAACATGTTTCTTCTTGTCCTCACAATATCCAACCTGTCACACCT
5	29263128	seq-rs2276	CTCAGACCCACTCGGGGGGCTGAGACTAACGTCATTGAATGCATTCAGAAAATCATCGAA[A/G]GATCTTAAGCTCGCCGATGAGTCCTGCACGAATACCAAACTTGAATGAATCGGTAGACTT
5	29418476	seq-rs1445	AGAAGAACTTTTGTGGCACTCTGGCAGGCACGACGCCCTAAGCCTTGCCCAGAAAACCTC[T/C]GACTTTTCTCCTTCATTTTTCATCTCTAAACCCTCTAAACATTCATGGTTCTTTCCTCAA
5	29440560	seq-rs2277	GTGTCATAGCTGAGATAACATGGCTCACTTGATTCCTCACTGACCTTTCTTCTCCTTCTC[T/C]TTTACCGGTGTATGCACGTACTTTGATAGTAAAGCCTATATTCACATCGCAAAAAACCCT
5	29467394	seq-rs2278	TACAGTCACTTTAAAAATTCATGATCACTTTCGCTAGGGACTCAAGACCAAGATGCTCTT[T/C]TATTTGTACCTCGAACAAACTCACAACCTTATAGGATATCGCGGATACCGATTGGAGCTT
5	29500760	seq-rs1451	AGAAGACTTAGTCATCCTATCAACTATCACCAAAATGGAGTCATGGTGTCTGAGAGTATG[T/C]GGTAATCCTGTGATGAAGTTCATATTGATCACATCCCACTTCAAAGTAGGAATATCGATC
5	29502720	seq-rs4720	TCAAGGCTAGAATCCTTAACCCGAACTATATAATAGAGATAACCCTTAGATATCATCTTT[T/C]TGTCCTTAAGGTAAGAAATAAATCGATCCATAGGATCTAAGCTACTATCCTTCCATTCTA
5	29637420	seq-rs2279	CTGAGGCACAGATATCTTTCTCTCTTGAAGGAGATTCAAGCCCATTGGAGCAAATGTTTC[A/C]CCGATCCAGCAGTAGATCTCTTTGGCTTGTCACCTCTAGGATAAGACAAACTTCACAAAA
5	29940524	seq-rs1454	AACAACAACTTCAACCAGGGTATCTATGGTAAAAGAAATGATCGAAGTGGTACCTATGTT[T/C]CGCCTCAAAATCGGGAAGTTTCTTTTAGGGATGGTGGAGGTAGTATTGAGTGAGTTGAAG
5	29968260	seq-rs4722	TCCGGACAGACTTTTAGAAATTCTTTAACTACTGGAACTGACTGAATAGGAGTTATTGCA[A/C]CAGTAGAGTCATTAACTCAGACTAAGTGATAAACACACCATGGAAACAAAAATTCCCATA
5	30098208	seq-rs1458	TAAAAAGGCCTATAGGGATACTCCACGATGTGCTAGTAAAAGTTGAATCGTTCATATTTT[T/C]GGCAAATTTTGTTATTCTTGATTGTGAAGTCGATTTTGAAGTACCTATTATTCTTGGGAG
5	30180302	seq-rs7670	TCCTCCTCCAGGACAGCCAGAACCTTTTGGGTACTACGGTGAAGCACCACCACCGCCGCC[A/G]CCACCAGGACCTCCCAGTTATCAGGGATATTTTAACGATCAATATCCGCC
5	30383928	seq-rs1466	AGATTCTTGGAACTCAAGTTGAGATCACCACCTATGGACCATTGATGGAAACGACGGGCC[A/G]GTGATGGCATTGGTCACCTCCTCTGCACAATCTTTTGTAGTTCTGTATTAAATTACTTTT
5	30507726	seq-rs1469	CGGGATGATTGAAAATTAATGGATTCTCGAGTCGTTCGAGAGGAAGTGCCAATGATGAAG[T/G]TCTGGACTTATTTAGTCCTTGTTTCCTTCATATTCTAAGGCCGAAATCATTGTCTTATAA
5	30523352	seq-rs2283	CAATATATCTCTCAGCGAAGGAGAACCTCAAGAAGATGAAGATGATAAATATGCTCTACC[T/C]GAACTTGAAGAAGGGGTAGAGGTGACCGTTGATGCATTGGAAAAAATCAACTTTGGAACT
5	30634196	seq-rs1472	CGTTGTCAATCCAAATGCAAGATGTTTTGATCCAACTATTATATGCGAGTATCATGCCAA[T/C]GCTCCAGGTCATAGAACAGAGAATTGTTGGACCCTAAAAAGATTCATTGAGAAGTTAATT
5	30757340	seq-rs2284	GCATAAGCCAGGTGCAGGGAGTCCCAAGCAAGTTGAGCAGTGGAGGAAACAGCCAAGGTT[A/G]AAGGAATTATCGGGTCGACAGACGCCATTATGGCATTCTAGATCAATTGATCCTGGCGGA
5	30793904	seq-rs2285	CTAGATCAGTACCAATGGTGGAATATTCAACTTTCCTCACACTTTCTTAACACCTCATTA[T/C]CCTACGAGATTATCAGACACCTAGCTCGAGCTTTAGATTGAGGGTCATGGAGTGGTGTAT
5	30865196	seq-rs1473	TAGAAGTTGCAGGTGCCACCGACGGAGACAACTACGGACCATCAGTCGACTTACGATCTG[T/C]CAGTCAGCTCCATCAATGGGTCAGTCAACATTCAGTCCTCAATCATGAACAAAGGTCGAC
5	30902666	seq-rs7671	TGTTGGTCGAGTGACTGAGACCGAGGAGACACGGAATGATCCATAAGTGTCTGTCTGA[A/C]TTTATGAAGAGCTTTTCGTAGAACCTCTATTATGCTTAAGGTCGGCT
5	31045538	seq-rs2286	GTCCGAGAGTTCAATGCCTCTTGCATGGCTACTCTCAGATCACAGATTGATAGGCGGGTT[A/G]CCCCGCAAAATAGGCCCCACTTGAGCATGTCCGAGTACATGGCATTCAGGTCGATATCTC
5	31244758	seq-rs2287	ATATTGAAGACTCCGATGATCAGTGAAAATCTCACAATGCACCCCATACAAATAATGACG[T/C]CATAACTTAAGTACAAATACCAAAGCCGCCAACTCCAAATCATGAGTTGGGTAGTTCTTC
5	31334148	seq-rs2288	TGGAGTTGGACATTGTTCTTGATCCTTTGACTAGTTTGGTTGGTTTAGTGAGGTTATGGG[A/G]ATTCACTTAACCATTGCACTAGTAGACTTGGTGAAGGTTTATGGATAATGGCCTTTACTT
5	31363376	seq-rs2289	ATTTTTCTCGTCCATTAGAGTAGGGCATGTGATTCGCTTTGATCTTTTTCTTCTTTTTTA[T/C]CAATAATTCTAATGACATGTGGAGTAGAGTAATAATTCATAGAAACAATTCTCTTTAATT
5	31437564	seq-rs1475	TAAAATGATGCCCACAAAGGGGACTTACAACCTAGGGGGGCACATAGTTGTGGGACTATA[A/G]GGAGACAAACCCTAGCCCAACTCGAGATTAAGCTACTCTCAAATGATTATGTAAATAAAC
[truncated: 3,512 more rows]

## Sheet: Supporting Table S9
Supporting Table S9. Plant amino acid decarboxylase proteins used to create a dendrogram of Supporting Figure S6.
Protein ID	Protein annotation	Spacies	Cluster (Supporting Figure S6)
Q1KSC4	SOLLC Aromatic amino acid decarboxylase 2 (malodorous)	Solanum lycopersicum	B
A0A2G2VBA7	CAPBA Serine decarboxylase	Capsicum baccatum	B
A0A1S4BUX2	TOBAC histidine decarboxylase-like	Nicotiana tabacum	B
Q1KSC6	SOLLC Aromatic amino acid decarboxylase 1A (malodorous)	Solanum lycopersicum	B
A0A2G2W5V8	CAPBA Serine decarboxylase	Capsicum baccatum	B
A0A2G9HK56	9LAMI Glutamate decarboxylase	Handroanthus impetiginosus	B
A0A3S3QA93	9MAGN Serine decarboxylase-like protein	Cinnamomum micranthum f.	B
A0A2G9GLN1	9LAMI Glutamate decarboxylase	Handroanthus impetiginosus	B
A0A2R6R2Q8	ACTCH Serine decarboxylase	Actinidia chinensis var. chinensis	B
B9T448	RICCO Group II plp decarboxylase, putative	Ricinus communis	B
B9H7Q8	POPTR Serine decarboxylase	Populus trichocarpa	B
A0A1U8KY70	GOSHI serine decarboxylase-like	Gossypium hirsutum	B
A0A1R3I891	9ROSI Pyridoxal phosphate-dependent decarboxylase	Corchorus olitorius	B
A0A061FIJ0	THECC Pyridoxal phosphate (PLP)-dependent transferases superfamily protein	Theobroma cacao	B
A0A2P6PS80	ROSCH Putative histidine decarboxylase	Rosa chinensis	B
A0A1S3B4B2	CUCME serine decarboxylase	Cucumis melo	B
A0A199ULR5	ANACO 2-oxoisovalerate dehydrogenase subunit alpha 2, mitochondrial	Ananas comosus	A
A0A2H3Z5R3	PHODC 2-oxoisovalerate dehydrogenase subunit alpha 2, mitochondrial isoform X2	Phoenix dactylifera	A
A0A2H3Z5K0	PHODC 2-oxoisovalerate dehydrogenase subunit alpha 2, mitochondrial isoform X1	Phoenix dactylifera	A
J3NBX3	ORYBR E1 dh domain-containing protein	Oryza brachyantha	A
V4T1Z2	9ROSI E1 dh domain-containing protein	Citrus clementina	A
A0A2P5E7U0	TREOI Dehydrogenase, E1 component	Trema orientale	A
A0A3S3P070	9MAGN 2-oxoisovalerate dehydrogenase subunit alpha 2, mitochondrial isoform X1	Cinnamomum micranthum	A
A0A1U8Q4E7	NELNU 2-oxoisovalerate dehydrogenase subunit alpha 1, mitochondrial-like isoform X1	Nelumbo nucifera	A
A0A2R6QYM6	ACTCH 2-oxoisovalerate dehydrogenase subunit alpha 1 like	Actinidia chinensis var. chinensis	A
A0A1U8GLM7	CAPAN 2-oxoisovalerate dehydrogenase subunit alpha 1, mitochondrial	Capsicum annuum	A
A0A1U7USL2	NICSY 2-oxoisovalerate dehydrogenase subunit alpha 1, mitochondrial-like isoform X1	Nicotiana sylvestris	A
M1CBI2	SOLTU E1 dh domain-containing protein	Solanum tuberosum	A
A0A3Q7G6H2	SOLLC E1 dh domain-containing protein	Solanum lycopersicum	A
FLORAL4_C085	Amino acid decarboxylase 4	Solanum lycopersicum	A
A0A2G9H4U9	9LAMI Branched chain alpha-keto acid dehydrogenase complex, alpha subunit	Handroanthus impetiginosus	A
A0A022QUX4	ERYGU E1 dh domain-containing protein	Erythranthe guttata	A
A0A2I4DLM7	JUGRE 2-oxoisovalerate dehydrogenase subunit alpha 2, mitochondrial-like	Juglans regia	A
V4V6A0	9ROSI E1 dh domain-containing protein	Citrus clementina	A
A0A2C9WHE2	MANES E1 dh domain-containing protein	Manihot esculenta	A
A0A2U1PRT2	ARTAN Dehydrogenase, E1 component	Artemisia annua	A
A0A068UUN0	COFCA E1 dh domain-containing protein	Coffea canephora	A

## Sheet: Supporting Table S10
Supporting Table S10. Sensory attributes used by the sensory panels.
Flavour attributes	Description
aroma intensity (presence) (A_INT)	The intensity of the aromatics overall
aroma tomato (A_TO)	Odor similar of a sunriped tomato
aroma spicy (A_SP)	Complexity of odors, association with kitchen cupboard with spices
aroma sweet (A_SW)	aroma associated with a complex of fruity, floral, vanilla like aromas
aroma smoky (A_SM)	smoky odour associated with smoked eel, smoky cheese or smoky sausage
aroma grassy (A_GR)1	Aromatic associated with fresh cut grass
aroma musty (A_MU)1	Aromatic associated with musty, such as wet earth, potato peels or damp cellar
aroma fruity (A_FR)1	Aromatic associated with fruit, such as apple or citrus
rose hip aroma (A_RH)1	Aromatic associated with rose hip, such as Roosvicee® lemonade
aroma other (A_OTH)	Other odors not in the attribute list (e.g. stem/grassy)
taste pungent (T_PU)	First impression: sharp, not smooth taste
taste sweet (T_SW)	Tastes stimulated by sugars, such as white table sugar
taste sour (T_SO)	Tastes stimulated by acids, such as lemon juice or vinegar
taste salty (T_SA)	A little bit salty, taste of a small amount of table salt
taste intensity (T_INT)	Overall taste intensity
taste tomato (T_TO)	Taste by which fruits are recognized as tomato
taste smoky (T_SM)	Smoky taste associated with smoked eel, smoky cheese or smoky sausage
taste earthy (T_EA)	Taste associated with wet earth
taste unripe (T_UN)	Aromatic associated with tomato calyx, stem or leaf
taste spicy (T_SP)	Complexity of tastes which cannot be tasted apart
mouthfeel astringent (M_AS)	The contraction mouth feeling caused by substances such as tannins
mouthfeel juicy (M_JU)	Amount of moist during chewing
mouthfeel mealy (M_ME)	A dry, crumbly potato or a dry apple
mouthfeel firm (M_FI)	The resistance of the texture of the fruit perceived at the first bite.
mouthfeel tough skin (M_TS)	Skin is difficult to bite or chew
mouthfeel greasy filming (M_GF)1	The feeling of a fatty layer on the tongue surface, such as butter.
mouthfeel prickling (M_PR)1	Tingling sensation of the side parts of the tongue.
mouthfeel remaining skin (M_RS)1	The remaining of the exocarp of the fruit in the mouth after chewing.
aftertaste sweet (AT_SW)	Aftertastes stimulated by sugars, such as white table sugar
aftertaste sour (AT_SO)	Aftertaste stimulated by acids, such as lemon juice or vinegar
aftertaste salty (AT_SA)	A little bit salty, taste of a small amount of table salt
aftertaste bitter (AT_BI)	Aftertaste of grapefruit or black chocolate with a cocoa content >85%
aftertaste fresh (AT_FR)	An intense but light and refreshing aftertaste
aftertaste chemical/perfume (AT_CH)	Perfume/flowery aftertaste which feels artificial
afterfeeling rough (AT_RO)	Dry mouthfeel like eating after fresh cheese (cottage cheese)
1Sensory attributes used only for the evaluation of the PHEV NILs

[truncated: 1 more sheets: Supporting Table S11]
